# Supplementary material for: Causes and consequences of experimental variation in Nicotiana benthamiana transient expression
Source: Nat Commun. 2026 Feb 14;17:2772. doi: 10.1038/s41467-026-69458-1 (PMC13018205; doi:10.1038/s41467-026-69458-1)
Supplement: Supplementary file 4 — Source data [file 41467_2026_69458_MOESM4_ESM.xlsx]

## Sheet: README
All raw data are available in a public GitHub repository and can be downloaded: https://github.com/shih-lab/benthi_variation/tree/main/01-data
The sheets of this Excel file list the names of all files used to make a particular figure.
Annotation of the raw data with metadata is done in a jupyter notebook that is also publicly available and can be downloaded: https://github.com/shih-lab/benthi_variation/tree/main/02-code

## Sheet: Fig. 1B-C
Fig. 1B-C
Well	GFP	Strain	Plant	Leaf	Date	Unique_plant_ID
A1	577436	WT	1	Top	2022_05_30	Plant_1_2022_05_30
A2	596205	WT	1	Top	2022_05_30	Plant_1_2022_05_30
A3	446297	WT	1	Top	2022_05_30	Plant_1_2022_05_30
A4	516985	WT	1	Top	2022_05_30	Plant_1_2022_05_30
A5	313663	WT	1	Bottom	2022_05_30	Plant_1_2022_05_30
A6	341408	WT	1	Bottom	2022_05_30	Plant_1_2022_05_30
A7	405527	WT	1	Bottom	2022_05_30	Plant_1_2022_05_30
A8	304304	WT	1	Bottom	2022_05_30	Plant_1_2022_05_30
A9	219128	WT	2	Top	2022_05_30	Plant_2_2022_05_30
A10	296402	WT	2	Top	2022_05_30	Plant_2_2022_05_30
A11	314114	WT	2	Top	2022_05_30	Plant_2_2022_05_30
A12	275208	WT	2	Top	2022_05_30	Plant_2_2022_05_30
B1	194209	WT	2	Bottom	2022_05_30	Plant_2_2022_05_30
B2	317213	WT	2	Bottom	2022_05_30	Plant_2_2022_05_30
B3	303460	WT	2	Bottom	2022_05_30	Plant_2_2022_05_30
B4	331432	WT	2	Bottom	2022_05_30	Plant_2_2022_05_30
B5	621106	WT	3	Top	2022_05_30	Plant_3_2022_05_30
B6	535491	WT	3	Top	2022_05_30	Plant_3_2022_05_30
B7	689828	WT	3	Top	2022_05_30	Plant_3_2022_05_30
B8	563642	WT	3	Top	2022_05_30	Plant_3_2022_05_30
B9	265515	WT	3	Bottom	2022_05_30	Plant_3_2022_05_30
B10	200112	WT	3	Bottom	2022_05_30	Plant_3_2022_05_30
B11	302840	WT	3	Bottom	2022_05_30	Plant_3_2022_05_30
B12	294253	WT	3	Bottom	2022_05_30	Plant_3_2022_05_30
C1	276477	WT	4	Top	2022_05_30	Plant_4_2022_05_30
C2	328927	WT	4	Top	2022_05_30	Plant_4_2022_05_30
C3	369825	WT	4	Top	2022_05_30	Plant_4_2022_05_30
C4	237105	WT	4	Top	2022_05_30	Plant_4_2022_05_30
C5	103009	WT	4	Bottom	2022_05_30	Plant_4_2022_05_30
C6	143617	WT	4	Bottom	2022_05_30	Plant_4_2022_05_30
C7	327748	WT	4	Bottom	2022_05_30	Plant_4_2022_05_30
C8	213676	WT	4	Bottom	2022_05_30	Plant_4_2022_05_30
C9	459717	WT	5	Top	2022_05_30	Plant_5_2022_05_30
C10	431668	WT	5	Top	2022_05_30	Plant_5_2022_05_30
C11	338922	WT	5	Top	2022_05_30	Plant_5_2022_05_30
C12	344606	WT	5	Top	2022_05_30	Plant_5_2022_05_30
D1	319466	WT	5	Bottom	2022_05_30	Plant_5_2022_05_30
D2	459202	WT	5	Bottom	2022_05_30	Plant_5_2022_05_30
D3	396293	WT	5	Bottom	2022_05_30	Plant_5_2022_05_30
D4	516086	WT	5	Bottom	2022_05_30	Plant_5_2022_05_30
D5	640362	WT	6	Top	2022_05_30	Plant_6_2022_05_30
D6	753287	WT	6	Top	2022_05_30	Plant_6_2022_05_30
D7	546045	WT	6	Top	2022_05_30	Plant_6_2022_05_30
D8	557913	WT	6	Top	2022_05_30	Plant_6_2022_05_30
D9	407279	WT	6	Bottom	2022_05_30	Plant_6_2022_05_30
D10	550843	WT	6	Bottom	2022_05_30	Plant_6_2022_05_30
D11	425436	WT	6	Bottom	2022_05_30	Plant_6_2022_05_30
D12	349461	WT	6	Bottom	2022_05_30	Plant_6_2022_05_30
E1	545718	WT	7	Top	2022_05_30	Plant_7_2022_05_30
E2	699713	WT	7	Top	2022_05_30	Plant_7_2022_05_30
E3	583924	WT	7	Top	2022_05_30	Plant_7_2022_05_30
E4	518827	WT	7	Top	2022_05_30	Plant_7_2022_05_30
E5	390448	WT	7	Bottom	2022_05_30	Plant_7_2022_05_30
E6	354982	WT	7	Bottom	2022_05_30	Plant_7_2022_05_30
E7	375244	WT	7	Bottom	2022_05_30	Plant_7_2022_05_30
E8	447308	WT	7	Bottom	2022_05_30	Plant_7_2022_05_30
E9	398152	WT	8	Top	2022_05_30	Plant_8_2022_05_30
E10	555381	WT	8	Top	2022_05_30	Plant_8_2022_05_30
E11	536163	WT	8	Top	2022_05_30	Plant_8_2022_05_30
E12	302551	WT	8	Top	2022_05_30	Plant_8_2022_05_30
F1	424947	WT	8	Bottom	2022_05_30	Plant_8_2022_05_30
F2	403985	WT	8	Bottom	2022_05_30	Plant_8_2022_05_30
F3	387932	WT	8	Bottom	2022_05_30	Plant_8_2022_05_30
F4	488453	WT	8	Bottom	2022_05_30	Plant_8_2022_05_30
A1	442081	WT	1	Top	2022_08_08	Plant_1_2022_08_08
A2	534247	WT	1	Top	2022_08_08	Plant_1_2022_08_08
A3	369060	WT	1	Top	2022_08_08	Plant_1_2022_08_08
A4	455186	WT	1	Top	2022_08_08	Plant_1_2022_08_08
A5	68986	WT	1	Bottom	2022_08_08	Plant_1_2022_08_08
A6	86914	WT	1	Bottom	2022_08_08	Plant_1_2022_08_08
A7	163302	WT	1	Bottom	2022_08_08	Plant_1_2022_08_08
A8	228049	WT	1	Bottom	2022_08_08	Plant_1_2022_08_08
A9	182469	WT	2	Top	2022_08_08	Plant_2_2022_08_08
A10	376875	WT	2	Top	2022_08_08	Plant_2_2022_08_08
A11	88236	WT	2	Top	2022_08_08	Plant_2_2022_08_08
A12	581379	WT	2	Top	2022_08_08	Plant_2_2022_08_08
B1	213395	WT	2	Bottom	2022_08_08	Plant_2_2022_08_08
B2	331123	WT	2	Bottom	2022_08_08	Plant_2_2022_08_08
B3	445593	WT	2	Bottom	2022_08_08	Plant_2_2022_08_08
B4	106610	WT	2	Bottom	2022_08_08	Plant_2_2022_08_08
B5	416380	WT	3	Top	2022_08_08	Plant_3_2022_08_08
B6	387344	WT	3	Top	2022_08_08	Plant_3_2022_08_08
B7	498554	WT	3	Top	2022_08_08	Plant_3_2022_08_08
B8	281822	WT	3	Top	2022_08_08	Plant_3_2022_08_08
B9	265281	WT	3	Bottom	2022_08_08	Plant_3_2022_08_08
B10	346763	WT	3	Bottom	2022_08_08	Plant_3_2022_08_08
B11	395493	WT	3	Bottom	2022_08_08	Plant_3_2022_08_08
B12	508631	WT	3	Bottom	2022_08_08	Plant_3_2022_08_08
C1	414963	WT	4	Top	2022_08_08	Plant_4_2022_08_08
C2	539342	WT	4	Top	2022_08_08	Plant_4_2022_08_08
C3	563657	WT	4	Top	2022_08_08	Plant_4_2022_08_08
C4	528137	WT	4	Top	2022_08_08	Plant_4_2022_08_08
C5	340181	WT	4	Bottom	2022_08_08	Plant_4_2022_08_08
C6	294997	WT	4	Bottom	2022_08_08	Plant_4_2022_08_08
C7	121332	WT	4	Bottom	2022_08_08	Plant_4_2022_08_08
C8	281007	WT	4	Bottom	2022_08_08	Plant_4_2022_08_08
C9	80538	WT	5	Top	2022_08_08	Plant_5_2022_08_08
C10	254319	WT	5	Top	2022_08_08	Plant_5_2022_08_08
C11	612151	WT	5	Top	2022_08_08	Plant_5_2022_08_08
C12	339715	WT	5	Top	2022_08_08	Plant_5_2022_08_08
D1	375677	WT	5	Bottom	2022_08_08	Plant_5_2022_08_08
D2	368534	WT	5	Bottom	2022_08_08	Plant_5_2022_08_08
D3	244926	WT	5	Bottom	2022_08_08	Plant_5_2022_08_08
D4	157530	WT	5	Bottom	2022_08_08	Plant_5_2022_08_08
D5	279825	WT	6	Top	2022_08_08	Plant_6_2022_08_08
D6	320838	WT	6	Top	2022_08_08	Plant_6_2022_08_08
D7	271829	WT	6	Top	2022_08_08	Plant_6_2022_08_08
D8	280878	WT	6	Top	2022_08_08	Plant_6_2022_08_08
D9	379625	WT	6	Bottom	2022_08_08	Plant_6_2022_08_08
D10	423557	WT	6	Bottom	2022_08_08	Plant_6_2022_08_08
D11	254351	WT	6	Bottom	2022_08_08	Plant_6_2022_08_08
D12	346098	WT	6	Bottom	2022_08_08	Plant_6_2022_08_08
E1	166379	WT	7	Top	2022_08_08	Plant_7_2022_08_08
E2	401787	WT	7	Top	2022_08_08	Plant_7_2022_08_08
E3	549537	WT	7	Top	2022_08_08	Plant_7_2022_08_08
E4	366669	WT	7	Top	2022_08_08	Plant_7_2022_08_08
E5	88122	WT	7	Bottom	2022_08_08	Plant_7_2022_08_08
E6	279649	WT	7	Bottom	2022_08_08	Plant_7_2022_08_08
E7	23264	WT	7	Bottom	2022_08_08	Plant_7_2022_08_08
E8	255828	WT	7	Bottom	2022_08_08	Plant_7_2022_08_08
E9	426722	WT	8	Top	2022_08_08	Plant_8_2022_08_08
E10	421724	WT	8	Top	2022_08_08	Plant_8_2022_08_08
E11	393934	WT	8	Top	2022_08_08	Plant_8_2022_08_08
E12	404106	WT	8	Top	2022_08_08	Plant_8_2022_08_08
F1	111827	WT	8	Bottom	2022_08_08	Plant_8_2022_08_08
F2	134764	WT	8	Bottom	2022_08_08	Plant_8_2022_08_08
F3	372791	WT	8	Bottom	2022_08_08	Plant_8_2022_08_08
F4	231875	WT	8	Bottom	2022_08_08	Plant_8_2022_08_08
A1	651387	WT	1	Top	2022_06_06	Plant_1_2022_06_06
A2	1121389	WT	1	Top	2022_06_06	Plant_1_2022_06_06
A3	688325	WT	1	Top	2022_06_06	Plant_1_2022_06_06
A4	673891	WT	1	Top	2022_06_06	Plant_1_2022_06_06
A5	294197	WT	1	Bottom	2022_06_06	Plant_1_2022_06_06
A6	412545	WT	1	Bottom	2022_06_06	Plant_1_2022_06_06
A7	414522	WT	1	Bottom	2022_06_06	Plant_1_2022_06_06
A8	475514	WT	1	Bottom	2022_06_06	Plant_1_2022_06_06
A9	517889	WT	2	Top	2022_06_06	Plant_2_2022_06_06
A10	381892	WT	2	Top	2022_06_06	Plant_2_2022_06_06
A11	565949	WT	2	Top	2022_06_06	Plant_2_2022_06_06
A12	579217	WT	2	Top	2022_06_06	Plant_2_2022_06_06
B1	208113	WT	2	Bottom	2022_06_06	Plant_2_2022_06_06
B2	138084	WT	2	Bottom	2022_06_06	Plant_2_2022_06_06
B3	295204	WT	2	Bottom	2022_06_06	Plant_2_2022_06_06
B4	181693	WT	2	Bottom	2022_06_06	Plant_2_2022_06_06
B5	553133	WT	3	Top	2022_06_06	Plant_3_2022_06_06
B6	479524	WT	3	Top	2022_06_06	Plant_3_2022_06_06
B7	478585	WT	3	Top	2022_06_06	Plant_3_2022_06_06
B8	456231	WT	3	Top	2022_06_06	Plant_3_2022_06_06
B9	388909	WT	3	Bottom	2022_06_06	Plant_3_2022_06_06
B10	345044	WT	3	Bottom	2022_06_06	Plant_3_2022_06_06
B11	312218	WT	3	Bottom	2022_06_06	Plant_3_2022_06_06
B12	330591	WT	3	Bottom	2022_06_06	Plant_3_2022_06_06
C1	488651	WT	4	Top	2022_06_06	Plant_4_2022_06_06
C2	485382	WT	4	Top	2022_06_06	Plant_4_2022_06_06
C3	448550	WT	4	Top	2022_06_06	Plant_4_2022_06_06
C4	458536	WT	4	Top	2022_06_06	Plant_4_2022_06_06
C5	106777	WT	4	Bottom	2022_06_06	Plant_4_2022_06_06
C6	197873	WT	4	Bottom	2022_06_06	Plant_4_2022_06_06
C7	334474	WT	4	Bottom	2022_06_06	Plant_4_2022_06_06
C8	244748	WT	4	Bottom	2022_06_06	Plant_4_2022_06_06
C9	334640	WT	5	Top	2022_06_06	Plant_5_2022_06_06
C10	393255	WT	5	Top	2022_06_06	Plant_5_2022_06_06
C11	377224	WT	5	Top	2022_06_06	Plant_5_2022_06_06
C12	342323	WT	5	Top	2022_06_06	Plant_5_2022_06_06
D1	65671	WT	5	Bottom	2022_06_06	Plant_5_2022_06_06
D2	166742	WT	5	Bottom	2022_06_06	Plant_5_2022_06_06
D3	158807	WT	5	Bottom	2022_06_06	Plant_5_2022_06_06
D4	86517	WT	5	Bottom	2022_06_06	Plant_5_2022_06_06
F5	799	Leaf	1	Top	2022_06_06	Plant_1_2022_06_06
F6	696	Leaf	1	Top	2022_06_06	Plant_1_2022_06_06
F7	700	Leaf	1	Top	2022_06_06	Plant_1_2022_06_06
F8	752	Leaf	1	Top	2022_06_06	Plant_1_2022_06_06
F9	702	Leaf	1	Bottom	2022_06_06	Plant_1_2022_06_06
F10	729	Leaf	1	Bottom	2022_06_06	Plant_1_2022_06_06
F11	680	Leaf	1	Bottom	2022_06_06	Plant_1_2022_06_06
F12	679	Leaf	1	Bottom	2022_06_06	Plant_1_2022_06_06
G1	628	Leaf	2	Top	2022_06_06	Plant_2_2022_06_06
G2	548	Leaf	2	Top	2022_06_06	Plant_2_2022_06_06
G3	574	Leaf	2	Top	2022_06_06	Plant_2_2022_06_06
G4	576	Leaf	2	Top	2022_06_06	Plant_2_2022_06_06
G5	579	Leaf	2	Bottom	2022_06_06	Plant_2_2022_06_06
G6	609	Leaf	2	Bottom	2022_06_06	Plant_2_2022_06_06
G7	626	Leaf	2	Bottom	2022_06_06	Plant_2_2022_06_06
G8	659	Leaf	2	Bottom	2022_06_06	Plant_2_2022_06_06
G9	671	Leaf	3	Top	2022_06_06	Plant_3_2022_06_06
G10	614	Leaf	3	Top	2022_06_06	Plant_3_2022_06_06
G11	641	Leaf	3	Top	2022_06_06	Plant_3_2022_06_06
G12	642	Leaf	3	Top	2022_06_06	Plant_3_2022_06_06
H1	610	Leaf	3	Bottom	2022_06_06	Plant_3_2022_06_06
H2	637	Leaf	3	Bottom	2022_06_06	Plant_3_2022_06_06
H3	628	Leaf	3	Bottom	2022_06_06	Plant_3_2022_06_06
H4	599	Leaf	3	Bottom	2022_06_06	Plant_3_2022_06_06
H5	554	Leaf	4	Top	2022_06_06	Plant_4_2022_06_06
H6	582	Leaf	4	Top	2022_06_06	Plant_4_2022_06_06
H7	559	Leaf	4	Top	2022_06_06	Plant_4_2022_06_06
H8	595	Leaf	4	Top	2022_06_06	Plant_4_2022_06_06
H9	897	Leaf	4	Bottom	2022_06_06	Plant_4_2022_06_06
H10	834	Leaf	4	Bottom	2022_06_06	Plant_4_2022_06_06
H11	814	Leaf	4	Bottom	2022_06_06	Plant_4_2022_06_06
H12	866	Leaf	4	Bottom	2022_06_06	Plant_4_2022_06_06
A1	376940	WT	1	Top	2022_06_13	Plant_1_2022_06_13
A2	268784	WT	1	Top	2022_06_13	Plant_1_2022_06_13
A3	400582	WT	1	Top	2022_06_13	Plant_1_2022_06_13
A4	307829	WT	1	Top	2022_06_13	Plant_1_2022_06_13
A5	570118	WT	1	Bottom	2022_06_13	Plant_1_2022_06_13
A6	415447	WT	1	Bottom	2022_06_13	Plant_1_2022_06_13
A7	468338	WT	1	Bottom	2022_06_13	Plant_1_2022_06_13
A8	421321	WT	1	Bottom	2022_06_13	Plant_1_2022_06_13
A9	448837	WT	2	Top	2022_06_13	Plant_2_2022_06_13
A10	449269	WT	2	Top	2022_06_13	Plant_2_2022_06_13
A11	467783	WT	2	Top	2022_06_13	Plant_2_2022_06_13
A12	487377	WT	2	Top	2022_06_13	Plant_2_2022_06_13
B1	182113	WT	2	Bottom	2022_06_13	Plant_2_2022_06_13
B2	288587	WT	2	Bottom	2022_06_13	Plant_2_2022_06_13
B3	197957	WT	2	Bottom	2022_06_13	Plant_2_2022_06_13
B4	131386	WT	2	Bottom	2022_06_13	Plant_2_2022_06_13
B5	489152	WT	3	Top	2022_06_13	Plant_3_2022_06_13
B6	453507	WT	3	Top	2022_06_13	Plant_3_2022_06_13
B7	491032	WT	3	Top	2022_06_13	Plant_3_2022_06_13
B8	281714	WT	3	Top	2022_06_13	Plant_3_2022_06_13
B9	512635	WT	3	Bottom	2022_06_13	Plant_3_2022_06_13
B10	508276	WT	3	Bottom	2022_06_13	Plant_3_2022_06_13
B11	607716	WT	3	Bottom	2022_06_13	Plant_3_2022_06_13
B12	637861	WT	3	Bottom	2022_06_13	Plant_3_2022_06_13
C1	474585	WT	4	Top	2022_06_13	Plant_4_2022_06_13
C2	649278	WT	4	Top	2022_06_13	Plant_4_2022_06_13
C3	532503	WT	4	Top	2022_06_13	Plant_4_2022_06_13
C4	697512	WT	4	Top	2022_06_13	Plant_4_2022_06_13
C5	560567	WT	4	Bottom	2022_06_13	Plant_4_2022_06_13
C6	492765	WT	4	Bottom	2022_06_13	Plant_4_2022_06_13
C7	450121	WT	4	Bottom	2022_06_13	Plant_4_2022_06_13
C8	547600	WT	4	Bottom	2022_06_13	Plant_4_2022_06_13
C9	441791	WT	5	Top	2022_06_13	Plant_5_2022_06_13
C10	435009	WT	5	Top	2022_06_13	Plant_5_2022_06_13
C11	401050	WT	5	Top	2022_06_13	Plant_5_2022_06_13
C12	530996	WT	5	Top	2022_06_13	Plant_5_2022_06_13
D1	450948	WT	5	Bottom	2022_06_13	Plant_5_2022_06_13
D2	573818	WT	5	Bottom	2022_06_13	Plant_5_2022_06_13
D3	483950	WT	5	Bottom	2022_06_13	Plant_5_2022_06_13
D4	406313	WT	5	Bottom	2022_06_13	Plant_5_2022_06_13
A1	253239	WT	1	Top	2022_09_19	Plant_1_2022_09_19
A2	198311	WT	1	Top	2022_09_19	Plant_1_2022_09_19
A3	235952	WT	1	Top	2022_09_19	Plant_1_2022_09_19
A4	208438	WT	1	Top	2022_09_19	Plant_1_2022_09_19
A5	370471	WT	1	Bottom	2022_09_19	Plant_1_2022_09_19
A6	437002	WT	1	Bottom	2022_09_19	Plant_1_2022_09_19
A7	324598	WT	1	Bottom	2022_09_19	Plant_1_2022_09_19
A8	377169	WT	1	Bottom	2022_09_19	Plant_1_2022_09_19
A9	580718	WT	2	Top	2022_09_19	Plant_2_2022_09_19
A10	358777	WT	2	Top	2022_09_19	Plant_2_2022_09_19
A11	472118	WT	2	Top	2022_09_19	Plant_2_2022_09_19
A12	584526	WT	2	Top	2022_09_19	Plant_2_2022_09_19
B1	332714	WT	2	Bottom	2022_09_19	Plant_2_2022_09_19
B2	285960	WT	2	Bottom	2022_09_19	Plant_2_2022_09_19
B3	332386	WT	2	Bottom	2022_09_19	Plant_2_2022_09_19
B4	111274	WT	2	Bottom	2022_09_19	Plant_2_2022_09_19
B5	379227	WT	3	Top	2022_09_19	Plant_3_2022_09_19
B6	399128	WT	3	Top	2022_09_19	Plant_3_2022_09_19
B7	407850	WT	3	Top	2022_09_19	Plant_3_2022_09_19
B8	446695	WT	3	Top	2022_09_19	Plant_3_2022_09_19
B9	181948	WT	3	Bottom	2022_09_19	Plant_3_2022_09_19
B10	179427	WT	3	Bottom	2022_09_19	Plant_3_2022_09_19
B11	224034	WT	3	Bottom	2022_09_19	Plant_3_2022_09_19
B12	394933	WT	3	Bottom	2022_09_19	Plant_3_2022_09_19
C1	362440	WT	4	Top	2022_09_19	Plant_4_2022_09_19
C2	283894	WT	4	Top	2022_09_19	Plant_4_2022_09_19
C3	376399	WT	4	Top	2022_09_19	Plant_4_2022_09_19
C4	280052	WT	4	Top	2022_09_19	Plant_4_2022_09_19
C5	296212	WT	4	Bottom	2022_09_19	Plant_4_2022_09_19
C6	252469	WT	4	Bottom	2022_09_19	Plant_4_2022_09_19
C7	266459	WT	4	Bottom	2022_09_19	Plant_4_2022_09_19
C8	187028	WT	4	Bottom	2022_09_19	Plant_4_2022_09_19
C9	316905	WT	5	Top	2022_09_19	Plant_5_2022_09_19
C10	343832	WT	5	Top	2022_09_19	Plant_5_2022_09_19
C11	425072	WT	5	Top	2022_09_19	Plant_5_2022_09_19
C12	352938	WT	5	Top	2022_09_19	Plant_5_2022_09_19
D1	297452	WT	5	Bottom	2022_09_19	Plant_5_2022_09_19
D2	275260	WT	5	Bottom	2022_09_19	Plant_5_2022_09_19
D3	358022	WT	5	Bottom	2022_09_19	Plant_5_2022_09_19
D4	293154	WT	5	Bottom	2022_09_19	Plant_5_2022_09_19
D5	403938	WT	6	Top	2022_09_19	Plant_6_2022_09_19
D6	573762	WT	6	Top	2022_09_19	Plant_6_2022_09_19
D7	406611	WT	6	Top	2022_09_19	Plant_6_2022_09_19
D8	484533	WT	6	Top	2022_09_19	Plant_6_2022_09_19
D9	391378	WT	6	Bottom	2022_09_19	Plant_6_2022_09_19
D10	181187	WT	6	Bottom	2022_09_19	Plant_6_2022_09_19
D11	222899	WT	6	Bottom	2022_09_19	Plant_6_2022_09_19
D12	316740	WT	6	Bottom	2022_09_19	Plant_6_2022_09_19
E1	368690	WT	7	Top	2022_09_19	Plant_7_2022_09_19
E2	396103	WT	7	Top	2022_09_19	Plant_7_2022_09_19
E3	359470	WT	7	Top	2022_09_19	Plant_7_2022_09_19
E4	359939	WT	7	Top	2022_09_19	Plant_7_2022_09_19
E5	253808	WT	7	Bottom	2022_09_19	Plant_7_2022_09_19
E6	291273	WT	7	Bottom	2022_09_19	Plant_7_2022_09_19
E7	256662	WT	7	Bottom	2022_09_19	Plant_7_2022_09_19
E8	254544	WT	7	Bottom	2022_09_19	Plant_7_2022_09_19
E9	251110	WT	8	Top	2022_09_19	Plant_8_2022_09_19
E10	604772	WT	8	Top	2022_09_19	Plant_8_2022_09_19
E11	302920	WT	8	Top	2022_09_19	Plant_8_2022_09_19
E12	384613	WT	8	Top	2022_09_19	Plant_8_2022_09_19
F1	286078	WT	8	Bottom	2022_09_19	Plant_8_2022_09_19
F2	341175	WT	8	Bottom	2022_09_19	Plant_8_2022_09_19
F3	356939	WT	8	Bottom	2022_09_19	Plant_8_2022_09_19
F4	259708	WT	8	Bottom	2022_09_19	Plant_8_2022_09_19
A1	590484	WT	1	Top	2022_09_05	Plant_1_2022_09_05
A2	507461	WT	1	Top	2022_09_05	Plant_1_2022_09_05
A3	632063	WT	1	Top	2022_09_05	Plant_1_2022_09_05
A4	412717	WT	1	Top	2022_09_05	Plant_1_2022_09_05
A5	237246	WT	1	Bottom	2022_09_05	Plant_1_2022_09_05
A6	251805	WT	1	Bottom	2022_09_05	Plant_1_2022_09_05
A7	281050	WT	1	Bottom	2022_09_05	Plant_1_2022_09_05
A8	374315	WT	1	Bottom	2022_09_05	Plant_1_2022_09_05
A9	479970	WT	2	Top	2022_09_05	Plant_2_2022_09_05
A10	392237	WT	2	Top	2022_09_05	Plant_2_2022_09_05
A11	402552	WT	2	Top	2022_09_05	Plant_2_2022_09_05
A12	364444	WT	2	Top	2022_09_05	Plant_2_2022_09_05
B1	293063	WT	2	Bottom	2022_09_05	Plant_2_2022_09_05
B2	315931	WT	2	Bottom	2022_09_05	Plant_2_2022_09_05
B3	293703	WT	2	Bottom	2022_09_05	Plant_2_2022_09_05
B4	311598	WT	2	Bottom	2022_09_05	Plant_2_2022_09_05
B5	477752	WT	3	Top	2022_09_05	Plant_3_2022_09_05
B6	490899	WT	3	Top	2022_09_05	Plant_3_2022_09_05
B7	364688	WT	3	Top	2022_09_05	Plant_3_2022_09_05
B8	333995	WT	3	Top	2022_09_05	Plant_3_2022_09_05
B9	291140	WT	3	Bottom	2022_09_05	Plant_3_2022_09_05
B10	257067	WT	3	Bottom	2022_09_05	Plant_3_2022_09_05
B11	298535	WT	3	Bottom	2022_09_05	Plant_3_2022_09_05
B12	349102	WT	3	Bottom	2022_09_05	Plant_3_2022_09_05
C1	345898	WT	4	Top	2022_09_05	Plant_4_2022_09_05
C2	448795	WT	4	Top	2022_09_05	Plant_4_2022_09_05
C3	328313	WT	4	Top	2022_09_05	Plant_4_2022_09_05
C4	394519	WT	4	Top	2022_09_05	Plant_4_2022_09_05
C5	460857	WT	4	Bottom	2022_09_05	Plant_4_2022_09_05
C6	251792	WT	4	Bottom	2022_09_05	Plant_4_2022_09_05
C7	230549	WT	4	Bottom	2022_09_05	Plant_4_2022_09_05
C8	329776	WT	4	Bottom	2022_09_05	Plant_4_2022_09_05
C9	327251	WT	5	Top	2022_09_05	Plant_5_2022_09_05
C10	268113	WT	5	Top	2022_09_05	Plant_5_2022_09_05
C11	342735	WT	5	Top	2022_09_05	Plant_5_2022_09_05
C12	422058	WT	5	Top	2022_09_05	Plant_5_2022_09_05
D1	236018	WT	5	Bottom	2022_09_05	Plant_5_2022_09_05
D2	252507	WT	5	Bottom	2022_09_05	Plant_5_2022_09_05
D3	355975	WT	5	Bottom	2022_09_05	Plant_5_2022_09_05
D4	337160	WT	5	Bottom	2022_09_05	Plant_5_2022_09_05
D5	534721	WT	6	Top	2022_09_05	Plant_6_2022_09_05
D6	415221	WT	6	Top	2022_09_05	Plant_6_2022_09_05
D7	455762	WT	6	Top	2022_09_05	Plant_6_2022_09_05
D8	424448	WT	6	Top	2022_09_05	Plant_6_2022_09_05
D9	467106	WT	6	Bottom	2022_09_05	Plant_6_2022_09_05
D10	345549	WT	6	Bottom	2022_09_05	Plant_6_2022_09_05
D11	409120	WT	6	Bottom	2022_09_05	Plant_6_2022_09_05
D12	414870	WT	6	Bottom	2022_09_05	Plant_6_2022_09_05
E1	544694	WT	7	Top	2022_09_05	Plant_7_2022_09_05
E2	354355	WT	7	Top	2022_09_05	Plant_7_2022_09_05
E3	450530	WT	7	Top	2022_09_05	Plant_7_2022_09_05
E4	517285	WT	7	Top	2022_09_05	Plant_7_2022_09_05
E5	411521	WT	7	Bottom	2022_09_05	Plant_7_2022_09_05
E6	293201	WT	7	Bottom	2022_09_05	Plant_7_2022_09_05
E7	323270	WT	7	Bottom	2022_09_05	Plant_7_2022_09_05
E8	283777	WT	7	Bottom	2022_09_05	Plant_7_2022_09_05
E9	218558	WT	8	Top	2022_09_05	Plant_8_2022_09_05
E10	234541	WT	8	Top	2022_09_05	Plant_8_2022_09_05
E11	317368	WT	8	Top	2022_09_05	Plant_8_2022_09_05
E12	326938	WT	8	Top	2022_09_05	Plant_8_2022_09_05
F1	350991	WT	8	Bottom	2022_09_05	Plant_8_2022_09_05
F2	348557	WT	8	Bottom	2022_09_05	Plant_8_2022_09_05
F3	434295	WT	8	Bottom	2022_09_05	Plant_8_2022_09_05
F4	440599	WT	8	Bottom	2022_09_05	Plant_8_2022_09_05
F5	563	Leaf	1	Top	2022_09_05	Plant_1_2022_09_05
F6	676	Leaf	1	Top	2022_09_05	Plant_1_2022_09_05
F7	728	Leaf	1	Top	2022_09_05	Plant_1_2022_09_05
F8	688	Leaf	1	Top	2022_09_05	Plant_1_2022_09_05
F9	676	Leaf	1	Bottom	2022_09_05	Plant_1_2022_09_05
F10	712	Leaf	1	Bottom	2022_09_05	Plant_1_2022_09_05
F11	710	Leaf	1	Bottom	2022_09_05	Plant_1_2022_09_05
F12	702	Leaf	1	Bottom	2022_09_05	Plant_1_2022_09_05
G1	848	Leaf	2	Top	2022_09_05	Plant_2_2022_09_05
G2	717	Leaf	2	Top	2022_09_05	Plant_2_2022_09_05
G3	795	Leaf	2	Top	2022_09_05	Plant_2_2022_09_05
G4	834	Leaf	2	Top	2022_09_05	Plant_2_2022_09_05
A1	185108	WT	1	Top	2022_07_25	Plant_1_2022_07_25
A2	254153	WT	1	Top	2022_07_25	Plant_1_2022_07_25
A3	196532	WT	1	Top	2022_07_25	Plant_1_2022_07_25
A4	241462	WT	1	Top	2022_07_25	Plant_1_2022_07_25
A5	221387	WT	1	Bottom	2022_07_25	Plant_1_2022_07_25
A6	120062	WT	1	Bottom	2022_07_25	Plant_1_2022_07_25
A7	269450	WT	1	Bottom	2022_07_25	Plant_1_2022_07_25
A8	324098	WT	1	Bottom	2022_07_25	Plant_1_2022_07_25
A9	120149	WT	2	Top	2022_07_25	Plant_2_2022_07_25
A10	174979	WT	2	Top	2022_07_25	Plant_2_2022_07_25
A11	239699	WT	2	Top	2022_07_25	Plant_2_2022_07_25
A12	252974	WT	2	Top	2022_07_25	Plant_2_2022_07_25
B1	135280	WT	2	Bottom	2022_07_25	Plant_2_2022_07_25
B2	172712	WT	2	Bottom	2022_07_25	Plant_2_2022_07_25
B3	162236	WT	2	Bottom	2022_07_25	Plant_2_2022_07_25
B4	249713	WT	2	Bottom	2022_07_25	Plant_2_2022_07_25
B5	426592	WT	3	Top	2022_07_25	Plant_3_2022_07_25
B6	247879	WT	3	Top	2022_07_25	Plant_3_2022_07_25
B7	256653	WT	3	Top	2022_07_25	Plant_3_2022_07_25
B8	353158	WT	3	Top	2022_07_25	Plant_3_2022_07_25
B9	396597	WT	3	Bottom	2022_07_25	Plant_3_2022_07_25
B10	384252	WT	3	Bottom	2022_07_25	Plant_3_2022_07_25
B11	377760	WT	3	Bottom	2022_07_25	Plant_3_2022_07_25
B12	355215	WT	3	Bottom	2022_07_25	Plant_3_2022_07_25
C1	284317	WT	4	Top	2022_07_25	Plant_4_2022_07_25
C2	429449	WT	4	Top	2022_07_25	Plant_4_2022_07_25
C3	392968	WT	4	Top	2022_07_25	Plant_4_2022_07_25
C4	251285	WT	4	Top	2022_07_25	Plant_4_2022_07_25
C5	196636	WT	4	Bottom	2022_07_25	Plant_4_2022_07_25
C6	172680	WT	4	Bottom	2022_07_25	Plant_4_2022_07_25
C7	281516	WT	4	Bottom	2022_07_25	Plant_4_2022_07_25
C8	210174	WT	4	Bottom	2022_07_25	Plant_4_2022_07_25
C9	173813	WT	5	Top	2022_07_25	Plant_5_2022_07_25
C10	272888	WT	5	Top	2022_07_25	Plant_5_2022_07_25
C11	177590	WT	5	Top	2022_07_25	Plant_5_2022_07_25
C12	357989	WT	5	Top	2022_07_25	Plant_5_2022_07_25
D1	372310	WT	5	Bottom	2022_07_25	Plant_5_2022_07_25
D2	469282	WT	5	Bottom	2022_07_25	Plant_5_2022_07_25
D3	543309	WT	5	Bottom	2022_07_25	Plant_5_2022_07_25
D4	325472	WT	5	Bottom	2022_07_25	Plant_5_2022_07_25
D5	276394	WT	6	Top	2022_07_25	Plant_6_2022_07_25
D6	343566	WT	6	Top	2022_07_25	Plant_6_2022_07_25
D7	274840	WT	6	Top	2022_07_25	Plant_6_2022_07_25
D8	199017	WT	6	Top	2022_07_25	Plant_6_2022_07_25
D9	350741	WT	6	Bottom	2022_07_25	Plant_6_2022_07_25
D10	238374	WT	6	Bottom	2022_07_25	Plant_6_2022_07_25
D11	204013	WT	6	Bottom	2022_07_25	Plant_6_2022_07_25
D12	235468	WT	6	Bottom	2022_07_25	Plant_6_2022_07_25
E1	378198	WT	7	Top	2022_07_25	Plant_7_2022_07_25
E2	287055	WT	7	Top	2022_07_25	Plant_7_2022_07_25
E3	260725	WT	7	Top	2022_07_25	Plant_7_2022_07_25
E4	227782	WT	7	Top	2022_07_25	Plant_7_2022_07_25
E5	240654	WT	7	Bottom	2022_07_25	Plant_7_2022_07_25
E6	264204	WT	7	Bottom	2022_07_25	Plant_7_2022_07_25
E7	266372	WT	7	Bottom	2022_07_25	Plant_7_2022_07_25
E8	342933	WT	7	Bottom	2022_07_25	Plant_7_2022_07_25
E9	157693	WT	8	Top	2022_07_25	Plant_8_2022_07_25
E10	120715	WT	8	Top	2022_07_25	Plant_8_2022_07_25
E11	177279	WT	8	Top	2022_07_25	Plant_8_2022_07_25
E12	269285	WT	8	Top	2022_07_25	Plant_8_2022_07_25
F1	250231	WT	8	Bottom	2022_07_25	Plant_8_2022_07_25
F2	295924	WT	8	Bottom	2022_07_25	Plant_8_2022_07_25
F3	159916	WT	8	Bottom	2022_07_25	Plant_8_2022_07_25
F4	333845	WT	8	Bottom	2022_07_25	Plant_8_2022_07_25
F5	494	Leaf	1	Top	2022_07_25	Plant_1_2022_07_25
F6	474	Leaf	1	Top	2022_07_25	Plant_1_2022_07_25
F7	458	Leaf	1	Top	2022_07_25	Plant_1_2022_07_25
F8	531	Leaf	1	Top	2022_07_25	Plant_1_2022_07_25
F9	568	Leaf	1	Bottom	2022_07_25	Plant_1_2022_07_25
F10	630	Leaf	1	Bottom	2022_07_25	Plant_1_2022_07_25
F11	619	Leaf	1	Bottom	2022_07_25	Plant_1_2022_07_25
F12	611	Leaf	1	Bottom	2022_07_25	Plant_1_2022_07_25
G1	557	Leaf	2	Top	2022_07_25	Plant_2_2022_07_25
G2	530	Leaf	2	Top	2022_07_25	Plant_2_2022_07_25
G3	501	Leaf	2	Top	2022_07_25	Plant_2_2022_07_25
G4	547	Leaf	2	Top	2022_07_25	Plant_2_2022_07_25
G5	637	Leaf	2	Bottom	2022_07_25	Plant_2_2022_07_25
G6	540	Leaf	2	Bottom	2022_07_25	Plant_2_2022_07_25
G7	625	Leaf	2	Bottom	2022_07_25	Plant_2_2022_07_25
G8	545	Leaf	2	Bottom	2022_07_25	Plant_2_2022_07_25
A1	420499	WT	1	Top	2022_09_12	Plant_1_2022_09_12
A2	440842	WT	1	Top	2022_09_12	Plant_1_2022_09_12
A3	353656	WT	1	Top	2022_09_12	Plant_1_2022_09_12
A4	335207	WT	1	Top	2022_09_12	Plant_1_2022_09_12
A5	269325	WT	1	Bottom	2022_09_12	Plant_1_2022_09_12
A6	398141	WT	1	Bottom	2022_09_12	Plant_1_2022_09_12
A7	441608	WT	1	Bottom	2022_09_12	Plant_1_2022_09_12
A8	294542	WT	1	Bottom	2022_09_12	Plant_1_2022_09_12
A9	562250	WT	2	Top	2022_09_12	Plant_2_2022_09_12
A10	594528	WT	2	Top	2022_09_12	Plant_2_2022_09_12
A11	580434	WT	2	Top	2022_09_12	Plant_2_2022_09_12
A12	796538	WT	2	Top	2022_09_12	Plant_2_2022_09_12
B1	383976	WT	2	Bottom	2022_09_12	Plant_2_2022_09_12
B2	445595	WT	2	Bottom	2022_09_12	Plant_2_2022_09_12
B3	369807	WT	2	Bottom	2022_09_12	Plant_2_2022_09_12
B4	372637	WT	2	Bottom	2022_09_12	Plant_2_2022_09_12
B5	421945	WT	3	Top	2022_09_12	Plant_3_2022_09_12
B6	292749	WT	3	Top	2022_09_12	Plant_3_2022_09_12
B7	444925	WT	3	Top	2022_09_12	Plant_3_2022_09_12
B8	359102	WT	3	Top	2022_09_12	Plant_3_2022_09_12
B9	569673	WT	3	Bottom	2022_09_12	Plant_3_2022_09_12
B10	514006	WT	3	Bottom	2022_09_12	Plant_3_2022_09_12
B11	439835	WT	3	Bottom	2022_09_12	Plant_3_2022_09_12
B12	601148	WT	3	Bottom	2022_09_12	Plant_3_2022_09_12
C1	362196	WT	4	Top	2022_09_12	Plant_4_2022_09_12
C2	331398	WT	4	Top	2022_09_12	Plant_4_2022_09_12
C3	469361	WT	4	Top	2022_09_12	Plant_4_2022_09_12
C4	444904	WT	4	Top	2022_09_12	Plant_4_2022_09_12
C5	333634	WT	4	Bottom	2022_09_12	Plant_4_2022_09_12
C6	398485	WT	4	Bottom	2022_09_12	Plant_4_2022_09_12
C7	355763	WT	4	Bottom	2022_09_12	Plant_4_2022_09_12
C8	323288	WT	4	Bottom	2022_09_12	Plant_4_2022_09_12
C9	492435	WT	5	Top	2022_09_12	Plant_5_2022_09_12
C10	248863	WT	5	Top	2022_09_12	Plant_5_2022_09_12
C11	493025	WT	5	Top	2022_09_12	Plant_5_2022_09_12
C12	484407	WT	5	Top	2022_09_12	Plant_5_2022_09_12
D1	344156	WT	5	Bottom	2022_09_12	Plant_5_2022_09_12
D2	243411	WT	5	Bottom	2022_09_12	Plant_5_2022_09_12
D3	358384	WT	5	Bottom	2022_09_12	Plant_5_2022_09_12
D4	291097	WT	5	Bottom	2022_09_12	Plant_5_2022_09_12
D5	417168	WT	6	Top	2022_09_12	Plant_6_2022_09_12
D6	471742	WT	6	Top	2022_09_12	Plant_6_2022_09_12
D7	465263	WT	6	Top	2022_09_12	Plant_6_2022_09_12
D8	755470	WT	6	Top	2022_09_12	Plant_6_2022_09_12
D9	301846	WT	6	Bottom	2022_09_12	Plant_6_2022_09_12
D10	257117	WT	6	Bottom	2022_09_12	Plant_6_2022_09_12
D11	347088	WT	6	Bottom	2022_09_12	Plant_6_2022_09_12
D12	402205	WT	6	Bottom	2022_09_12	Plant_6_2022_09_12
E1	475512	WT	7	Top	2022_09_12	Plant_7_2022_09_12
E2	580609	WT	7	Top	2022_09_12	Plant_7_2022_09_12
E3	547920	WT	7	Top	2022_09_12	Plant_7_2022_09_12
E4	527739	WT	7	Top	2022_09_12	Plant_7_2022_09_12
E5	314933	WT	7	Bottom	2022_09_12	Plant_7_2022_09_12
E6	241391	WT	7	Bottom	2022_09_12	Plant_7_2022_09_12
E7	253847	WT	7	Bottom	2022_09_12	Plant_7_2022_09_12
E8	293929	WT	7	Bottom	2022_09_12	Plant_7_2022_09_12
E9	465347	WT	8	Top	2022_09_12	Plant_8_2022_09_12
E10	449248	WT	8	Top	2022_09_12	Plant_8_2022_09_12
E11	432454	WT	8	Top	2022_09_12	Plant_8_2022_09_12
E12	452872	WT	8	Top	2022_09_12	Plant_8_2022_09_12
F1	361335	WT	8	Bottom	2022_09_12	Plant_8_2022_09_12
F2	429573	WT	8	Bottom	2022_09_12	Plant_8_2022_09_12
F3	137642	WT	8	Bottom	2022_09_12	Plant_8_2022_09_12
F4	152218	WT	8	Bottom	2022_09_12	Plant_8_2022_09_12
F5	768	Leaf	1	Top	2022_09_12	Plant_1_2022_09_12
F6	723	Leaf	1	Top	2022_09_12	Plant_1_2022_09_12
F7	740	Leaf	1	Top	2022_09_12	Plant_1_2022_09_12
F8	729	Leaf	1	Top	2022_09_12	Plant_1_2022_09_12
F9	754	Leaf	1	Bottom	2022_09_12	Plant_1_2022_09_12
F10	715	Leaf	1	Bottom	2022_09_12	Plant_1_2022_09_12
F11	735	Leaf	1	Bottom	2022_09_12	Plant_1_2022_09_12
F12	759	Leaf	1	Bottom	2022_09_12	Plant_1_2022_09_12
G1	802	Leaf	2	Top	2022_09_12	Plant_2_2022_09_12
G2	748	Leaf	2	Top	2022_09_12	Plant_2_2022_09_12
G3	799	Leaf	2	Top	2022_09_12	Plant_2_2022_09_12
G4	844	Leaf	2	Top	2022_09_12	Plant_2_2022_09_12
A1	462563	WT	1	Top	2022_10_17	Plant_1_2022_10_17
A2	438281	WT	1	Top	2022_10_17	Plant_1_2022_10_17
A3	392044	WT	1	Top	2022_10_17	Plant_1_2022_10_17
A4	536579	WT	1	Top	2022_10_17	Plant_1_2022_10_17
A5	556292	WT	1	Bottom	2022_10_17	Plant_1_2022_10_17
A6	613912	WT	1	Bottom	2022_10_17	Plant_1_2022_10_17
A7	575497	WT	1	Bottom	2022_10_17	Plant_1_2022_10_17
A8	447493	WT	1	Bottom	2022_10_17	Plant_1_2022_10_17
A9	615937	WT	2	Top	2022_10_17	Plant_2_2022_10_17
A10	513506	WT	2	Top	2022_10_17	Plant_2_2022_10_17
A11	489520	WT	2	Top	2022_10_17	Plant_2_2022_10_17
A12	626273	WT	2	Top	2022_10_17	Plant_2_2022_10_17
B1	466727	WT	2	Bottom	2022_10_17	Plant_2_2022_10_17
B2	755412	WT	2	Bottom	2022_10_17	Plant_2_2022_10_17
B3	601960	WT	2	Bottom	2022_10_17	Plant_2_2022_10_17
B4	531933	WT	2	Bottom	2022_10_17	Plant_2_2022_10_17
B5	453924	WT	3	Top	2022_10_17	Plant_3_2022_10_17
B6	474613	WT	3	Top	2022_10_17	Plant_3_2022_10_17
B7	493578	WT	3	Top	2022_10_17	Plant_3_2022_10_17
B8	576507	WT	3	Top	2022_10_17	Plant_3_2022_10_17
B9	235196	WT	3	Bottom	2022_10_17	Plant_3_2022_10_17
B10	283888	WT	3	Bottom	2022_10_17	Plant_3_2022_10_17
B11	257637	WT	3	Bottom	2022_10_17	Plant_3_2022_10_17
B12	296498	WT	3	Bottom	2022_10_17	Plant_3_2022_10_17
C1	428967	WT	4	Top	2022_10_17	Plant_4_2022_10_17
C2	238910	WT	4	Top	2022_10_17	Plant_4_2022_10_17
C3	220448	WT	4	Top	2022_10_17	Plant_4_2022_10_17
C4	269188	WT	4	Top	2022_10_17	Plant_4_2022_10_17
C5	385181	WT	4	Bottom	2022_10_17	Plant_4_2022_10_17
C6	564750	WT	4	Bottom	2022_10_17	Plant_4_2022_10_17
C7	384279	WT	4	Bottom	2022_10_17	Plant_4_2022_10_17
C8	423772	WT	4	Bottom	2022_10_17	Plant_4_2022_10_17
C9	410336	WT	5	Top	2022_10_17	Plant_5_2022_10_17
C10	465342	WT	5	Top	2022_10_17	Plant_5_2022_10_17
C11	397877	WT	5	Top	2022_10_17	Plant_5_2022_10_17
C12	391157	WT	5	Top	2022_10_17	Plant_5_2022_10_17
D1	394507	WT	5	Bottom	2022_10_17	Plant_5_2022_10_17
D2	572257	WT	5	Bottom	2022_10_17	Plant_5_2022_10_17
D3	428647	WT	5	Bottom	2022_10_17	Plant_5_2022_10_17
D4	500375	WT	5	Bottom	2022_10_17	Plant_5_2022_10_17
D5	527653	WT	6	Top	2022_10_17	Plant_6_2022_10_17
D6	539741	WT	6	Top	2022_10_17	Plant_6_2022_10_17
D7	511207	WT	6	Top	2022_10_17	Plant_6_2022_10_17
D8	507940	WT	6	Top	2022_10_17	Plant_6_2022_10_17
D9	558944	WT	6	Bottom	2022_10_17	Plant_6_2022_10_17
D10	385497	WT	6	Bottom	2022_10_17	Plant_6_2022_10_17
D11	472845	WT	6	Bottom	2022_10_17	Plant_6_2022_10_17
D12	459024	WT	6	Bottom	2022_10_17	Plant_6_2022_10_17
E1	333991	WT	7	Top	2022_10_17	Plant_7_2022_10_17
E2	406452	WT	7	Top	2022_10_17	Plant_7_2022_10_17
E3	366979	WT	7	Top	2022_10_17	Plant_7_2022_10_17
E4	283519	WT	7	Top	2022_10_17	Plant_7_2022_10_17
E5	399194	WT	7	Bottom	2022_10_17	Plant_7_2022_10_17
E6	466422	WT	7	Bottom	2022_10_17	Plant_7_2022_10_17
E7	508481	WT	7	Bottom	2022_10_17	Plant_7_2022_10_17
E8	416514	WT	7	Bottom	2022_10_17	Plant_7_2022_10_17
E9	596203	WT	8	Top	2022_10_17	Plant_8_2022_10_17
E10	511839	WT	8	Top	2022_10_17	Plant_8_2022_10_17
E11	461104	WT	8	Top	2022_10_17	Plant_8_2022_10_17
E12	528154	WT	8	Top	2022_10_17	Plant_8_2022_10_17
F1	391060	WT	8	Bottom	2022_10_17	Plant_8_2022_10_17
F2	370436	WT	8	Bottom	2022_10_17	Plant_8_2022_10_17
F3	496114	WT	8	Bottom	2022_10_17	Plant_8_2022_10_17
F4	414729	WT	8	Bottom	2022_10_17	Plant_8_2022_10_17
C9	1128	Leaf	1	Top	2022_10_17	Plant_1_2022_10_17
C10	648	Leaf	1	Top	2022_10_17	Plant_1_2022_10_17
C11	670	Leaf	1	Top	2022_10_17	Plant_1_2022_10_17
C12	682	Leaf	1	Top	2022_10_17	Plant_1_2022_10_17
D1	669	Leaf	1	Bottom	2022_10_17	Plant_1_2022_10_17
D2	619	Leaf	1	Bottom	2022_10_17	Plant_1_2022_10_17
D3	687	Leaf	1	Bottom	2022_10_17	Plant_1_2022_10_17
D4	674	Leaf	1	Bottom	2022_10_17	Plant_1_2022_10_17
D5	672	Leaf	2	Top	2022_10_17	Plant_2_2022_10_17
D6	913	Leaf	2	Top	2022_10_17	Plant_2_2022_10_17
D7	813	Leaf	2	Top	2022_10_17	Plant_2_2022_10_17
D8	755	Leaf	2	Top	2022_10_17	Plant_2_2022_10_17
D9	594	Leaf	3	Top	2022_10_17	Plant_3_2022_10_17
D10	663	Leaf	3	Top	2022_10_17	Plant_3_2022_10_17
D11	593	Leaf	3	Top	2022_10_17	Plant_3_2022_10_17
D12	668	Leaf	3	Top	2022_10_17	Plant_3_2022_10_17
E1	650	Leaf	3	Bottom	2022_10_17	Plant_3_2022_10_17
E2	684	Leaf	3	Bottom	2022_10_17	Plant_3_2022_10_17
E3	715	Leaf	3	Bottom	2022_10_17	Plant_3_2022_10_17
E4	625	Leaf	3	Bottom	2022_10_17	Plant_3_2022_10_17
E5	673	Leaf	4	Top	2022_10_17	Plant_4_2022_10_17
E6	778	Leaf	4	Top	2022_10_17	Plant_4_2022_10_17
E7	759	Leaf	4	Top	2022_10_17	Plant_4_2022_10_17
E8	667	Leaf	4	Top	2022_10_17	Plant_4_2022_10_17
A1	298538	WT	1	Top	2022_11_07	Plant_1_2022_11_07
A2	298225	WT	1	Top	2022_11_07	Plant_1_2022_11_07
A3	467425	WT	1	Top	2022_11_07	Plant_1_2022_11_07
A4	288799	WT	1	Top	2022_11_07	Plant_1_2022_11_07
A5	495752	WT	1	Bottom	2022_11_07	Plant_1_2022_11_07
A6	581741	WT	1	Bottom	2022_11_07	Plant_1_2022_11_07
A7	488275	WT	1	Bottom	2022_11_07	Plant_1_2022_11_07
A8	378296	WT	1	Bottom	2022_11_07	Plant_1_2022_11_07
A9	224692	WT	2	Top	2022_11_07	Plant_2_2022_11_07
A10	202951	WT	2	Top	2022_11_07	Plant_2_2022_11_07
A11	307000	WT	2	Top	2022_11_07	Plant_2_2022_11_07
A12	161486	WT	2	Top	2022_11_07	Plant_2_2022_11_07
B1	262473	WT	2	Bottom	2022_11_07	Plant_2_2022_11_07
B2	450576	WT	2	Bottom	2022_11_07	Plant_2_2022_11_07
B3	357429	WT	2	Bottom	2022_11_07	Plant_2_2022_11_07
B4	231764	WT	2	Bottom	2022_11_07	Plant_2_2022_11_07
B5	219237	WT	3	Top	2022_11_07	Plant_3_2022_11_07
B6	257089	WT	3	Top	2022_11_07	Plant_3_2022_11_07
B7	296927	WT	3	Top	2022_11_07	Plant_3_2022_11_07
B8	227603	WT	3	Top	2022_11_07	Plant_3_2022_11_07
B9	208506	WT	3	Bottom	2022_11_07	Plant_3_2022_11_07
B10	437585	WT	3	Bottom	2022_11_07	Plant_3_2022_11_07
B11	299858	WT	3	Bottom	2022_11_07	Plant_3_2022_11_07
B12	395320	WT	3	Bottom	2022_11_07	Plant_3_2022_11_07
C1	276442	WT	4	Top	2022_11_07	Plant_4_2022_11_07
C2	278463	WT	4	Top	2022_11_07	Plant_4_2022_11_07
C3	266960	WT	4	Top	2022_11_07	Plant_4_2022_11_07
C4	268193	WT	4	Top	2022_11_07	Plant_4_2022_11_07
C5	327206	WT	4	Bottom	2022_11_07	Plant_4_2022_11_07
C6	318454	WT	4	Bottom	2022_11_07	Plant_4_2022_11_07
C7	330493	WT	4	Bottom	2022_11_07	Plant_4_2022_11_07
C8	333521	WT	4	Bottom	2022_11_07	Plant_4_2022_11_07
C9	352590	WT	5	Top	2022_11_07	Plant_5_2022_11_07
C10	284671	WT	5	Top	2022_11_07	Plant_5_2022_11_07
C11	260603	WT	5	Top	2022_11_07	Plant_5_2022_11_07
C12	285699	WT	5	Top	2022_11_07	Plant_5_2022_11_07
D1	250720	WT	5	Bottom	2022_11_07	Plant_5_2022_11_07
D2	290837	WT	5	Bottom	2022_11_07	Plant_5_2022_11_07
D3	288189	WT	5	Bottom	2022_11_07	Plant_5_2022_11_07
D4	295701	WT	5	Bottom	2022_11_07	Plant_5_2022_11_07
D5	204897	WT	6	Top	2022_11_07	Plant_6_2022_11_07
D6	368588	WT	6	Top	2022_11_07	Plant_6_2022_11_07
D7	334764	WT	6	Top	2022_11_07	Plant_6_2022_11_07
D8	303990	WT	6	Top	2022_11_07	Plant_6_2022_11_07
D9	169679	WT	6	Bottom	2022_11_07	Plant_6_2022_11_07
D10	180762	WT	6	Bottom	2022_11_07	Plant_6_2022_11_07
D11	211865	WT	6	Bottom	2022_11_07	Plant_6_2022_11_07
D12	264691	WT	6	Bottom	2022_11_07	Plant_6_2022_11_07
E1	179096	WT	7	Top	2022_11_07	Plant_7_2022_11_07
E2	249842	WT	7	Top	2022_11_07	Plant_7_2022_11_07
E3	279071	WT	7	Top	2022_11_07	Plant_7_2022_11_07
E4	197865	WT	7	Top	2022_11_07	Plant_7_2022_11_07
E5	284205	WT	7	Bottom	2022_11_07	Plant_7_2022_11_07
E6	289024	WT	7	Bottom	2022_11_07	Plant_7_2022_11_07
E7	295989	WT	7	Bottom	2022_11_07	Plant_7_2022_11_07
E8	264226	WT	7	Bottom	2022_11_07	Plant_7_2022_11_07
E9	236264	WT	8	Top	2022_11_07	Plant_8_2022_11_07
E10	358449	WT	8	Top	2022_11_07	Plant_8_2022_11_07
E11	299304	WT	8	Top	2022_11_07	Plant_8_2022_11_07
E12	91356	WT	8	Top	2022_11_07	Plant_8_2022_11_07
F1	310307	WT	8	Bottom	2022_11_07	Plant_8_2022_11_07
F2	337662	WT	8	Bottom	2022_11_07	Plant_8_2022_11_07
F3	254118	WT	8	Bottom	2022_11_07	Plant_8_2022_11_07
F4	353326	WT	8	Bottom	2022_11_07	Plant_8_2022_11_07
A1	732	Leaf	1	Top	2022_11_07	Plant_1_2022_11_07
A2	694	Leaf	1	Top	2022_11_07	Plant_1_2022_11_07
A3	612	Leaf	1	Top	2022_11_07	Plant_1_2022_11_07
A4	591	Leaf	1	Top	2022_11_07	Plant_1_2022_11_07
A5	692	Leaf	1	Bottom	2022_11_07	Plant_1_2022_11_07
A6	709	Leaf	1	Bottom	2022_11_07	Plant_1_2022_11_07
A7	757	Leaf	1	Bottom	2022_11_07	Plant_1_2022_11_07
A8	640	Leaf	1	Bottom	2022_11_07	Plant_1_2022_11_07
A9	685	Leaf	2	Top	2022_11_07	Plant_2_2022_11_07
A10	683	Leaf	2	Top	2022_11_07	Plant_2_2022_11_07
A11	689	Leaf	2	Top	2022_11_07	Plant_2_2022_11_07
A12	679	Leaf	2	Top	2022_11_07	Plant_2_2022_11_07
B1	673	Leaf	2	Bottom	2022_11_07	Plant_2_2022_11_07
B2	639	Leaf	2	Bottom	2022_11_07	Plant_2_2022_11_07
B3	646	Leaf	2	Bottom	2022_11_07	Plant_2_2022_11_07
B4	597	Leaf	2	Bottom	2022_11_07	Plant_2_2022_11_07
B5	642	Leaf	3	Top	2022_11_07	Plant_3_2022_11_07
B6	656	Leaf	3	Top	2022_11_07	Plant_3_2022_11_07
B7	705	Leaf	3	Top	2022_11_07	Plant_3_2022_11_07
B8	576	Leaf	3	Top	2022_11_07	Plant_3_2022_11_07
B9	594	Leaf	3	Bottom	2022_11_07	Plant_3_2022_11_07
B10	592	Leaf	3	Bottom	2022_11_07	Plant_3_2022_11_07
B11	597	Leaf	3	Bottom	2022_11_07	Plant_3_2022_11_07
B12	651	Leaf	3	Bottom	2022_11_07	Plant_3_2022_11_07
A1	907747	WT	1	Top	2022_12_05	Plant_1_2022_12_05
A2	579450	WT	1	Top	2022_12_05	Plant_1_2022_12_05
A3	741414	WT	1	Top	2022_12_05	Plant_1_2022_12_05
A4	913911	WT	1	Top	2022_12_05	Plant_1_2022_12_05
A5	757615	WT	1	Bottom	2022_12_05	Plant_1_2022_12_05
A6	750900	WT	1	Bottom	2022_12_05	Plant_1_2022_12_05
A7	520029	WT	1	Bottom	2022_12_05	Plant_1_2022_12_05
A8	488405	WT	1	Bottom	2022_12_05	Plant_1_2022_12_05
A9	694688	WT	2	Top	2022_12_05	Plant_2_2022_12_05
A10	678707	WT	2	Top	2022_12_05	Plant_2_2022_12_05
A11	601091	WT	2	Top	2022_12_05	Plant_2_2022_12_05
A12	605056	WT	2	Top	2022_12_05	Plant_2_2022_12_05
B1	570975	WT	2	Bottom	2022_12_05	Plant_2_2022_12_05
B2	900737	WT	2	Bottom	2022_12_05	Plant_2_2022_12_05
B3	975632	WT	2	Bottom	2022_12_05	Plant_2_2022_12_05
B4	593844	WT	2	Bottom	2022_12_05	Plant_2_2022_12_05
B5	326771	WT	3	Top	2022_12_05	Plant_3_2022_12_05
B6	370635	WT	3	Top	2022_12_05	Plant_3_2022_12_05
B7	295301	WT	3	Top	2022_12_05	Plant_3_2022_12_05
B8	295094	WT	3	Top	2022_12_05	Plant_3_2022_12_05
B9	552498	WT	3	Bottom	2022_12_05	Plant_3_2022_12_05
B10	477806	WT	3	Bottom	2022_12_05	Plant_3_2022_12_05
B11	305718	WT	3	Bottom	2022_12_05	Plant_3_2022_12_05
B12	354390	WT	3	Bottom	2022_12_05	Plant_3_2022_12_05
C1	695249	WT	4	Top	2022_12_05	Plant_4_2022_12_05
C2	383982	WT	4	Top	2022_12_05	Plant_4_2022_12_05
C3	755257	WT	4	Top	2022_12_05	Plant_4_2022_12_05
C4	447280	WT	4	Top	2022_12_05	Plant_4_2022_12_05
C5	534153	WT	4	Bottom	2022_12_05	Plant_4_2022_12_05
C6	660103	WT	4	Bottom	2022_12_05	Plant_4_2022_12_05
C7	876269	WT	4	Bottom	2022_12_05	Plant_4_2022_12_05
C8	889170	WT	4	Bottom	2022_12_05	Plant_4_2022_12_05
C9	910287	WT	5	Top	2022_12_05	Plant_5_2022_12_05
C10	973817	WT	5	Top	2022_12_05	Plant_5_2022_12_05
C11	1048157	WT	5	Top	2022_12_05	Plant_5_2022_12_05
C12	888149	WT	5	Top	2022_12_05	Plant_5_2022_12_05
D1	535800	WT	5	Bottom	2022_12_05	Plant_5_2022_12_05
D2	650208	WT	5	Bottom	2022_12_05	Plant_5_2022_12_05
D3	677739	WT	5	Bottom	2022_12_05	Plant_5_2022_12_05
D4	441848	WT	5	Bottom	2022_12_05	Plant_5_2022_12_05
D5	564891	WT	6	Top	2022_12_05	Plant_6_2022_12_05
D6	582997	WT	6	Top	2022_12_05	Plant_6_2022_12_05
D7	639229	WT	6	Top	2022_12_05	Plant_6_2022_12_05
D8	609019	WT	6	Top	2022_12_05	Plant_6_2022_12_05
D9	939633	WT	6	Bottom	2022_12_05	Plant_6_2022_12_05
D10	1166104	WT	6	Bottom	2022_12_05	Plant_6_2022_12_05
D11	692648	WT	6	Bottom	2022_12_05	Plant_6_2022_12_05
D12	546874	WT	6	Bottom	2022_12_05	Plant_6_2022_12_05
E1	735801	WT	7	Top	2022_12_05	Plant_7_2022_12_05
E2	713294	WT	7	Top	2022_12_05	Plant_7_2022_12_05
E3	559551	WT	7	Top	2022_12_05	Plant_7_2022_12_05
E4	641722	WT	7	Top	2022_12_05	Plant_7_2022_12_05
E5	576644	WT	7	Bottom	2022_12_05	Plant_7_2022_12_05
E6	452741	WT	7	Bottom	2022_12_05	Plant_7_2022_12_05
E7	568742	WT	7	Bottom	2022_12_05	Plant_7_2022_12_05
E8	596771	WT	7	Bottom	2022_12_05	Plant_7_2022_12_05
E9	170723	WT	8	Top	2022_12_05	Plant_8_2022_12_05
E10	635499	WT	8	Top	2022_12_05	Plant_8_2022_12_05
E11	433731	WT	8	Top	2022_12_05	Plant_8_2022_12_05
E12	539796	WT	8	Top	2022_12_05	Plant_8_2022_12_05
F1	705715	WT	8	Bottom	2022_12_05	Plant_8_2022_12_05
F2	715143	WT	8	Bottom	2022_12_05	Plant_8_2022_12_05
F3	792184	WT	8	Bottom	2022_12_05	Plant_8_2022_12_05
F4	718420	WT	8	Bottom	2022_12_05	Plant_8_2022_12_05
A1	988	Leaf	1	Top	2022_12_05	Plant_1_2022_12_05
A2	1018	Leaf	1	Top	2022_12_05	Plant_1_2022_12_05
A3	874	Leaf	1	Top	2022_12_05	Plant_1_2022_12_05
A4	870	Leaf	1	Top	2022_12_05	Plant_1_2022_12_05
A5	1038	Leaf	1	Bottom	2022_12_05	Plant_1_2022_12_05
A6	813	Leaf	1	Bottom	2022_12_05	Plant_1_2022_12_05
A7	1327	Leaf	1	Bottom	2022_12_05	Plant_1_2022_12_05
A8	871	Leaf	1	Bottom	2022_12_05	Plant_1_2022_12_05
A9	906	Leaf	2	Top	2022_12_05	Plant_2_2022_12_05
A10	989	Leaf	2	Top	2022_12_05	Plant_2_2022_12_05
A11	1015	Leaf	2	Top	2022_12_05	Plant_2_2022_12_05
A12	919	Leaf	2	Top	2022_12_05	Plant_2_2022_12_05
B1	893	Leaf	2	Bottom	2022_12_05	Plant_2_2022_12_05
B2	875	Leaf	2	Bottom	2022_12_05	Plant_2_2022_12_05
B3	817	Leaf	2	Bottom	2022_12_05	Plant_2_2022_12_05
B4	914	Leaf	2	Bottom	2022_12_05	Plant_2_2022_12_05
B5	829	Leaf	3	Top	2022_12_05	Plant_3_2022_12_05
B6	861	Leaf	3	Top	2022_12_05	Plant_3_2022_12_05
B7	736	Leaf	3	Top	2022_12_05	Plant_3_2022_12_05
B8	740	Leaf	3	Top	2022_12_05	Plant_3_2022_12_05
B9	983	Leaf	3	Bottom	2022_12_05	Plant_3_2022_12_05
B10	770	Leaf	3	Bottom	2022_12_05	Plant_3_2022_12_05
B11	746	Leaf	3	Bottom	2022_12_05	Plant_3_2022_12_05
B12	840	Leaf	3	Bottom	2022_12_05	Plant_3_2022_12_05
A1	826113	WT	1	Top	2023_01_09	Plant_1_2023_01_09
A2	920009	WT	1	Top	2023_01_09	Plant_1_2023_01_09
A3	789181	WT	1	Top	2023_01_09	Plant_1_2023_01_09
A4	660249	WT	1	Top	2023_01_09	Plant_1_2023_01_09
A5	754230	WT	1	Bottom	2023_01_09	Plant_1_2023_01_09
A6	698151	WT	1	Bottom	2023_01_09	Plant_1_2023_01_09
A7	731917	WT	1	Bottom	2023_01_09	Plant_1_2023_01_09
A8	787556	WT	1	Bottom	2023_01_09	Plant_1_2023_01_09
A9	602648	WT	2	Top	2023_01_09	Plant_2_2023_01_09
A10	541373	WT	2	Top	2023_01_09	Plant_2_2023_01_09
A11	571891	WT	2	Top	2023_01_09	Plant_2_2023_01_09
A12	612874	WT	2	Top	2023_01_09	Plant_2_2023_01_09
B1	779332	WT	2	Bottom	2023_01_09	Plant_2_2023_01_09
B2	641782	WT	2	Bottom	2023_01_09	Plant_2_2023_01_09
B3	765511	WT	2	Bottom	2023_01_09	Plant_2_2023_01_09
B4	644812	WT	2	Bottom	2023_01_09	Plant_2_2023_01_09
B5	755958	WT	3	Top	2023_01_09	Plant_3_2023_01_09
B6	997055	WT	3	Top	2023_01_09	Plant_3_2023_01_09
B7	646254	WT	3	Top	2023_01_09	Plant_3_2023_01_09
B8	731820	WT	3	Top	2023_01_09	Plant_3_2023_01_09
B9	1000907	WT	3	Bottom	2023_01_09	Plant_3_2023_01_09
B10	804312	WT	3	Bottom	2023_01_09	Plant_3_2023_01_09
B11	890190	WT	3	Bottom	2023_01_09	Plant_3_2023_01_09
B12	897410	WT	3	Bottom	2023_01_09	Plant_3_2023_01_09
C1	689868	WT	4	Top	2023_01_09	Plant_4_2023_01_09
C2	491035	WT	4	Top	2023_01_09	Plant_4_2023_01_09
C3	540599	WT	4	Top	2023_01_09	Plant_4_2023_01_09
C4	490330	WT	4	Top	2023_01_09	Plant_4_2023_01_09
C5	768760	WT	4	Bottom	2023_01_09	Plant_4_2023_01_09
C6	167283	WT	4	Bottom	2023_01_09	Plant_4_2023_01_09
C7	878053	WT	4	Bottom	2023_01_09	Plant_4_2023_01_09
C8	657709	WT	4	Bottom	2023_01_09	Plant_4_2023_01_09
C9	628564	WT	5	Top	2023_01_09	Plant_5_2023_01_09
C10	539318	WT	5	Top	2023_01_09	Plant_5_2023_01_09
C11	556921	WT	5	Top	2023_01_09	Plant_5_2023_01_09
C12	802053	WT	5	Top	2023_01_09	Plant_5_2023_01_09
D1	689383	WT	5	Bottom	2023_01_09	Plant_5_2023_01_09
D2	700514	WT	5	Bottom	2023_01_09	Plant_5_2023_01_09
D3	618253	WT	5	Bottom	2023_01_09	Plant_5_2023_01_09
D4	623352	WT	5	Bottom	2023_01_09	Plant_5_2023_01_09
D5	773998	WT	6	Top	2023_01_09	Plant_6_2023_01_09
D6	894928	WT	6	Top	2023_01_09	Plant_6_2023_01_09
D7	895728	WT	6	Top	2023_01_09	Plant_6_2023_01_09
D8	1018887	WT	6	Top	2023_01_09	Plant_6_2023_01_09
D9	783425	WT	6	Bottom	2023_01_09	Plant_6_2023_01_09
D10	776989	WT	6	Bottom	2023_01_09	Plant_6_2023_01_09
D11	788936	WT	6	Bottom	2023_01_09	Plant_6_2023_01_09
D12	689265	WT	6	Bottom	2023_01_09	Plant_6_2023_01_09
E1	513972	WT	7	Top	2023_01_09	Plant_7_2023_01_09
E2	635093	WT	7	Top	2023_01_09	Plant_7_2023_01_09
E3	615898	WT	7	Top	2023_01_09	Plant_7_2023_01_09
E4	740618	WT	7	Top	2023_01_09	Plant_7_2023_01_09
E5	664022	WT	7	Bottom	2023_01_09	Plant_7_2023_01_09
E6	532994	WT	7	Bottom	2023_01_09	Plant_7_2023_01_09
E7	709893	WT	7	Bottom	2023_01_09	Plant_7_2023_01_09
E8	738052	WT	7	Bottom	2023_01_09	Plant_7_2023_01_09
E9	531076	WT	8	Top	2023_01_09	Plant_8_2023_01_09
E10	534504	WT	8	Top	2023_01_09	Plant_8_2023_01_09
E11	570462	WT	8	Top	2023_01_09	Plant_8_2023_01_09
E12	787930	WT	8	Top	2023_01_09	Plant_8_2023_01_09
F1	579312	WT	8	Bottom	2023_01_09	Plant_8_2023_01_09
F2	642416	WT	8	Bottom	2023_01_09	Plant_8_2023_01_09
F3	619080	WT	8	Bottom	2023_01_09	Plant_8_2023_01_09
F4	619623	WT	8	Bottom	2023_01_09	Plant_8_2023_01_09
A1	1497	Leaf	1	Top	2023_01_09	Plant_1_2023_01_09
A2	1094	Leaf	1	Top	2023_01_09	Plant_1_2023_01_09
A3	1166	Leaf	1	Top	2023_01_09	Plant_1_2023_01_09
A4	1082	Leaf	1	Top	2023_01_09	Plant_1_2023_01_09
A5	1047	Leaf	1	Bottom	2023_01_09	Plant_1_2023_01_09
A6	927	Leaf	1	Bottom	2023_01_09	Plant_1_2023_01_09
A7	1053	Leaf	1	Bottom	2023_01_09	Plant_1_2023_01_09
A8	1163	Leaf	1	Bottom	2023_01_09	Plant_1_2023_01_09
A9	228	Leaf	2	Top	2023_01_09	Plant_2_2023_01_09
A10	216	Leaf	2	Top	2023_01_09	Plant_2_2023_01_09
A11	216	Leaf	2	Top	2023_01_09	Plant_2_2023_01_09
A12	228	Leaf	2	Top	2023_01_09	Plant_2_2023_01_09
B1	1131	Leaf	2	Bottom	2023_01_09	Plant_2_2023_01_09
B2	1037	Leaf	2	Bottom	2023_01_09	Plant_2_2023_01_09
B3	1091	Leaf	2	Bottom	2023_01_09	Plant_2_2023_01_09
B4	1024	Leaf	2	Bottom	2023_01_09	Plant_2_2023_01_09
B5	1054	Leaf	3	Top	2023_01_09	Plant_3_2023_01_09
B6	998	Leaf	3	Top	2023_01_09	Plant_3_2023_01_09
B7	1224	Leaf	3	Top	2023_01_09	Plant_3_2023_01_09
B8	1000	Leaf	3	Top	2023_01_09	Plant_3_2023_01_09
A1	496367	WT	1	Top	2023_02_06	Plant_1_2023_02_06
A2	418112	WT	1	Top	2023_02_06	Plant_1_2023_02_06
A3	629010	WT	1	Top	2023_02_06	Plant_1_2023_02_06
A4	472149	WT	1	Top	2023_02_06	Plant_1_2023_02_06
A5	752435	WT	1	Bottom	2023_02_06	Plant_1_2023_02_06
A6	728654	WT	1	Bottom	2023_02_06	Plant_1_2023_02_06
A7	627808	WT	1	Bottom	2023_02_06	Plant_1_2023_02_06
A8	536367	WT	1	Bottom	2023_02_06	Plant_1_2023_02_06
A9	627998	WT	2	Top	2023_02_06	Plant_2_2023_02_06
A10	713885	WT	2	Top	2023_02_06	Plant_2_2023_02_06
A11	595824	WT	2	Top	2023_02_06	Plant_2_2023_02_06
A12	739150	WT	2	Top	2023_02_06	Plant_2_2023_02_06
B1	428641	WT	2	Bottom	2023_02_06	Plant_2_2023_02_06
B2	484404	WT	2	Bottom	2023_02_06	Plant_2_2023_02_06
B3	489772	WT	2	Bottom	2023_02_06	Plant_2_2023_02_06
B4	443433	WT	2	Bottom	2023_02_06	Plant_2_2023_02_06
B5	521545	WT	3	Top	2023_02_06	Plant_3_2023_02_06
B6	609536	WT	3	Top	2023_02_06	Plant_3_2023_02_06
B7	631860	WT	3	Top	2023_02_06	Plant_3_2023_02_06
B8	581409	WT	3	Top	2023_02_06	Plant_3_2023_02_06
B9	465274	WT	3	Bottom	2023_02_06	Plant_3_2023_02_06
B10	486232	WT	3	Bottom	2023_02_06	Plant_3_2023_02_06
B11	460232	WT	3	Bottom	2023_02_06	Plant_3_2023_02_06
B12	381572	WT	3	Bottom	2023_02_06	Plant_3_2023_02_06
C1	569759	WT	4	Top	2023_02_06	Plant_4_2023_02_06
C2	471289	WT	4	Top	2023_02_06	Plant_4_2023_02_06
C3	891847	WT	4	Top	2023_02_06	Plant_4_2023_02_06
C4	409762	WT	4	Top	2023_02_06	Plant_4_2023_02_06
C5	776462	WT	4	Bottom	2023_02_06	Plant_4_2023_02_06
C6	767704	WT	4	Bottom	2023_02_06	Plant_4_2023_02_06
C7	689541	WT	4	Bottom	2023_02_06	Plant_4_2023_02_06
C8	732769	WT	4	Bottom	2023_02_06	Plant_4_2023_02_06
C9	392444	WT	5	Top	2023_02_06	Plant_5_2023_02_06
C10	380365	WT	5	Top	2023_02_06	Plant_5_2023_02_06
C11	358244	WT	5	Top	2023_02_06	Plant_5_2023_02_06
C12	556977	WT	5	Top	2023_02_06	Plant_5_2023_02_06
D1	637196	WT	5	Bottom	2023_02_06	Plant_5_2023_02_06
D2	716933	WT	5	Bottom	2023_02_06	Plant_5_2023_02_06
D3	691955	WT	5	Bottom	2023_02_06	Plant_5_2023_02_06
D4	715932	WT	5	Bottom	2023_02_06	Plant_5_2023_02_06
D5	467185	WT	6	Top	2023_02_06	Plant_6_2023_02_06
D6	487831	WT	6	Top	2023_02_06	Plant_6_2023_02_06
D7	432306	WT	6	Top	2023_02_06	Plant_6_2023_02_06
D8	586299	WT	6	Top	2023_02_06	Plant_6_2023_02_06
D9	443228	WT	6	Bottom	2023_02_06	Plant_6_2023_02_06
D10	437965	WT	6	Bottom	2023_02_06	Plant_6_2023_02_06
D11	421176	WT	6	Bottom	2023_02_06	Plant_6_2023_02_06
D12	518833	WT	6	Bottom	2023_02_06	Plant_6_2023_02_06
E1	436407	WT	7	Top	2023_02_06	Plant_7_2023_02_06
E2	602594	WT	7	Top	2023_02_06	Plant_7_2023_02_06
E3	578121	WT	7	Top	2023_02_06	Plant_7_2023_02_06
E4	552410	WT	7	Top	2023_02_06	Plant_7_2023_02_06
E5	633671	WT	7	Bottom	2023_02_06	Plant_7_2023_02_06
E6	467115	WT	7	Bottom	2023_02_06	Plant_7_2023_02_06
E7	385598	WT	7	Bottom	2023_02_06	Plant_7_2023_02_06
E8	390435	WT	7	Bottom	2023_02_06	Plant_7_2023_02_06
E9	1074984	WT	8	Top	2023_02_06	Plant_8_2023_02_06
E10	836847	WT	8	Top	2023_02_06	Plant_8_2023_02_06
E11	487834	WT	8	Top	2023_02_06	Plant_8_2023_02_06
E12	805417	WT	8	Top	2023_02_06	Plant_8_2023_02_06
F1	747009	WT	8	Bottom	2023_02_06	Plant_8_2023_02_06
F2	564136	WT	8	Bottom	2023_02_06	Plant_8_2023_02_06
F3	530000	WT	8	Bottom	2023_02_06	Plant_8_2023_02_06
F4	491830	WT	8	Bottom	2023_02_06	Plant_8_2023_02_06
F5	898	Leaf	1	Top	2023_02_06	Plant_1_2023_02_06
F6	914	Leaf	1	Top	2023_02_06	Plant_1_2023_02_06
F7	998	Leaf	1	Top	2023_02_06	Plant_1_2023_02_06
F8	854	Leaf	1	Top	2023_02_06	Plant_1_2023_02_06
F9	959	Leaf	1	Bottom	2023_02_06	Plant_1_2023_02_06
F10	952	Leaf	1	Bottom	2023_02_06	Plant_1_2023_02_06
F11	1056	Leaf	1	Bottom	2023_02_06	Plant_1_2023_02_06
F12	868	Leaf	1	Bottom	2023_02_06	Plant_1_2023_02_06
G1	998	Leaf	2	Top	2023_02_06	Plant_2_2023_02_06
G2	951	Leaf	2	Top	2023_02_06	Plant_2_2023_02_06
G3	937	Leaf	2	Top	2023_02_06	Plant_2_2023_02_06
G4	948	Leaf	2	Top	2023_02_06	Plant_2_2023_02_06
A1	967482	WT	1	Top	2023_05_30	Plant_1_2023_05_30
A2	1375820	WT	1	Top	2023_05_30	Plant_1_2023_05_30
A3	1536022	WT	1	Top	2023_05_30	Plant_1_2023_05_30
A4	1044916	WT	1	Top	2023_05_30	Plant_1_2023_05_30
A5	1361309	WT	1	Bottom	2023_05_30	Plant_1_2023_05_30
A6	1098907	WT	1	Bottom	2023_05_30	Plant_1_2023_05_30
A7	1265169	WT	1	Bottom	2023_05_30	Plant_1_2023_05_30
A8	1249802	WT	1	Bottom	2023_05_30	Plant_1_2023_05_30
A9	1032454	WT	2	Top	2023_05_30	Plant_2_2023_05_30
A10	1275467	WT	2	Top	2023_05_30	Plant_2_2023_05_30
A11	1034192	WT	2	Top	2023_05_30	Plant_2_2023_05_30
A12	1357250	WT	2	Top	2023_05_30	Plant_2_2023_05_30
B1	1084719	WT	2	Bottom	2023_05_30	Plant_2_2023_05_30
B2	816322	WT	2	Bottom	2023_05_30	Plant_2_2023_05_30
B3	919963	WT	2	Bottom	2023_05_30	Plant_2_2023_05_30
B4	789813	WT	2	Bottom	2023_05_30	Plant_2_2023_05_30
B5	973216	WT	3	Top	2023_05_30	Plant_3_2023_05_30
B6	1030453	WT	3	Top	2023_05_30	Plant_3_2023_05_30
B7	1379186	WT	3	Top	2023_05_30	Plant_3_2023_05_30
B8	1129219	WT	3	Top	2023_05_30	Plant_3_2023_05_30
B9	944308	WT	3	Bottom	2023_05_30	Plant_3_2023_05_30
B10	1019102	WT	3	Bottom	2023_05_30	Plant_3_2023_05_30
B11	1094051	WT	3	Bottom	2023_05_30	Plant_3_2023_05_30
B12	857746	WT	3	Bottom	2023_05_30	Plant_3_2023_05_30
C1	1424890	WT	4	Top	2023_05_30	Plant_4_2023_05_30
C2	1358599	WT	4	Top	2023_05_30	Plant_4_2023_05_30
C3	946357	WT	4	Top	2023_05_30	Plant_4_2023_05_30
C4	964663	WT	4	Top	2023_05_30	Plant_4_2023_05_30
C5	1101117	WT	4	Bottom	2023_05_30	Plant_4_2023_05_30
C6	901791	WT	4	Bottom	2023_05_30	Plant_4_2023_05_30
C7	820768	WT	4	Bottom	2023_05_30	Plant_4_2023_05_30
C8	1227330	WT	4	Bottom	2023_05_30	Plant_4_2023_05_30
C9	806071	WT	5	Top	2023_05_30	Plant_5_2023_05_30
C10	976166	WT	5	Top	2023_05_30	Plant_5_2023_05_30
C11	1043330	WT	5	Top	2023_05_30	Plant_5_2023_05_30
C12	948859	WT	5	Top	2023_05_30	Plant_5_2023_05_30
D1	713738	WT	5	Bottom	2023_05_30	Plant_5_2023_05_30
D2	983107	WT	5	Bottom	2023_05_30	Plant_5_2023_05_30
D3	644703	WT	5	Bottom	2023_05_30	Plant_5_2023_05_30
D4	720244	WT	5	Bottom	2023_05_30	Plant_5_2023_05_30
D5	1099907	WT	6	Top	2023_05_30	Plant_6_2023_05_30
D6	1311347	WT	6	Top	2023_05_30	Plant_6_2023_05_30
D7	1265558	WT	6	Top	2023_05_30	Plant_6_2023_05_30
D8	964806	WT	6	Top	2023_05_30	Plant_6_2023_05_30
D9	1021968	WT	6	Bottom	2023_05_30	Plant_6_2023_05_30
D10	840469	WT	6	Bottom	2023_05_30	Plant_6_2023_05_30
D11	711658	WT	6	Bottom	2023_05_30	Plant_6_2023_05_30
D12	1085153	WT	6	Bottom	2023_05_30	Plant_6_2023_05_30
E1	386318	WT	7	Top	2023_05_30	Plant_7_2023_05_30
E2	931863	WT	7	Top	2023_05_30	Plant_7_2023_05_30
E3	785522	WT	7	Top	2023_05_30	Plant_7_2023_05_30
E4	900311	WT	7	Top	2023_05_30	Plant_7_2023_05_30
E5	833563	WT	7	Bottom	2023_05_30	Plant_7_2023_05_30
E6	666300	WT	7	Bottom	2023_05_30	Plant_7_2023_05_30
E7	751102	WT	7	Bottom	2023_05_30	Plant_7_2023_05_30
E8	949080	WT	7	Bottom	2023_05_30	Plant_7_2023_05_30
E9	954791	WT	8	Top	2023_05_30	Plant_8_2023_05_30
E10	958122	WT	8	Top	2023_05_30	Plant_8_2023_05_30
E11	890231	WT	8	Top	2023_05_30	Plant_8_2023_05_30
E12	581567	WT	8	Top	2023_05_30	Plant_8_2023_05_30
F1	970082	WT	8	Bottom	2023_05_30	Plant_8_2023_05_30
F2	892393	WT	8	Bottom	2023_05_30	Plant_8_2023_05_30
F3	740495	WT	8	Bottom	2023_05_30	Plant_8_2023_05_30
F4	773556	WT	8	Bottom	2023_05_30	Plant_8_2023_05_30
A1	1156768	WT	1	Top	2023_07_03	Plant_1_2023_07_03
A2	879843	WT	1	Top	2023_07_03	Plant_1_2023_07_03
A3	1092635	WT	1	Top	2023_07_03	Plant_1_2023_07_03
A4	1108683	WT	1	Top	2023_07_03	Plant_1_2023_07_03
A5	850826	WT	1	Bottom	2023_07_03	Plant_1_2023_07_03
A6	523875	WT	1	Bottom	2023_07_03	Plant_1_2023_07_03
A7	861478	WT	1	Bottom	2023_07_03	Plant_1_2023_07_03
A8	834625	WT	1	Bottom	2023_07_03	Plant_1_2023_07_03
A9	958959	WT	2	Top	2023_07_03	Plant_2_2023_07_03
A10	1067914	WT	2	Top	2023_07_03	Plant_2_2023_07_03
A11	1042297	WT	2	Top	2023_07_03	Plant_2_2023_07_03
A12	779746	WT	2	Top	2023_07_03	Plant_2_2023_07_03
B1	906923	WT	2	Bottom	2023_07_03	Plant_2_2023_07_03
B2	799108	WT	2	Bottom	2023_07_03	Plant_2_2023_07_03
B3	755755	WT	2	Bottom	2023_07_03	Plant_2_2023_07_03
B4	847797	WT	2	Bottom	2023_07_03	Plant_2_2023_07_03
B5	844598	WT	3	Top	2023_07_03	Plant_3_2023_07_03
B6	491939	WT	3	Top	2023_07_03	Plant_3_2023_07_03
B7	818833	WT	3	Top	2023_07_03	Plant_3_2023_07_03
B8	762390	WT	3	Top	2023_07_03	Plant_3_2023_07_03
B9	696827	WT	3	Bottom	2023_07_03	Plant_3_2023_07_03
B10	601882	WT	3	Bottom	2023_07_03	Plant_3_2023_07_03
B11	728571	WT	3	Bottom	2023_07_03	Plant_3_2023_07_03
B12	676993	WT	3	Bottom	2023_07_03	Plant_3_2023_07_03
C1	1085681	WT	4	Top	2023_07_03	Plant_4_2023_07_03
C2	1406056	WT	4	Top	2023_07_03	Plant_4_2023_07_03
C3	1374848	WT	4	Top	2023_07_03	Plant_4_2023_07_03
C4	1279202	WT	4	Top	2023_07_03	Plant_4_2023_07_03
C5	693712	WT	4	Bottom	2023_07_03	Plant_4_2023_07_03
C6	626156	WT	4	Bottom	2023_07_03	Plant_4_2023_07_03
C7	656001	WT	4	Bottom	2023_07_03	Plant_4_2023_07_03
C8	547393	WT	4	Bottom	2023_07_03	Plant_4_2023_07_03
C9	1133933	WT	5	Top	2023_07_03	Plant_5_2023_07_03
C10	889579	WT	5	Top	2023_07_03	Plant_5_2023_07_03
C11	899864	WT	5	Top	2023_07_03	Plant_5_2023_07_03
C12	804815	WT	5	Top	2023_07_03	Plant_5_2023_07_03
D1	1023103	WT	5	Bottom	2023_07_03	Plant_5_2023_07_03
D2	660948	WT	5	Bottom	2023_07_03	Plant_5_2023_07_03
D3	952418	WT	5	Bottom	2023_07_03	Plant_5_2023_07_03
D4	691200	WT	5	Bottom	2023_07_03	Plant_5_2023_07_03
D5	1025529	WT	6	Top	2023_07_03	Plant_6_2023_07_03
D6	696486	WT	6	Top	2023_07_03	Plant_6_2023_07_03
D7	820976	WT	6	Top	2023_07_03	Plant_6_2023_07_03
D8	643886	WT	6	Top	2023_07_03	Plant_6_2023_07_03
D9	526484	WT	6	Bottom	2023_07_03	Plant_6_2023_07_03
D10	657491	WT	6	Bottom	2023_07_03	Plant_6_2023_07_03
D11	594792	WT	6	Bottom	2023_07_03	Plant_6_2023_07_03
D12	538833	WT	6	Bottom	2023_07_03	Plant_6_2023_07_03
E1	1107176	WT	7	Top	2023_07_03	Plant_7_2023_07_03
E2	999279	WT	7	Top	2023_07_03	Plant_7_2023_07_03
E3	635113	WT	7	Top	2023_07_03	Plant_7_2023_07_03
E4	908139	WT	7	Top	2023_07_03	Plant_7_2023_07_03
E5	530126	WT	7	Bottom	2023_07_03	Plant_7_2023_07_03
E6	616610	WT	7	Bottom	2023_07_03	Plant_7_2023_07_03
E7	733969	WT	7	Bottom	2023_07_03	Plant_7_2023_07_03
E8	599521	WT	7	Bottom	2023_07_03	Plant_7_2023_07_03
E9	1034294	WT	8	Top	2023_07_03	Plant_8_2023_07_03
E10	734560	WT	8	Top	2023_07_03	Plant_8_2023_07_03
E11	816341	WT	8	Top	2023_07_03	Plant_8_2023_07_03
E12	853160	WT	8	Top	2023_07_03	Plant_8_2023_07_03
F1	744886	WT	8	Bottom	2023_07_03	Plant_8_2023_07_03
F2	810610	WT	8	Bottom	2023_07_03	Plant_8_2023_07_03
F3	562877	WT	8	Bottom	2023_07_03	Plant_8_2023_07_03
F4	924903	WT	8	Bottom	2023_07_03	Plant_8_2023_07_03
F5	972	Leaf	1	Top	2023_07_03	Plant_1_2023_07_03
F6	923	Leaf	1	Top	2023_07_03	Plant_1_2023_07_03
F7	872	Leaf	1	Top	2023_07_03	Plant_1_2023_07_03
F8	951	Leaf	1	Top	2023_07_03	Plant_1_2023_07_03
F9	916	Leaf	1	Bottom	2023_07_03	Plant_1_2023_07_03
F10	915	Leaf	1	Bottom	2023_07_03	Plant_1_2023_07_03
F11	963	Leaf	1	Bottom	2023_07_03	Plant_1_2023_07_03
F12	977	Leaf	1	Bottom	2023_07_03	Plant_1_2023_07_03
G1	1058	Leaf	2	Top	2023_07_03	Plant_2_2023_07_03
G2	948	Leaf	2	Top	2023_07_03	Plant_2_2023_07_03
G3	1010	Leaf	2	Top	2023_07_03	Plant_2_2023_07_03
G4	1038	Leaf	2	Top	2023_07_03	Plant_2_2023_07_03

## Sheet: Fig. 1D
Fig. 1D
Source	Percent
Batch-to-batch mean GFP	23.8
Batch-to-batch GFP variance	15.6
Plant-to-plant mean GFP	9.9
Leaf-to-leaf GFP variance	28.2
Disc-to-disc GFP variance	22.3
Technical variance	0.18

## Sheet: Fig. 2A
Fig. 2A
Well	eGFP	mCherry	Plant	Leaf	Date	log2green	log2red	eGFP/mCherry	mCherry/eGFP	Condition
A1	66223	42	1	T4	2024.10.21	16.015	5.39232	1576.74	0.000634221	1. pVS1:G
A2	92763	41	1	T4	2024.10.21	16.5013	5.35755	2262.51	0.000441987	1. pVS1:G
A3	79943	51	1	T4	2024.10.21	16.2867	5.67243	1567.51	0.000637955	1. pVS1:G
A4	91757	45	1	T4	2024.10.21	16.4855	5.49185	2039.04	0.000490426	1. pVS1:G
A5	81253	56	1	T5	2024.10.21	16.3101	5.80735	1450.95	0.000689205	1. pVS1:G
A6	87642	59	1	T5	2024.10.21	16.4193	5.88264	1485.46	0.000673193	1. pVS1:G
A7	97382	40	1	T5	2024.10.21	16.5714	5.32193	2434.55	0.000410754	1. pVS1:G
A8	113828	50	1	T5	2024.10.21	16.7965	5.64386	2276.56	0.000439259	1. pVS1:G
A9	115469	44	2	T4	2024.10.21	16.8171	5.45943	2624.3	0.000381055	1. pVS1:G
A10	98242	53	2	T4	2024.10.21	16.5841	5.72792	1853.62	0.000539484	1. pVS1:G
A11	110992	47	2	T4	2024.10.21	16.7601	5.55459	2361.53	0.000423454	1. pVS1:G
A12	116022	45	2	T4	2024.10.21	16.824	5.49185	2578.27	0.000387857	1. pVS1:G
B1	69422	50	2	T5	2024.10.21	16.0831	5.64386	1388.44	0.000720233	1. pVS1:G
B2	80322	44	2	T5	2024.10.21	16.2935	5.45943	1825.5	0.000547795	1. pVS1:G
B3	72406	45	2	T5	2024.10.21	16.1438	5.49185	1609.02	0.000621495	1. pVS1:G
B4	75854	45	2	T5	2024.10.21	16.2109	5.49185	1685.64	0.000593245	1. pVS1:G
B5	93731	43	3	T4	2024.10.21	16.5162	5.42626	2179.79	0.00045876	1. pVS1:G
B6	73094	34	3	T4	2024.10.21	16.1575	5.08746	2149.82	0.000465154	1. pVS1:G
B7	81303	37	3	T4	2024.10.21	16.311	5.20945	2197.38	0.000455088	1. pVS1:G
B8	76878	44	3	T4	2024.10.21	16.2303	5.45943	1747.23	0.000572335	1. pVS1:G
B9	68888	42	3	T5	2024.10.21	16.072	5.39232	1640.19	0.000609685	1. pVS1:G
B10	85978	44	3	T5	2024.10.21	16.3917	5.45943	1954.05	0.000511759	1. pVS1:G
B11	58467	39	3	T5	2024.10.21	15.8353	5.2854	1499.15	0.000667043	1. pVS1:G
B12	67285	45	3	T5	2024.10.21	16.038	5.49185	1495.22	0.000668797	1. pVS1:G
C1	69508	37	4	T4	2024.10.21	16.0849	5.20945	1878.59	0.000532313	1. pVS1:G
C2	85382	36	4	T4	2024.10.21	16.3816	5.16993	2371.72	0.000421635	1. pVS1:G
C3	92620	35	4	T4	2024.10.21	16.499	5.12928	2646.29	0.000377888	1. pVS1:G
C4	81563	39	4	T4	2024.10.21	16.3156	5.2854	2091.36	0.000478158	1. pVS1:G
C5	73036	43	4	T5	2024.10.21	16.1563	5.42626	1698.51	0.000588751	1. pVS1:G
C6	79994	47	4	T5	2024.10.21	16.2876	5.55459	1702	0.000587544	1. pVS1:G
C7	62020	36	4	T5	2024.10.21	15.9204	5.16993	1722.78	0.000580458	1. pVS1:G
C8	58873	41	4	T5	2024.10.21	15.8453	5.35755	1435.93	0.000696414	1. pVS1:G
C9	76403	45	5	T4	2024.10.21	16.2213	5.49185	1697.84	0.000588982	1. pVS1:G
C10	78197	41	5	T4	2024.10.21	16.2548	5.35755	1907.24	0.000524317	1. pVS1:G
C11	90638	42	5	T4	2024.10.21	16.4678	5.39232	2158.05	0.000463382	1. pVS1:G
C12	84144	36	5	T4	2024.10.21	16.3606	5.16993	2337.33	0.000427838	1. pVS1:G
D1	113474	42	5	T5	2024.10.21	16.792	5.39232	2701.76	0.000370129	1. pVS1:G
D2	105833	46	5	T5	2024.10.21	16.6914	5.52356	2300.72	0.000434647	1. pVS1:G
D3	88984	38	5	T5	2024.10.21	16.4413	5.24793	2341.68	0.000427043	1. pVS1:G
D4	94426	42	5	T5	2024.10.21	16.5269	5.39232	2248.24	0.000444793	1. pVS1:G
D5	79273	38	6	T4	2024.10.21	16.2745	5.24793	2086.13	0.000479356	1. pVS1:G
D6	72253	37	6	T4	2024.10.21	16.1408	5.20945	1952.78	0.000512089	1. pVS1:G
D7	71151	42	6	T4	2024.10.21	16.1186	5.39232	1694.07	0.000590294	1. pVS1:G
D8	84393	39	6	T4	2024.10.21	16.3648	5.2854	2163.92	0.000462124	1. pVS1:G
D9	65052	46	6	T5	2024.10.21	15.9893	5.52356	1414.17	0.000707127	1. pVS1:G
D10	68972	34	6	T5	2024.10.21	16.0737	5.08746	2028.59	0.000492954	1. pVS1:G
D11	68385	43	6	T5	2024.10.21	16.0614	5.42626	1590.35	0.000628793	1. pVS1:G
D12	86156	43	6	T5	2024.10.21	16.3947	5.42626	2003.63	0.000499095	1. pVS1:G
E1	672	5708	1	T4	2024.10.21	9.39232	12.4788	0.11773	8.49405	2. pVS1:R
E2	693	5558	1	T4	2024.10.21	9.43671	12.4404	0.124685	8.0202	2. pVS1:R
E3	705	6664	1	T4	2024.10.21	9.46148	12.7022	0.105792	9.45248	2. pVS1:R
E4	600	5414	1	T4	2024.10.21	9.22882	12.4025	0.110824	9.02333	2. pVS1:R
E5	610	3491	1	T5	2024.10.21	9.25267	11.7694	0.174735	5.72295	2. pVS1:R
E6	604	3715	1	T5	2024.10.21	9.2384	11.8591	0.162584	6.15066	2. pVS1:R
E7	608	4257	1	T5	2024.10.21	9.24793	12.0556	0.142824	7.00164	2. pVS1:R
E8	633	4004	1	T5	2024.10.21	9.30606	11.9672	0.158092	6.32543	2. pVS1:R
E9	695	4699	2	T4	2024.10.21	9.44087	12.1981	0.147904	6.76115	2. pVS1:R
E10	627	2842	2	T4	2024.10.21	9.29232	11.4727	0.220619	4.5327	2. pVS1:R
E11	587	4173	2	T4	2024.10.21	9.19722	12.0269	0.140666	7.10903	2. pVS1:R
E12	656	4969	2	T4	2024.10.21	9.35755	12.2787	0.132019	7.5747	2. pVS1:R
F1	641	3754	2	T5	2024.10.21	9.32418	11.8742	0.170751	5.85647	2. pVS1:R
F2	685	3672	2	T5	2024.10.21	9.41996	11.8424	0.186547	5.36058	2. pVS1:R
F3	703	3835	2	T5	2024.10.21	9.45738	11.905	0.183312	5.45519	2. pVS1:R
F4	626	3077	2	T5	2024.10.21	9.29002	11.5873	0.203445	4.91534	2. pVS1:R
F5	632	4530	3	T4	2024.10.21	9.30378	12.1453	0.139514	7.16772	2. pVS1:R
F6	565	4940	3	T4	2024.10.21	9.14211	12.2703	0.114372	8.74336	2. pVS1:R
F7	548	3817	3	T4	2024.10.21	9.09803	11.8982	0.143568	6.96533	2. pVS1:R
F8	687	5762	3	T4	2024.10.21	9.42417	12.4924	0.119229	8.38719	2. pVS1:R
F9	757	4381	3	T5	2024.10.21	9.56415	12.097	0.172792	5.78732	2. pVS1:R
F10	627	4437	3	T5	2024.10.21	9.29232	12.1154	0.141312	7.07656	2. pVS1:R
F11	663	5140	3	T5	2024.10.21	9.37287	12.3276	0.128988	7.75264	2. pVS1:R
F12	545	4181	3	T5	2024.10.21	9.09011	12.0296	0.130352	7.67156	2. pVS1:R
G1	676	4751	4	T4	2024.10.21	9.40088	12.214	0.142286	7.02811	2. pVS1:R
G2	687	4667	4	T4	2024.10.21	9.42417	12.1883	0.147204	6.7933	2. pVS1:R
G3	552	3941	4	T4	2024.10.21	9.10852	11.9443	0.140066	7.13949	2. pVS1:R
G4	600	3881	4	T4	2024.10.21	9.22882	11.9222	0.154599	6.46833	2. pVS1:R
G5	617	3575	4	T5	2024.10.21	9.26913	11.8037	0.172587	5.79417	2. pVS1:R
G6	584	4477	4	T5	2024.10.21	9.18982	12.1283	0.130444	7.6661	2. pVS1:R
G7	512	4837	4	T5	2024.10.21	9	12.2399	0.105851	9.44727	2. pVS1:R
G8	575	4312	4	T5	2024.10.21	9.16742	12.0741	0.133349	7.49913	2. pVS1:R
G9	660	4659	5	T4	2024.10.21	9.36632	12.1858	0.141661	7.05909	2. pVS1:R
G10	571	3477	5	T4	2024.10.21	9.15735	11.7636	0.164222	6.08932	2. pVS1:R
G11	601	4347	5	T4	2024.10.21	9.23122	12.0858	0.138256	7.23295	2. pVS1:R
G12	573	3204	5	T4	2024.10.21	9.16239	11.6457	0.178839	5.59162	2. pVS1:R
H1	586	3310	5	T5	2024.10.21	9.19476	11.6926	0.177039	5.64846	2. pVS1:R
H2	665	3041	5	T5	2024.10.21	9.37721	11.5703	0.218678	4.57293	2. pVS1:R
H3	657	3314	5	T5	2024.10.21	9.35975	11.6944	0.19825	5.04414	2. pVS1:R
H4	581	2607	5	T5	2024.10.21	9.18239	11.3482	0.222862	4.48709	2. pVS1:R
H5	671	3980	6	T4	2024.10.21	9.39017	11.9586	0.168593	5.93145	2. pVS1:R
H6	646	3489	6	T4	2024.10.21	9.33539	11.7686	0.185153	5.40093	2. pVS1:R
H7	674	3986	6	T4	2024.10.21	9.3966	11.9607	0.169092	5.91395	2. pVS1:R
H8	690	4387	6	T4	2024.10.21	9.43045	12.099	0.157283	6.35797	2. pVS1:R
H9	678	4393	6	T5	2024.10.21	9.40514	12.101	0.154336	6.47935	2. pVS1:R
H10	671	4679	6	T5	2024.10.21	9.39017	12.192	0.143407	6.97317	2. pVS1:R
H11	721	4868	6	T5	2024.10.21	9.49386	12.2491	0.14811	6.75173	2. pVS1:R
H12	686	4452	6	T5	2024.10.21	9.42206	12.1202	0.154088	6.4898	2. pVS1:R
A1	67155	3148	1	T4	2024.10.21	16.0352	11.6202	21.3326	0.0468766	3. pVS1:G & pVS1:R
A2	57108	2799	1	T4	2024.10.21	15.8014	11.4507	20.403	0.0490124	3. pVS1:G & pVS1:R
A3	64899	3265	1	T4	2024.10.21	15.9859	11.6729	19.8772	0.0503089	3. pVS1:G & pVS1:R
A4	53881	2664	1	T4	2024.10.21	15.7175	11.3794	20.2256	0.0494423	3. pVS1:G & pVS1:R
A5	58784	2601	1	T5	2024.10.21	15.8431	11.3449	22.6005	0.0442467	3. pVS1:G & pVS1:R
A6	50889	2260	1	T5	2024.10.21	15.6351	11.1421	22.5173	0.0444104	3. pVS1:G & pVS1:R
A7	49404	2258	1	T5	2024.10.21	15.5923	11.1408	21.8795	0.0457048	3. pVS1:G & pVS1:R
A8	62667	2717	1	T5	2024.10.21	15.9354	11.4078	23.0648	0.0433562	3. pVS1:G & pVS1:R
A9	71943	3703	2	T4	2024.10.21	16.1346	11.8545	19.4283	0.0514713	3. pVS1:G & pVS1:R
A10	66607	3533	2	T4	2024.10.21	16.0234	11.7867	18.8528	0.0530425	3. pVS1:G & pVS1:R
A11	66722	3202	2	T4	2024.10.21	16.0259	11.6448	20.8376	0.0479902	3. pVS1:G & pVS1:R
A12	45067	2317	2	T4	2024.10.21	15.4598	11.178	19.4506	0.0514123	3. pVS1:G & pVS1:R
B1	54549	2451	2	T5	2024.10.21	15.7353	11.2592	22.2558	0.0449321	3. pVS1:G & pVS1:R
B2	45821	2469	2	T5	2024.10.21	15.4837	11.2697	18.5585	0.0538836	3. pVS1:G & pVS1:R
B3	60133	2910	2	T5	2024.10.21	15.8759	11.5068	20.6643	0.0483927	3. pVS1:G & pVS1:R
B4	54383	2218	2	T5	2024.10.21	15.7309	11.115	24.5189	0.0407848	3. pVS1:G & pVS1:R
B5	55494	2861	3	T4	2024.10.21	15.76	11.4823	19.3967	0.0515551	3. pVS1:G & pVS1:R
B6	60399	3208	3	T4	2024.10.21	15.8822	11.6475	18.8276	0.0531135	3. pVS1:G & pVS1:R
B7	53337	2679	3	T4	2024.10.21	15.7028	11.3875	19.9093	0.0502278	3. pVS1:G & pVS1:R
B8	57620	3053	3	T4	2024.10.21	15.8143	11.576	18.8732	0.0529851	3. pVS1:G & pVS1:R
B9	38083	1805	3	T5	2024.10.21	15.2169	10.8178	21.0986	0.0473965	3. pVS1:G & pVS1:R
B10	48042	2274	3	T5	2024.10.21	15.552	11.151	21.1266	0.0473336	3. pVS1:G & pVS1:R
B11	45729	2146	3	T5	2024.10.21	15.4808	11.0674	21.3089	0.0469286	3. pVS1:G & pVS1:R
B12	40439	1957	3	T5	2024.10.21	15.3035	10.9344	20.6638	0.0483939	3. pVS1:G & pVS1:R
C1	56677	2838	4	T4	2024.10.21	15.7905	11.4707	19.9708	0.0500732	3. pVS1:G & pVS1:R
C2	54450	2728	4	T4	2024.10.21	15.7326	11.4136	19.9597	0.050101	3. pVS1:G & pVS1:R
C3	58271	2934	4	T4	2024.10.21	15.8305	11.5187	19.8606	0.0503509	3. pVS1:G & pVS1:R
C4	57377	2931	4	T4	2024.10.21	15.8082	11.5172	19.5759	0.0510832	3. pVS1:G & pVS1:R
C5	65502	2959	4	T5	2024.10.21	15.9993	11.5309	22.1365	0.0451742	3. pVS1:G & pVS1:R
C6	50781	2539	4	T5	2024.10.21	15.632	11.31	20.0004	0.049999	3. pVS1:G & pVS1:R
C7	46138	2086	4	T5	2024.10.21	15.4937	11.0265	22.1179	0.0452122	3. pVS1:G & pVS1:R
C8	48531	2349	4	T5	2024.10.21	15.5666	11.1978	20.6603	0.0484021	3. pVS1:G & pVS1:R
C9	69558	3674	5	T4	2024.10.21	16.0859	11.8431	18.9325	0.0528192	3. pVS1:G & pVS1:R
C10	84100	4175	5	T4	2024.10.21	16.3598	12.0276	20.1437	0.0496433	3. pVS1:G & pVS1:R
C11	68679	3408	5	T4	2024.10.21	16.0676	11.7347	20.1523	0.0496222	3. pVS1:G & pVS1:R
C12	60587	2994	5	T4	2024.10.21	15.8867	11.5479	20.2361	0.0494165	3. pVS1:G & pVS1:R
D1	62912	2841	5	T5	2024.10.21	15.941	11.4722	22.1443	0.0451583	3. pVS1:G & pVS1:R
D2	53367	2336	5	T5	2024.10.21	15.7037	11.1898	22.8455	0.0437724	3. pVS1:G & pVS1:R
D3	60971	2857	5	T5	2024.10.21	15.8958	11.4803	21.3409	0.0468583	3. pVS1:G & pVS1:R
D4	77805	3373	5	T5	2024.10.21	16.2476	11.7198	23.067	0.043352	3. pVS1:G & pVS1:R
D5	58695	2772	6	T4	2024.10.21	15.8409	11.4367	21.1742	0.0472272	3. pVS1:G & pVS1:R
D6	59499	2868	6	T4	2024.10.21	15.8606	11.4858	20.7458	0.0482025	3. pVS1:G & pVS1:R
D7	58824	3074	6	T4	2024.10.21	15.8441	11.5859	19.136	0.0522576	3. pVS1:G & pVS1:R
D8	67341	3324	6	T4	2024.10.21	16.0392	11.6987	20.259	0.0493607	3. pVS1:G & pVS1:R
D9	52166	2513	6	T5	2024.10.21	15.6708	11.2952	20.7585	0.0481731	3. pVS1:G & pVS1:R
D10	47195	2218	6	T5	2024.10.21	15.5263	11.115	21.2782	0.0469965	3. pVS1:G & pVS1:R
D11	37959	1898	6	T5	2024.10.21	15.2122	10.8903	19.9995	0.0500013	3. pVS1:G & pVS1:R
D12	50667	2500	6	T5	2024.10.21	15.6288	11.2877	20.2668	0.0493418	3. pVS1:G & pVS1:R
E1	93833	1847	1	T4	2024.10.21	16.5178	10.851	50.8029	0.0196839	4. pVS1:G & BBR1:R
E2	64220	1383	1	T4	2024.10.21	15.9707	10.4336	46.4353	0.0215353	4. pVS1:G & BBR1:R
E3	88494	1963	1	T4	2024.10.21	16.4333	10.9388	45.081	0.0221823	4. pVS1:G & BBR1:R
E4	69817	1611	1	T4	2024.10.21	16.0913	10.6537	43.3377	0.0230746	4. pVS1:G & BBR1:R
E5	63891	1124	1	T5	2024.10.21	15.9633	10.1344	56.8425	0.0175925	4. pVS1:G & BBR1:R
E6	96429	1885	1	T5	2024.10.21	16.5572	10.8803	51.156	0.0195481	4. pVS1:G & BBR1:R
E7	129393	2354	1	T5	2024.10.21	16.9814	11.2009	54.9673	0.0181926	4. pVS1:G & BBR1:R
E8	89989	1634	1	T5	2024.10.21	16.4575	10.6742	55.0728	0.0181578	4. pVS1:G & BBR1:R
E9	59154	1391	2	T4	2024.10.21	15.8522	10.4419	42.5262	0.0235149	4. pVS1:G & BBR1:R
E10	66762	1484	2	T4	2024.10.21	16.0267	10.5353	44.9879	0.0222282	4. pVS1:G & BBR1:R
E11	53687	1196	2	T4	2024.10.21	15.7123	10.224	44.8888	0.0222773	4. pVS1:G & BBR1:R
E12	56161	1333	2	T4	2024.10.21	15.7773	10.3805	42.1313	0.0237353	4. pVS1:G & BBR1:R
F1	50105	792	2	T5	2024.10.21	15.6127	9.62936	63.2639	0.0158068	4. pVS1:G & BBR1:R
F2	47621	757	2	T5	2024.10.21	15.5393	9.56415	62.9075	0.0158963	4. pVS1:G & BBR1:R
F3	51045	956	2	T5	2024.10.21	15.6395	9.90087	53.3944	0.0187286	4. pVS1:G & BBR1:R
F4	52938	959	2	T5	2024.10.21	15.692	9.90539	55.2013	0.0181155	4. pVS1:G & BBR1:R
F5	57137	1202	3	T4	2024.10.21	15.8021	10.2312	47.5349	0.0210372	4. pVS1:G & BBR1:R
F6	60644	1280	3	T4	2024.10.21	15.8881	10.3219	47.3781	0.0211068	4. pVS1:G & BBR1:R
F7	52880	1168	3	T4	2024.10.21	15.6904	10.1898	45.274	0.0220877	4. pVS1:G & BBR1:R
F8	56046	1161	3	T4	2024.10.21	15.7743	10.1812	48.2739	0.0207151	4. pVS1:G & BBR1:R
F9	50593	919	3	T5	2024.10.21	15.6267	9.84392	55.0522	0.0181646	4. pVS1:G & BBR1:R
F10	62516	1084	3	T5	2024.10.21	15.9319	10.0821	57.6716	0.0173396	4. pVS1:G & BBR1:R
F11	47423	974	3	T5	2024.10.21	15.5333	9.92778	48.6889	0.0205386	4. pVS1:G & BBR1:R
F12	47925	1033	3	T5	2024.10.21	15.5485	10.0126	46.394	0.0215545	4. pVS1:G & BBR1:R
G1	51475	1373	4	T4	2024.10.21	15.6516	10.4231	37.4909	0.0266731	4. pVS1:G & BBR1:R
G2	62539	1762	4	T4	2024.10.21	15.9325	10.783	35.4932	0.0281744	4. pVS1:G & BBR1:R
G3	58984	1514	4	T4	2024.10.21	15.848	10.5641	38.959	0.025668	4. pVS1:G & BBR1:R
G4	48921	1139	4	T4	2024.10.21	15.5782	10.1536	42.9508	0.0232824	4. pVS1:G & BBR1:R
G5	75564	1824	4	T5	2024.10.21	16.2054	10.8329	41.4276	0.0241385	4. pVS1:G & BBR1:R
G6	57338	1193	4	T5	2024.10.21	15.8072	10.2204	48.062	0.0208064	4. pVS1:G & BBR1:R
G7	47086	988	4	T5	2024.10.21	15.523	9.94837	47.6579	0.0209829	4. pVS1:G & BBR1:R
G8	41779	964	4	T5	2024.10.21	15.3505	9.91289	43.3392	0.0230738	4. pVS1:G & BBR1:R
G9	59026	1465	5	T4	2024.10.21	15.8491	10.5167	40.2908	0.0248196	4. pVS1:G & BBR1:R
G10	60272	1403	5	T4	2024.10.21	15.8792	10.4543	42.9594	0.0232778	4. pVS1:G & BBR1:R
G11	60247	1149	5	T4	2024.10.21	15.8786	10.1662	52.4343	0.0190715	4. pVS1:G & BBR1:R
G12	57578	1204	5	T4	2024.10.21	15.8132	10.2336	47.8223	0.0209108	4. pVS1:G & BBR1:R
H1	44615	713	5	T5	2024.10.21	15.4452	9.47776	62.5736	0.0159812	4. pVS1:G & BBR1:R
H2	57938	995	5	T5	2024.10.21	15.8222	9.95855	58.2291	0.0171735	4. pVS1:G & BBR1:R
H3	49231	784	5	T5	2024.10.21	15.5873	9.61471	62.7946	0.0159249	4. pVS1:G & BBR1:R
H4	42851	636	5	T5	2024.10.21	15.387	9.31288	67.3758	0.0148421	4. pVS1:G & BBR1:R
H5	74911	1634	6	T4	2024.10.21	16.1929	10.6742	45.8452	0.0218126	4. pVS1:G & BBR1:R
H6	65724	1412	6	T4	2024.10.21	16.0041	10.4635	46.5467	0.0214838	4. pVS1:G & BBR1:R
H7	55226	1257	6	T4	2024.10.21	15.7531	10.2958	43.9348	0.022761	4. pVS1:G & BBR1:R
H8	68213	1554	6	T4	2024.10.21	16.0578	10.6018	43.8951	0.0227816	4. pVS1:G & BBR1:R
H9	68600	927	6	T5	2024.10.21	16.0659	9.85643	74.0022	0.0135131	4. pVS1:G & BBR1:R
H10	70021	1192	6	T5	2024.10.21	16.0955	10.2192	58.7424	0.0170235	4. pVS1:G & BBR1:R
H11	57530	1041	6	T5	2024.10.21	15.812	10.0238	55.2642	0.0180949	4. pVS1:G & BBR1:R
H12	58754	902	6	T5	2024.10.21	15.8424	9.81698	65.1375	0.0153521	4. pVS1:G & BBR1:R
A1	32802	3218	1	T4	2024.10.21	15.0015	11.6519	10.1933	0.0981038	5. pVS1:R & BBR1:G
A2	25575	3362	1	T4	2024.10.21	14.6424	11.7151	7.60708	0.131457	5. pVS1:R & BBR1:G
A3	14600	2712	1	T4	2024.10.21	13.8337	11.4051	5.38348	0.185753	5. pVS1:R & BBR1:G
A4	17827	3517	1	T4	2024.10.21	14.1218	11.7801	5.06881	0.197285	5. pVS1:R & BBR1:G
A5	20730	2422	1	T5	2024.10.21	14.3394	11.242	8.55904	0.116836	5. pVS1:R & BBR1:G
A6	21912	2329	1	T5	2024.10.21	14.4194	11.1855	9.40833	0.106289	5. pVS1:R & BBR1:G
A7	30376	3145	1	T5	2024.10.21	14.8906	11.6188	9.65851	0.103536	5. pVS1:R & BBR1:G
A8	18371	2196	1	T5	2024.10.21	14.1651	11.1007	8.36566	0.119536	5. pVS1:R & BBR1:G
A9	40044	4159	2	T4	2024.10.21	15.2893	12.022	9.62828	0.103861	5. pVS1:R & BBR1:G
A10	34379	3984	2	T4	2024.10.21	15.0692	11.96	8.62927	0.115885	5. pVS1:R & BBR1:G
A11	35589	4346	2	T4	2024.10.21	15.1191	12.0855	8.18891	0.122116	5. pVS1:R & BBR1:G
A12	50764	4877	2	T4	2024.10.21	15.6315	12.2518	10.4089	0.096072	5. pVS1:R & BBR1:G
B1	21611	3119	2	T5	2024.10.21	14.3995	11.6069	6.92882	0.144325	5. pVS1:R & BBR1:G
B2	32765	3430	2	T5	2024.10.21	14.9999	11.744	9.55248	0.104685	5. pVS1:R & BBR1:G
B3	41844	4065	2	T5	2024.10.21	15.3527	11.989	10.2937	0.0971465	5. pVS1:R & BBR1:G
B4	37920	4701	2	T5	2024.10.21	15.2107	12.1988	8.06637	0.123972	5. pVS1:R & BBR1:G
B5	42570	4007	3	T4	2024.10.21	15.3775	11.9683	10.6239	0.0941273	5. pVS1:R & BBR1:G
B6	31749	3452	3	T4	2024.10.21	14.9544	11.7532	9.19728	0.108728	5. pVS1:R & BBR1:G
B7	45846	4444	3	T4	2024.10.21	15.4845	12.1176	10.3164	0.0969332	5. pVS1:R & BBR1:G
B8	31132	3765	3	T4	2024.10.21	14.9261	11.8784	8.26879	0.120937	5. pVS1:R & BBR1:G
B9	36951	3991	3	T5	2024.10.21	15.1733	11.9625	9.25858	0.108008	5. pVS1:R & BBR1:G
B10	32403	3139	3	T5	2024.10.21	14.9838	11.6161	10.3227	0.0968737	5. pVS1:R & BBR1:G
B11	23528	2821	3	T5	2024.10.21	14.5221	11.462	8.3403	0.1199	5. pVS1:R & BBR1:G
B12	27793	3247	3	T5	2024.10.21	14.7624	11.6649	8.55959	0.116828	5. pVS1:R & BBR1:G
C1	26972	3604	4	T4	2024.10.21	14.7192	11.8154	7.48391	0.13362	5. pVS1:R & BBR1:G
C2	34226	3636	4	T4	2024.10.21	15.0628	11.8281	9.41309	0.106235	5. pVS1:R & BBR1:G
C3	28912	3189	4	T4	2024.10.21	14.8194	11.6389	9.06616	0.1103	5. pVS1:R & BBR1:G
C4	24229	3057	4	T4	2024.10.21	14.5644	11.5779	7.92574	0.126171	5. pVS1:R & BBR1:G
C5	30707	3194	4	T5	2024.10.21	14.9063	11.6411	9.61396	0.104015	5. pVS1:R & BBR1:G
C6	33846	3576	4	T5	2024.10.21	15.0467	11.8041	9.46477	0.105655	5. pVS1:R & BBR1:G
C7	36738	3857	4	T5	2024.10.21	15.165	11.9133	9.52502	0.104987	5. pVS1:R & BBR1:G
C8	42990	4427	4	T5	2024.10.21	15.3917	12.1121	9.71087	0.102977	5. pVS1:R & BBR1:G
C9	29465	2561	5	T4	2024.10.21	14.8467	11.3225	11.5053	0.0869167	5. pVS1:R & BBR1:G
C10	25116	2373	5	T4	2024.10.21	14.6163	11.2125	10.5841	0.0944816	5. pVS1:R & BBR1:G
C11	37257	3657	5	T4	2024.10.21	15.1852	11.8364	10.1879	0.0981561	5. pVS1:R & BBR1:G
C12	24255	2382	5	T4	2024.10.21	14.566	11.218	10.1826	0.0982066	5. pVS1:R & BBR1:G
D1	37181	3800	5	T5	2024.10.21	15.1823	11.8918	9.78447	0.102203	5. pVS1:R & BBR1:G
D2	26512	3468	5	T5	2024.10.21	14.6944	11.7599	7.64475	0.130809	5. pVS1:R & BBR1:G
D3	27364	3078	5	T5	2024.10.21	14.74	11.5878	8.89019	0.112484	5. pVS1:R & BBR1:G
D4	27178	3130	5	T5	2024.10.21	14.7302	11.6119	8.68307	0.115167	5. pVS1:R & BBR1:G
D5	36747	3578	6	T4	2024.10.21	15.1653	11.8049	10.2703	0.0973685	5. pVS1:R & BBR1:G
D6	25731	2723	6	T4	2024.10.21	14.6512	11.411	9.4495	0.105826	5. pVS1:R & BBR1:G
D7	41235	4289	6	T4	2024.10.21	15.3316	12.0664	9.61413	0.104014	5. pVS1:R & BBR1:G
D8	32721	3924	6	T4	2024.10.21	14.9979	11.9381	8.33869	0.119923	5. pVS1:R & BBR1:G
D9	20958	2698	6	T5	2024.10.21	14.3552	11.3977	7.76798	0.128734	5. pVS1:R & BBR1:G
D10	29148	3442	6	T5	2024.10.21	14.8311	11.749	8.46833	0.118087	5. pVS1:R & BBR1:G
D11	25588	3786	6	T5	2024.10.21	14.6432	11.8865	6.75858	0.14796	5. pVS1:R & BBR1:G
D12	21021	3099	6	T5	2024.10.21	14.3595	11.5976	6.78316	0.147424	5. pVS1:R & BBR1:G
E1	71634	196	1	T4	2024.10.21	16.1284	7.61471	365.48	0.00273613	6. pVS1:G & pSa:R
E2	57211	205	1	T4	2024.10.21	15.804	7.67948	279.078	0.00358323	6. pVS1:G & pSa:R
E3	62360	184	1	T4	2024.10.21	15.9283	7.52356	338.913	0.00295061	6. pVS1:G & pSa:R
E4	53588	180	1	T4	2024.10.21	15.7096	7.49185	297.711	0.00335896	6. pVS1:G & pSa:R
E5	73661	197	1	T5	2024.10.21	16.1686	7.62205	373.914	0.00267441	6. pVS1:G & pSa:R
E6	60288	158	1	T5	2024.10.21	15.8796	7.30378	381.57	0.00262075	6. pVS1:G & pSa:R
E7	54013	172	1	T5	2024.10.21	15.721	7.42626	314.029	0.00318442	6. pVS1:G & pSa:R
E8	40754	115	1	T5	2024.10.21	15.3147	6.84549	354.383	0.00282181	6. pVS1:G & pSa:R
E9	81576	267	2	T4	2024.10.21	16.3159	8.0607	305.528	0.00327302	6. pVS1:G & pSa:R
E10	65121	222	2	T4	2024.10.21	15.9908	7.79442	293.338	0.00340904	6. pVS1:G & pSa:R
E11	118158	395	2	T4	2024.10.21	16.8504	8.62571	299.134	0.00334298	6. pVS1:G & pSa:R
E12	58734	186	2	T4	2024.10.21	15.8419	7.53916	315.774	0.00316682	6. pVS1:G & pSa:R
F1	58230	156	2	T5	2024.10.21	15.8295	7.2854	373.269	0.00267903	6. pVS1:G & pSa:R
F2	87823	228	2	T5	2024.10.21	16.4223	7.83289	385.189	0.00259613	6. pVS1:G & pSa:R
F3	71535	200	2	T5	2024.10.21	16.1264	7.64386	357.675	0.00279583	6. pVS1:G & pSa:R
F4	79613	215	2	T5	2024.10.21	16.2807	7.74819	370.293	0.00270056	6. pVS1:G & pSa:R
F5	78340	200	3	T4	2024.10.21	16.2575	7.64386	391.7	0.00255297	6. pVS1:G & pSa:R
F6	59988	179	3	T4	2024.10.21	15.8724	7.48382	335.128	0.00298393	6. pVS1:G & pSa:R
F7	52204	149	3	T4	2024.10.21	15.6719	7.21917	350.362	0.00285419	6. pVS1:G & pSa:R
F8	59397	196	3	T4	2024.10.21	15.8581	7.61471	303.046	0.00329983	6. pVS1:G & pSa:R
F9	68983	216	3	T5	2024.10.21	16.074	7.75489	319.366	0.00313121	6. pVS1:G & pSa:R
F10	58252	158	3	T5	2024.10.21	15.83	7.30378	368.684	0.00271235	6. pVS1:G & pSa:R
F11	65308	174	3	T5	2024.10.21	15.995	7.44294	375.333	0.0026643	6. pVS1:G & pSa:R
F12	74369	186	3	T5	2024.10.21	16.1824	7.53916	399.833	0.00250104	6. pVS1:G & pSa:R
G1	72025	221	4	T4	2024.10.21	16.1362	7.7879	325.905	0.00306838	6. pVS1:G & pSa:R
G2	66345	226	4	T4	2024.10.21	16.0177	7.82018	293.562	0.00340644	6. pVS1:G & pSa:R
G3	61010	190	4	T4	2024.10.21	15.8968	7.56986	321.105	0.00311424	6. pVS1:G & pSa:R
G4	59859	190	4	T4	2024.10.21	15.8693	7.56986	315.047	0.00317413	6. pVS1:G & pSa:R
G5	76274	285	4	T5	2024.10.21	16.2189	8.15482	267.628	0.00373653	6. pVS1:G & pSa:R
G6	75113	273	4	T5	2024.10.21	16.1968	8.09276	275.139	0.00363452	6. pVS1:G & pSa:R
G7	61874	179	4	T5	2024.10.21	15.917	7.48382	345.665	0.00289298	6. pVS1:G & pSa:R
G8	58479	183	4	T5	2024.10.21	15.8356	7.5157	319.557	0.00312933	6. pVS1:G & pSa:R
G9	57712	154	5	T4	2024.10.21	15.8166	7.26679	374.753	0.00266842	6. pVS1:G & pSa:R
G10	51699	170	5	T4	2024.10.21	15.6578	7.40939	304.112	0.00328826	6. pVS1:G & pSa:R
G11	54109	176	5	T4	2024.10.21	15.7236	7.45943	307.438	0.00325269	6. pVS1:G & pSa:R
G12	57055	171	5	T4	2024.10.21	15.8001	7.41785	333.655	0.00299711	6. pVS1:G & pSa:R
H1	92057	216	5	T5	2024.10.21	16.4902	7.75489	426.19	0.00234637	6. pVS1:G & pSa:R
H2	52170	155	5	T5	2024.10.21	15.6709	7.27612	336.581	0.00297106	6. pVS1:G & pSa:R
H3	71273	186	5	T5	2024.10.21	16.1211	7.53916	383.188	0.00260968	6. pVS1:G & pSa:R
H4	74164	161	5	T5	2024.10.21	16.1784	7.33092	460.646	0.00217086	6. pVS1:G & pSa:R
H5	78817	225	6	T4	2024.10.21	16.2662	7.81378	350.298	0.00285471	6. pVS1:G & pSa:R
H6	97452	211	6	T4	2024.10.21	16.5724	7.7211	461.858	0.00216517	6. pVS1:G & pSa:R
H7	133193	268	6	T4	2024.10.21	17.0232	8.06609	496.989	0.00201212	6. pVS1:G & pSa:R
H8	103901	237	6	T4	2024.10.21	16.6649	7.88874	438.401	0.00228102	6. pVS1:G & pSa:R
H9	73610	142	6	T5	2024.10.21	16.1676	7.14975	518.38	0.00192909	6. pVS1:G & pSa:R
H10	59245	129	6	T5	2024.10.21	15.8544	7.01123	459.264	0.0021774	6. pVS1:G & pSa:R
H11	59079	135	6	T5	2024.10.21	15.8504	7.07682	437.622	0.00228508	6. pVS1:G & pSa:R
H12	42896	105	6	T5	2024.10.21	15.3886	6.71425	408.533	0.00244778	6. pVS1:G & pSa:R
A1	3238	2512	1	T4	2024.10.21	11.6609	11.2946	1.28901	0.775788	7. pVS1:R & pSa:G
A2	4241	3068	1	T4	2024.10.21	12.0502	11.5831	1.38233	0.723414	7. pVS1:R & pSa:G
A3	4921	3677	1	T4	2024.10.21	12.2647	11.8443	1.33832	0.747206	7. pVS1:R & pSa:G
A4	3025	2629	1	T4	2024.10.21	11.5627	11.3603	1.15063	0.869091	7. pVS1:R & pSa:G
A5	2458	2374	1	T5	2024.10.21	11.2633	11.2131	1.03538	0.965826	7. pVS1:R & pSa:G
A6	2679	2381	1	T5	2024.10.21	11.3875	11.2174	1.12516	0.888764	7. pVS1:R & pSa:G
A7	3578	2775	1	T5	2024.10.21	11.8049	11.4383	1.28937	0.775573	7. pVS1:R & pSa:G
A8	2161	1890	1	T5	2024.10.21	11.0775	10.8842	1.14339	0.874595	7. pVS1:R & pSa:G
A9	3135	2958	2	T4	2024.10.21	11.6142	11.5304	1.05984	0.943541	7. pVS1:R & pSa:G
A10	5485	3814	2	T4	2024.10.21	12.4213	11.8971	1.43812	0.695351	7. pVS1:R & pSa:G
A11	3606	3355	2	T4	2024.10.21	11.8162	11.7121	1.07481	0.930394	7. pVS1:R & pSa:G
A12	3740	3157	2	T4	2024.10.21	11.8688	11.6243	1.18467	0.844118	7. pVS1:R & pSa:G
B1	2370	2107	2	T5	2024.10.21	11.2107	11.041	1.12482	0.88903	7. pVS1:R & pSa:G
B2	2970	2385	2	T5	2024.10.21	11.5362	11.2198	1.24528	0.80303	7. pVS1:R & pSa:G
B3	3777	2737	2	T5	2024.10.21	11.883	11.4184	1.37998	0.724649	7. pVS1:R & pSa:G
B4	3194	2601	2	T5	2024.10.21	11.6411	11.3449	1.22799	0.814339	7. pVS1:R & pSa:G
B5	3074	2600	3	T4	2024.10.21	11.5859	11.3443	1.18231	0.845804	7. pVS1:R & pSa:G
B6	4023	3321	3	T4	2024.10.21	11.9741	11.6974	1.21138	0.825503	7. pVS1:R & pSa:G
B7	2841	2988	3	T4	2024.10.21	11.4722	11.545	0.950803	1.05174	7. pVS1:R & pSa:G
B8	2873	2726	3	T4	2024.10.21	11.4883	11.4126	1.05393	0.948834	7. pVS1:R & pSa:G
B9	3994	3119	3	T5	2024.10.21	11.9636	11.6069	1.28054	0.780921	7. pVS1:R & pSa:G
B10	3350	2782	3	T5	2024.10.21	11.7099	11.4419	1.20417	0.830448	7. pVS1:R & pSa:G
B11	3411	2712	3	T5	2024.10.21	11.736	11.4051	1.25774	0.795075	7. pVS1:R & pSa:G
B12	3501	2575	3	T5	2024.10.21	11.7736	11.3304	1.35961	0.735504	7. pVS1:R & pSa:G
C1	3400	3078	4	T4	2024.10.21	11.7313	11.5878	1.10461	0.905294	7. pVS1:R & pSa:G
C2	3276	3243	4	T4	2024.10.21	11.6777	11.6631	1.01018	0.989927	7. pVS1:R & pSa:G
C3	3492	3335	4	T4	2024.10.21	11.7698	11.7035	1.04708	0.95504	7. pVS1:R & pSa:G
C4	3682	3415	4	T4	2024.10.21	11.8463	11.7377	1.07818	0.927485	7. pVS1:R & pSa:G
C5	4795	3994	4	T5	2024.10.21	12.2273	11.9636	1.20055	0.832951	7. pVS1:R & pSa:G
C6	3758	3471	4	T5	2024.10.21	11.8757	11.7611	1.08269	0.92363	7. pVS1:R & pSa:G
C7	3466	2855	4	T5	2024.10.21	11.7591	11.4793	1.21401	0.823716	7. pVS1:R & pSa:G
C8	3283	2647	4	T5	2024.10.21	11.6808	11.3701	1.24027	0.806275	7. pVS1:R & pSa:G
C9	2614	2199	5	T4	2024.10.21	11.352	11.1026	1.18872	0.841239	7. pVS1:R & pSa:G
C10	2760	2167	5	T4	2024.10.21	11.4305	11.0815	1.27365	0.785145	7. pVS1:R & pSa:G
C11	3041	2620	5	T4	2024.10.21	11.5703	11.3554	1.16069	0.861559	7. pVS1:R & pSa:G
C12	4016	2909	5	T4	2024.10.21	11.9715	11.5063	1.38054	0.724353	7. pVS1:R & pSa:G
D1	3100	2417	5	T5	2024.10.21	11.5981	11.239	1.28258	0.779677	7. pVS1:R & pSa:G
D2	3169	2541	5	T5	2024.10.21	11.6298	11.3112	1.24715	0.80183	7. pVS1:R & pSa:G
D3	4290	3172	5	T5	2024.10.21	12.0668	11.6312	1.35246	0.739394	7. pVS1:R & pSa:G
D4	3286	2804	5	T5	2024.10.21	11.6821	11.4533	1.1719	0.853317	7. pVS1:R & pSa:G
D5	4124	3304	6	T4	2024.10.21	12.0098	11.69	1.24818	0.801164	7. pVS1:R & pSa:G
D6	3885	3434	6	T4	2024.10.21	11.9237	11.7457	1.13133	0.883912	7. pVS1:R & pSa:G
D7	3743	3486	6	T4	2024.10.21	11.87	11.7674	1.07372	0.931338	7. pVS1:R & pSa:G
D8	3876	3214	6	T4	2024.10.21	11.9204	11.6502	1.20597	0.829205	7. pVS1:R & pSa:G
D9	2736	2643	6	T5	2024.10.21	11.4179	11.368	1.03519	0.966009	7. pVS1:R & pSa:G
D10	4306	3148	6	T5	2024.10.21	12.0721	11.6202	1.36785	0.731073	7. pVS1:R & pSa:G
D11	3517	2942	6	T5	2024.10.21	11.7801	11.5226	1.19545	0.836508	7. pVS1:R & pSa:G
D12	3722	2857	6	T5	2024.10.21	11.8619	11.4803	1.30277	0.767598	7. pVS1:R & pSa:G
E1	97565	4852	1	T4	2024.10.21	16.5741	12.2444	20.1082	0.0497309	8. G→R→
E2	105356	5672	1	T4	2024.10.21	16.6849	12.4696	18.5748	0.0538365	8. G→R→
E3	89890	5212	1	T4	2024.10.21	16.4559	12.3476	17.2467	0.057982	8. G→R→
E4	84032	5197	1	T4	2024.10.21	16.3587	12.3435	16.1693	0.0618455	8. G→R→
E5	98199	4517	1	T5	2024.10.21	16.5834	12.1411	21.7399	0.0459984	8. G→R→
E6	103842	5416	1	T5	2024.10.21	16.664	12.403	19.1732	0.0521562	8. G→R→
E7	107216	5371	1	T5	2024.10.21	16.7102	12.391	19.962	0.0500951	8. G→R→
E8	121340	5972	1	T5	2024.10.21	16.8887	12.544	20.3182	0.0492171	8. G→R→
E9	73480	3279	2	T4	2024.10.21	16.1651	11.679	22.4093	0.0446244	8. G→R→
E10	70085	3232	2	T4	2024.10.21	16.0968	11.6582	21.6847	0.0461154	8. G→R→
E11	72732	3518	2	T4	2024.10.21	16.1503	11.7805	20.6742	0.0483694	8. G→R→
E12	77509	3666	2	T4	2024.10.21	16.2421	11.84	21.1427	0.0472977	8. G→R→
F1	83366	3937	2	T5	2024.10.21	16.3472	11.9429	21.175	0.0472255	8. G→R→
F2	78895	3651	2	T5	2024.10.21	16.2676	11.8341	21.6091	0.0462767	8. G→R→
F3	90427	4269	2	T5	2024.10.21	16.4645	12.0597	21.1822	0.0472094	8. G→R→
F4	68970	2894	2	T5	2024.10.21	16.0737	11.4988	23.8321	0.0419603	8. G→R→
F5	93101	4512	3	T4	2024.10.21	16.5065	12.1396	20.6341	0.0484635	8. G→R→
F6	95815	4965	3	T4	2024.10.21	16.548	12.2776	19.2981	0.0518186	8. G→R→
F7	97055	4735	3	T4	2024.10.21	16.5665	12.2091	20.4974	0.0487868	8. G→R→
F8	83622	4307	3	T4	2024.10.21	16.3516	12.0725	19.4154	0.0515056	8. G→R→
F9	65308	2731	3	T5	2024.10.21	15.995	11.4152	23.9136	0.0418172	8. G→R→
F10	86292	3175	3	T5	2024.10.21	16.3969	11.6325	27.1786	0.0367937	8. G→R→
F11	61878	2978	3	T5	2024.10.21	15.9171	11.5401	20.7784	0.048127	8. G→R→
F12	62727	2407	3	T5	2024.10.21	15.9368	11.233	26.0602	0.0383726	8. G→R→
G1	82538	4276	4	T4	2024.10.21	16.3328	12.062	19.3026	0.0518064	8. G→R→
G2	90466	5242	4	T4	2024.10.21	16.4651	12.3559	17.2579	0.0579444	8. G→R→
G3	91556	4948	4	T4	2024.10.21	16.4824	12.2726	18.5036	0.0540434	8. G→R→
G4	85181	4396	4	T4	2024.10.21	16.3782	12.102	19.3769	0.0516078	8. G→R→
G5	56049	3217	4	T5	2024.10.21	15.7744	11.6515	17.4228	0.0573962	8. G→R→
G6	50188	2891	4	T5	2024.10.21	15.6151	11.4974	17.3601	0.0576034	8. G→R→
G7	56179	2882	4	T5	2024.10.21	15.7777	11.4929	19.4931	0.0513003	8. G→R→
G8	31024	1858	4	T5	2024.10.21	14.9211	10.8595	16.6975	0.0598891	8. G→R→
G9	84951	3454	5	T4	2024.10.21	16.3743	11.7541	24.595	0.0406587	8. G→R→
G10	77738	3273	5	T4	2024.10.21	16.2463	11.6764	23.7513	0.042103	8. G→R→
G11	91776	4472	5	T4	2024.10.21	16.4858	12.1267	20.5224	0.0487273	8. G→R→
G12	107471	4964	5	T4	2024.10.21	16.7136	12.2773	21.6501	0.0461892	8. G→R→
H1	81050	4117	5	T5	2024.10.21	16.3065	12.0074	19.6867	0.0507958	8. G→R→
H2	72211	3585	5	T5	2024.10.21	16.1399	11.8078	20.1425	0.0496462	8. G→R→
H3	82674	3553	5	T5	2024.10.21	16.3351	11.7948	23.2688	0.042976	8. G→R→
H4	95349	3939	5	T5	2024.10.21	16.5409	11.9436	24.2064	0.0413114	8. G→R→
H5	93121	5447	6	T4	2024.10.21	16.5068	12.4112	17.0958	0.0584938	8. G→R→
H6	118419	6515	6	T4	2024.10.21	16.8535	12.6695	18.1764	0.0550165	8. G→R→
H7	99830	5940	6	T4	2024.10.21	16.6072	12.5362	16.8064	0.0595012	8. G→R→
H8	110008	6160	6	T4	2024.10.21	16.7472	12.5887	17.8584	0.0559959	8. G→R→
H9	65030	3908	6	T5	2024.10.21	15.9888	11.9322	16.6402	0.0600953	8. G→R→
H10	69619	3977	6	T5	2024.10.21	16.0872	11.9575	17.5054	0.0571252	8. G→R→
H11	50003	2751	6	T5	2024.10.21	15.6097	11.4257	18.1763	0.0550167	8. G→R→
H12	72500	3723	6	T5	2024.10.21	16.1457	11.8622	19.4735	0.0513517	8. G→R→
A1	82961	6427	1	T4	2024.10.21	16.3401	12.6499	12.9082	0.0774701	9. R→G→
A2	100258	7664	1	T4	2024.10.21	16.6134	12.9039	13.0817	0.0764428	9. R→G→
A3	94403	6995	1	T4	2024.10.21	16.5265	12.7721	13.4958	0.0740972	9. R→G→
A4	74550	5520	1	T4	2024.10.21	16.1859	12.4305	13.5054	0.0740443	9. R→G→
A5	96511	5848	1	T5	2024.10.21	16.5584	12.5137	16.5032	0.0605941	9. R→G→
A6	97984	5885	1	T5	2024.10.21	16.5803	12.5228	16.6498	0.0600608	9. R→G→
A7	94260	6321	1	T5	2024.10.21	16.5244	12.6259	14.9122	0.0670592	9. R→G→
A8	90777	5837	1	T5	2024.10.21	16.47	12.511	15.552	0.0643004	9. R→G→
A9	102007	7465	2	T4	2024.10.21	16.6383	12.8659	13.6647	0.0731813	9. R→G→
A10	122903	9563	2	T4	2024.10.21	16.9072	13.2232	12.8519	0.0778093	9. R→G→
A11	113184	8254	2	T4	2024.10.21	16.7883	13.0109	13.7126	0.0729255	9. R→G→
A12	126622	8685	2	T4	2024.10.21	16.9502	13.0843	14.5794	0.06859	9. R→G→
B1	98583	6207	2	T5	2024.10.21	16.5891	12.5997	15.8826	0.0629622	9. R→G→
B2	89802	5823	2	T5	2024.10.21	16.4545	12.5075	15.4219	0.0648427	9. R→G→
B3	110213	7342	2	T5	2024.10.21	16.7499	12.842	15.0113	0.0666165	9. R→G→
B4	97164	6607	2	T5	2024.10.21	16.5681	12.6898	14.7062	0.0679984	9. R→G→
B5	93695	6545	3	T4	2024.10.21	16.5157	12.6762	14.3155	0.0698543	9. R→G→
B6	99008	6958	3	T4	2024.10.21	16.5953	12.7645	14.2294	0.0702771	9. R→G→
B7	91103	6650	3	T4	2024.10.21	16.4752	12.6991	13.6997	0.0729943	9. R→G→
B8	92757	6265	3	T4	2024.10.21	16.5012	12.6131	14.8056	0.0675421	9. R→G→
B9	92784	5950	3	T5	2024.10.21	16.5016	12.5387	15.5939	0.0641274	9. R→G→
B10	85471	5399	3	T5	2024.10.21	16.3831	12.3985	15.8309	0.0631676	9. R→G→
B11	86079	5357	3	T5	2024.10.21	16.3934	12.3872	16.0685	0.0622335	9. R→G→
B12	98619	5677	3	T5	2024.10.21	16.5896	12.4709	17.3717	0.057565	9. R→G→
C1	93226	6031	4	T4	2024.10.21	16.5084	12.5582	15.4578	0.0646923	9. R→G→
C2	86631	5660	4	T4	2024.10.21	16.4026	12.4666	15.3058	0.0653346	9. R→G→
C3	96447	6483	4	T4	2024.10.21	16.5574	12.6624	14.8769	0.0672183	9. R→G→
C4	98196	6536	4	T4	2024.10.21	16.5834	12.6742	15.0239	0.0665608	9. R→G→
C5	93560	5811	4	T5	2024.10.21	16.5136	12.5046	16.1005	0.0621099	9. R→G→
C6	83253	5560	4	T5	2024.10.21	16.3452	12.4409	14.9736	0.0667844	9. R→G→
C7	96124	6029	4	T5	2024.10.21	16.5526	12.5577	15.9436	0.0627211	9. R→G→
C8	75104	4770	4	T5	2024.10.21	16.1966	12.2198	15.7451	0.0635119	9. R→G→
C9	107415	7913	5	T4	2024.10.21	16.7128	12.95	13.5745	0.0736676	9. R→G→
C10	106362	8161	5	T4	2024.10.21	16.6986	12.9945	13.033	0.0767285	9. R→G→
C11	99192	8103	5	T4	2024.10.21	16.5979	12.9842	12.2414	0.0816901	9. R→G→
C12	84554	6652	5	T4	2024.10.21	16.3676	12.6996	12.7111	0.0786716	9. R→G→
D1	89340	5929	5	T5	2024.10.21	16.447	12.5336	15.0683	0.0663645	9. R→G→
D2	83683	5430	5	T5	2024.10.21	16.3526	12.4067	15.4112	0.0648877	9. R→G→
D3	98912	6312	5	T5	2024.10.21	16.5939	12.6239	15.6705	0.0638143	9. R→G→
D4	91640	6162	5	T5	2024.10.21	16.4837	12.5892	14.8718	0.0672414	9. R→G→
D5	98075	6023	6	T4	2024.10.21	16.5816	12.5563	16.2834	0.0614122	9. R→G→
D6	81893	5526	6	T4	2024.10.21	16.3215	12.432	14.8196	0.0674783	9. R→G→
D7	98408	6996	6	T4	2024.10.21	16.5865	12.7723	14.0663	0.0710918	9. R→G→
D8	85800	6173	6	T4	2024.10.21	16.3887	12.5918	13.8992	0.0719464	9. R→G→
D9	95872	6375	6	T5	2024.10.21	16.5488	12.6382	15.0387	0.0664949	9. R→G→
D10	95474	5818	6	T5	2024.10.21	16.5428	12.5063	16.4101	0.0609381	9. R→G→
D11	67224	4467	6	T5	2024.10.21	16.0367	12.1251	15.049	0.0664495	9. R→G→
D12	80676	5307	6	T5	2024.10.21	16.2999	12.3737	15.2018	0.0657816	9. R→G→
E1	252057	13571	1	T4	2024.10.21	17.9434	13.7282	18.5732	0.053841	10. G→←R
E2	250762	13354	1	T4	2024.10.21	17.936	13.705	18.778	0.0532537	10. G→←R
E3	193471	10618	1	T4	2024.10.21	17.5618	13.3742	18.221	0.0548816	10. G→←R
E4	174309	10144	1	T4	2024.10.21	17.4113	13.3083	17.1835	0.0581955	10. G→←R
E5	114376	6276	1	T5	2024.10.21	16.8034	12.6156	18.2243	0.0548717	10. G→←R
E6	130874	7054	1	T5	2024.10.21	16.9978	12.7842	18.5532	0.0538992	10. G→←R
E7	131888	7199	1	T5	2024.10.21	17.009	12.8136	18.3203	0.0545842	10. G→←R
E8	148564	7613	1	T5	2024.10.21	17.1807	12.8942	19.5145	0.0512439	10. G→←R
E9	210080	11949	2	T4	2024.10.21	17.6806	13.5446	17.5814	0.0568783	10. G→←R
E10	201286	11851	2	T4	2024.10.21	17.6189	13.5327	16.9847	0.0588764	10. G→←R
E11	189454	10216	2	T4	2024.10.21	17.5315	13.3185	18.5448	0.0539234	10. G→←R
E12	232625	12722	2	T4	2024.10.21	17.8276	13.635	18.2853	0.0546889	10. G→←R
F1	126655	6469	2	T5	2024.10.21	16.9505	12.6593	19.5788	0.0510758	10. G→←R
F2	105180	5922	2	T5	2024.10.21	16.6825	12.5319	17.7609	0.0563035	10. G→←R
F3	136330	7044	2	T5	2024.10.21	17.0567	12.7822	19.3541	0.0516687	10. G→←R
F4	143143	7958	2	T5	2024.10.21	17.1271	12.9582	17.9873	0.0555948	10. G→←R
F5	212515	12320	3	T4	2024.10.21	17.6972	13.5887	17.2496	0.0579724	10. G→←R
F6	301438	17884	3	T4	2024.10.21	18.2015	14.1264	16.8552	0.0593289	10. G→←R
F7	221215	12721	3	T4	2024.10.21	17.7551	13.6349	17.3897	0.0575051	10. G→←R
F8	255556	15046	3	T4	2024.10.21	17.9633	13.8771	16.985	0.0588755	10. G→←R
F9	206416	11188	3	T5	2024.10.21	17.6552	13.4497	18.4498	0.0542012	10. G→←R
F10	185084	9768	3	T5	2024.10.21	17.4978	13.2538	18.948	0.052776	10. G→←R
F11	199280	10500	3	T5	2024.10.21	17.6044	13.3581	18.979	0.0526897	10. G→←R
F12	187927	9947	3	T5	2024.10.21	17.5198	13.28	18.8928	0.0529301	10. G→←R
G1	229269	12308	4	T4	2024.10.21	17.8067	13.5873	18.6276	0.0536837	10. G→←R
G2	209985	11834	4	T4	2024.10.21	17.6799	13.5307	17.7442	0.0563564	10. G→←R
G3	236085	12457	4	T4	2024.10.21	17.8489	13.6047	18.952	0.0527649	10. G→←R
G4	181496	10137	4	T4	2024.10.21	17.4696	13.3073	17.9043	0.0558525	10. G→←R
G5	156829	8337	4	T5	2024.10.21	17.2588	13.0253	18.8112	0.0531598	10. G→←R
G6	178163	9287	4	T5	2024.10.21	17.4428	13.181	19.1841	0.0521264	10. G→←R
G7	171470	8142	4	T5	2024.10.21	17.3876	12.9912	21.0599	0.0474835	10. G→←R
G8	141212	6934	4	T5	2024.10.21	17.1075	12.7595	20.3652	0.0491035	10. G→←R
G9	302316	17674	5	T4	2024.10.21	18.2057	14.1093	17.1051	0.058462	10. G→←R
G10	229638	13806	5	T4	2024.10.21	17.809	13.753	16.6332	0.0601207	10. G→←R
G11	208818	13096	5	T4	2024.10.21	17.6719	13.6768	15.9452	0.0627149	10. G→←R
G12	277632	15565	5	T4	2024.10.21	18.0828	13.926	17.8369	0.0560634	10. G→←R
H1	294592	15987	5	T5	2024.10.21	18.1684	13.9646	18.427	0.0542683	10. G→←R
H2	253020	13641	5	T5	2024.10.21	17.9489	13.7357	18.5485	0.0539127	10. G→←R
H3	299698	16303	5	T5	2024.10.21	18.1931	13.9928	18.383	0.0543981	10. G→←R
H4	259701	14965	5	T5	2024.10.21	17.9865	13.8693	17.3539	0.057624	10. G→←R
H5	284867	14294	6	T4	2024.10.21	18.1199	13.8031	19.9291	0.0501778	10. G→←R
H6	388455	20470	6	T4	2024.10.21	18.5674	14.3212	18.9768	0.0526959	10. G→←R
H7	418878	22837	6	T4	2024.10.21	18.6762	14.4791	18.3421	0.0545195	10. G→←R
H8	369190	19666	6	T4	2024.10.21	18.494	14.2634	18.773	0.053268	10. G→←R
H9	251305	12428	6	T5	2024.10.21	17.9391	13.6013	20.2209	0.0494539	10. G→←R
H10	237529	11306	6	T5	2024.10.21	17.8577	13.4648	21.0091	0.0475984	10. G→←R
H11	212434	10454	6	T5	2024.10.21	17.6967	13.3518	20.3208	0.0492106	10. G→←R
H12	221157	11826	6	T5	2024.10.21	17.7547	13.5297	18.7009	0.0534733	10. G→←R
A1	149762	10574	1	T4	2024.10.21	17.1923	13.3682	14.1632	0.0706054	11. R→←G
A2	245486	17870	1	T4	2024.10.21	17.9053	14.1253	13.7373	0.0727944	11. R→←G
A3	214643	14106	1	T4	2024.10.21	17.7116	13.784	15.2164	0.0657184	11. R→←G
A4	215677	15625	1	T4	2024.10.21	17.7185	13.9316	13.8033	0.0724463	11. R→←G
A5	196771	12305	1	T5	2024.10.21	17.5862	13.587	15.9911	0.0625346	11. R→←G
A6	178739	11407	1	T5	2024.10.21	17.4475	13.4776	15.6692	0.0638193	11. R→←G
A7	191250	12857	1	T5	2024.10.21	17.5451	13.6503	14.8752	0.0672261	11. R→←G
A8	208212	13716	1	T5	2024.10.21	17.6677	13.7436	15.1802	0.0658752	11. R→←G
A9	242180	17352	2	T4	2024.10.21	17.8857	14.0828	13.9569	0.0716492	11. R→←G
A10	213156	14141	2	T4	2024.10.21	17.7016	13.7876	15.0736	0.0663411	11. R→←G
A11	322719	24127	2	T4	2024.10.21	18.2999	14.5584	13.3758	0.0747616	11. R→←G
A12	204114	13570	2	T4	2024.10.21	17.639	13.7281	15.0416	0.0664825	11. R→←G
B1	170202	9928	2	T5	2024.10.21	17.3769	13.2773	17.1436	0.0583307	11. R→←G
B2	136750	8586	2	T5	2024.10.21	17.0612	13.0678	15.9271	0.0627861	11. R→←G
B3	232076	14456	2	T5	2024.10.21	17.8242	13.8194	16.054	0.0622899	11. R→←G
B4	185122	11224	2	T5	2024.10.21	17.4981	13.4543	16.4934	0.0606303	11. R→←G
B5	166515	14215	3	T4	2024.10.21	17.3453	13.7951	11.714	0.0853677	11. R→←G
B6	195527	14181	3	T4	2024.10.21	17.577	13.7917	13.788	0.0725271	11. R→←G
B7	173046	14138	3	T4	2024.10.21	17.4008	13.7873	12.2398	0.0817008	11. R→←G
B8	176232	12000	3	T4	2024.10.21	17.4271	13.5507	14.686	0.0680921	11. R→←G
B9	173176	11378	3	T5	2024.10.21	17.4019	13.474	15.2202	0.0657019	11. R→←G
B10	149393	9396	3	T5	2024.10.21	17.1888	13.1978	15.8996	0.0628945	11. R→←G
B11	332929	20669	3	T5	2024.10.21	18.3449	14.3352	16.1076	0.0620823	11. R→←G
B12	176658	11548	3	T5	2024.10.21	17.4306	13.4954	15.2977	0.0653692	11. R→←G
C1	122596	10593	4	T4	2024.10.21	16.9036	13.3708	11.5733	0.0864058	11. R→←G
C2	97492	8531	4	T4	2024.10.21	16.573	13.0585	11.428	0.0875046	11. R→←G
C3	139439	12317	4	T4	2024.10.21	17.0893	13.5884	11.3209	0.0883325	11. R→←G
C4	143555	11340	4	T4	2024.10.21	17.1312	13.4691	12.6592	0.0789941	11. R→←G
C5	172338	11953	4	T5	2024.10.21	17.3949	13.5451	14.418	0.0693579	11. R→←G
C6	196384	12747	4	T5	2024.10.21	17.5833	13.6379	15.4063	0.0649085	11. R→←G
C7	197367	13052	4	T5	2024.10.21	17.5905	13.672	15.1216	0.0661306	11. R→←G
C8	162006	10685	4	T5	2024.10.21	17.3057	13.3833	15.162	0.0659543	11. R→←G
C9	198623	13483	5	T4	2024.10.21	17.5997	13.7189	14.7314	0.0678824	11. R→←G
C10	185377	12307	5	T4	2024.10.21	17.5001	13.5872	15.0627	0.066389	11. R→←G
C11	187216	12585	5	T4	2024.10.21	17.5143	13.6194	14.8761	0.0672218	11. R→←G
C12	219293	15000	5	T4	2024.10.21	17.7425	13.8727	14.6195	0.0684016	11. R→←G
D1	82711	5335	5	T5	2024.10.21	16.3358	12.3813	15.5035	0.0645017	11. R→←G
D2	128086	8542	5	T5	2024.10.21	16.9668	13.0604	14.9948	0.0666896	11. R→←G
D3	95596	6782	5	T5	2024.10.21	16.5447	12.7275	14.0955	0.0709444	11. R→←G
D4	144001	9822	5	T5	2024.10.21	17.1357	13.2618	14.6611	0.0682079	11. R→←G
D5	242065	15648	6	T4	2024.10.21	17.885	13.9337	15.4694	0.0646438	11. R→←G
D6	263851	16980	6	T4	2024.10.21	18.0094	14.0515	15.5389	0.0643545	11. R→←G
D7	248293	16783	6	T4	2024.10.21	17.9217	14.0347	14.7943	0.0675935	11. R→←G
D8	260514	18450	6	T4	2024.10.21	17.991	14.1713	14.12	0.0708215	11. R→←G
D9	222838	14586	6	T5	2024.10.21	17.7656	13.8323	15.2775	0.0654556	11. R→←G
D10	189040	12729	6	T5	2024.10.21	17.5283	13.6358	14.8511	0.067335	11. R→←G
D11	254449	16901	6	T5	2024.10.21	17.957	14.0448	15.0553	0.066422	11. R→←G
D12	148206	10009	6	T5	2024.10.21	17.1772	13.289	14.8073	0.0675344	11. R→←G
E3	60088	5820	1	T4	2024.10.21	15.8748	12.5068	10.3244	0.0968579	12. ←G←R
E4	68060	6767	1	T4	2024.10.21	16.0545	12.7243	10.0576	0.099427	12. ←G←R
E5	68811	7183	1	T5	2024.10.21	16.0704	12.8104	9.5797	0.104387	12. ←G←R
E6	43975	4672	1	T5	2024.10.21	15.4244	12.1898	9.41246	0.106242	12. ←G←R
E7	36016	3660	1	T5	2024.10.21	15.1364	11.8376	9.84044	0.101622	12. ←G←R
E8	44394	4332	1	T5	2024.10.21	15.4381	12.0808	10.2479	0.0975808	12. ←G←R
E9	84559	7508	2	T4	2024.10.21	16.3677	12.8742	11.2625	0.0887901	12. ←G←R
E10	88305	8142	2	T4	2024.10.21	16.4302	12.9912	10.8456	0.0922032	12. ←G←R
E11	106208	10413	2	T4	2024.10.21	16.6965	13.3461	10.1996	0.0980435	12. ←G←R
E12	59748	6200	2	T4	2024.10.21	15.8666	12.5981	9.63677	0.103769	12. ←G←R
F1	48765	4502	2	T5	2024.10.21	15.5736	12.1364	10.8319	0.0923203	12. ←G←R
F2	46564	4299	2	T5	2024.10.21	15.5069	12.0698	10.8314	0.0923245	12. ←G←R
F3	53077	4927	2	T5	2024.10.21	15.6958	12.2665	10.7727	0.0928274	12. ←G←R
F4	106424	10285	2	T5	2024.10.21	16.6995	13.3283	10.3475	0.0966417	12. ←G←R
F5	63758	6240	3	T4	2024.10.21	15.9603	12.6073	10.2176	0.0978701	12. ←G←R
F6	65920	6695	3	T4	2024.10.21	16.0084	12.7089	9.84615	0.101562	12. ←G←R
F7	77833	7560	3	T4	2024.10.21	16.2481	12.8842	10.2954	0.097131	12. ←G←R
F8	70989	6902	3	T4	2024.10.21	16.1153	12.7528	10.2853	0.0972263	12. ←G←R
F9	43834	3923	3	T5	2024.10.21	15.4198	11.9377	11.1736	0.0894967	12. ←G←R
F10	101863	9057	3	T5	2024.10.21	16.6363	13.1448	11.2469	0.0889135	12. ←G←R
F11	108574	9621	3	T5	2024.10.21	16.7283	13.232	11.2851	0.0886124	12. ←G←R
F12	51959	4894	3	T5	2024.10.21	15.6651	12.2568	10.6169	0.0941896	12. ←G←R
G1	40008	3932	4	T4	2024.10.21	15.288	11.941	10.175	0.0982803	12. ←G←R
G2	46022	4439	4	T4	2024.10.21	15.49	12.116	10.3677	0.0964539	12. ←G←R
G3	45287	4398	4	T4	2024.10.21	15.4668	12.1026	10.2972	0.097114	12. ←G←R
G4	35539	4017	4	T4	2024.10.21	15.1171	11.9719	8.84715	0.113031	12. ←G←R
G5	86034	8021	4	T5	2024.10.21	16.3926	12.9696	10.7261	0.0932306	12. ←G←R
G6	35917	3530	4	T5	2024.10.21	15.1324	11.7855	10.1748	0.0982822	12. ←G←R
G7	52876	5202	4	T5	2024.10.21	15.6903	12.3449	10.1646	0.0983811	12. ←G←R
G8	54672	5253	4	T5	2024.10.21	15.7385	12.3589	10.4078	0.0960821	12. ←G←R
G9	73393	7909	5	T4	2024.10.21	16.1634	12.9493	9.27968	0.107762	12. ←G←R
G10	54176	7009	5	T4	2024.10.21	15.7254	12.775	7.72949	0.129375	12. ←G←R
G11	77244	9459	5	T4	2024.10.21	16.2371	13.2075	8.16619	0.122456	12. ←G←R
G12	57248	6761	5	T4	2024.10.21	15.8049	12.723	8.46739	0.1181	12. ←G←R
H1	33722	3789	5	T5	2024.10.21	15.0414	11.8876	8.89997	0.11236	12. ←G←R
H2	43444	4706	5	T5	2024.10.21	15.4069	12.2003	9.23162	0.108323	12. ←G←R
H3	52585	5724	5	T5	2024.10.21	15.6824	12.4828	9.18676	0.108852	12. ←G←R
H4	44560	4561	5	T5	2024.10.21	15.4435	12.1551	9.76979	0.102356	12. ←G←R
H5	47890	4474	6	T4	2024.10.21	15.5474	12.1273	10.7041	0.0934224	12. ←G←R
H6	54623	5012	6	T4	2024.10.21	15.7372	12.2912	10.8984	0.0917562	12. ←G←R
H7	54315	5017	6	T4	2024.10.21	15.7291	12.2926	10.8262	0.0923686	12. ←G←R
H8	51855	5128	6	T4	2024.10.21	15.6622	12.3242	10.1121	0.0988911	12. ←G←R
H9	26968	2581	6	T5	2024.10.21	14.719	11.3337	10.4487	0.095706	12. ←G←R
H10	33831	3438	6	T5	2024.10.21	15.0461	11.7474	9.84031	0.101623	12. ←G←R
H11	40343	3890	6	T5	2024.10.21	15.3	11.9256	10.371	0.0964232	12. ←G←R
H12	37328	3776	6	T5	2024.10.21	15.188	11.8826	9.88559	0.101157	12. ←G←R
A1	76765	2619	1	T4	2024.10.21	16.2282	11.3548	29.3108	0.0341171	13. ←R←G
A2	76199	2604	1	T4	2024.10.21	16.2175	11.3465	29.2623	0.0341737	13. ←R←G
A3	99602	3242	1	T4	2024.10.21	16.6039	11.6627	30.7224	0.0325495	13. ←R←G
A4	90307	2952	1	T4	2024.10.21	16.4626	11.5275	30.5918	0.0326885	13. ←R←G
A5	85085	2686	1	T5	2024.10.21	16.3766	11.3912	31.6772	0.0315684	13. ←R←G
A6	66699	2299	1	T5	2024.10.21	16.0254	11.1668	29.0122	0.0344683	13. ←R←G
A7	69200	2103	1	T5	2024.10.21	16.0785	11.0382	32.9054	0.0303902	13. ←R←G
A8	61629	1943	1	T5	2024.10.21	15.9113	10.9241	31.7185	0.0315274	13. ←R←G
A9	89127	3785	2	T4	2024.10.21	16.4436	11.8861	23.5474	0.0424675	13. ←R←G
A10	116460	5012	2	T4	2024.10.21	16.8295	12.2912	23.2362	0.0430362	13. ←R←G
A11	69017	2914	2	T4	2024.10.21	16.0747	11.5088	23.6846	0.0422215	13. ←R←G
A12	67187	2683	2	T4	2024.10.21	16.0359	11.3896	25.0417	0.0399333	13. ←R←G
B1	92272	2874	2	T5	2024.10.21	16.4936	11.4888	32.1058	0.031147	13. ←R←G
B2	115444	3847	2	T5	2024.10.21	16.8168	11.9095	30.0088	0.0333235	13. ←R←G
B3	78780	2535	2	T5	2024.10.21	16.2655	11.3078	31.0769	0.0321782	13. ←R←G
B4	79743	2783	2	T5	2024.10.21	16.2831	11.4424	28.6536	0.0348996	13. ←R←G
B5	72110	2612	3	T4	2024.10.21	16.1379	11.3509	27.6072	0.0362224	13. ←R←G
B6	73953	2628	3	T4	2024.10.21	16.1743	11.3597	28.1404	0.0355361	13. ←R←G
B7	82784	3076	3	T4	2024.10.21	16.3371	11.5868	26.9129	0.0371569	13. ←R←G
B8	52204	1970	3	T4	2024.10.21	15.6719	10.944	26.4995	0.0377366	13. ←R←G
B9	63462	2266	3	T5	2024.10.21	15.9536	11.1459	28.0062	0.0357064	13. ←R←G
B10	72738	2479	3	T5	2024.10.21	16.1504	11.2755	29.3417	0.0340812	13. ←R←G
B11	89690	3298	3	T5	2024.10.21	16.4527	11.6874	27.1953	0.0367711	13. ←R←G
B12	72608	2307	3	T5	2024.10.21	16.1478	11.1718	31.4729	0.0317734	13. ←R←G
C1	52249	2116	4	T4	2024.10.21	15.6731	11.0471	24.6923	0.0404984	13. ←R←G
C2	62555	2699	4	T4	2024.10.21	15.9328	11.3982	23.1771	0.043146	13. ←R←G
C3	67086	2463	4	T4	2024.10.21	16.0337	11.2662	27.2375	0.0367141	13. ←R←G
C4	58191	2348	4	T4	2024.10.21	15.8285	11.1972	24.7832	0.0403499	13. ←R←G
C5	57030	2279	4	T5	2024.10.21	15.7994	11.1542	25.0241	0.0399614	13. ←R←G
C6	62818	2258	4	T5	2024.10.21	15.9389	11.1408	27.8202	0.0359451	13. ←R←G
C7	74240	2372	4	T5	2024.10.21	16.1799	11.2119	31.2985	0.0319504	13. ←R←G
C8	56925	2088	4	T5	2024.10.21	15.7968	11.0279	27.2629	0.0366798	13. ←R←G
C9	54120	2328	5	T4	2024.10.21	15.7239	11.1849	23.2474	0.0430155	13. ←R←G
C10	90503	3887	5	T4	2024.10.21	16.4657	11.9244	23.2835	0.0429489	13. ←R←G
C11	42327	2225	5	T4	2024.10.21	15.3693	11.1196	19.0234	0.0525669	13. ←R←G
C12	50775	2581	5	T4	2024.10.21	15.6318	11.3337	19.6726	0.0508321	13. ←R←G
D1	70997	2423	5	T5	2024.10.21	16.1155	11.2426	29.3013	0.0341282	13. ←R←G
D2	102209	3500	5	T5	2024.10.21	16.6412	11.7731	29.2026	0.0342436	13. ←R←G
D3	77111	2606	5	T5	2024.10.21	16.2346	11.3476	29.5898	0.0337954	13. ←R←G
D4	86815	2637	5	T5	2024.10.21	16.4057	11.3647	32.9219	0.0303749	13. ←R←G
D5	59971	2269	6	T4	2024.10.21	15.872	11.1478	26.4306	0.037835	13. ←R←G
D6	61013	2577	6	T4	2024.10.21	15.8968	11.3315	23.676	0.0422369	13. ←R←G
D7	72487	2676	6	T4	2024.10.21	16.1454	11.3859	27.0878	0.036917	13. ←R←G
D8	65070	2727	6	T4	2024.10.21	15.9897	11.4131	23.8614	0.0419087	13. ←R←G
D9	54172	1803	6	T5	2024.10.21	15.7253	10.8162	30.0455	0.0332829	13. ←R←G
D10	46925	1833	6	T5	2024.10.21	15.5181	10.84	25.6001	0.0390623	13. ←R←G
D11	68302	2544	6	T5	2024.10.21	16.0596	11.3129	26.8483	0.0372463	13. ←R←G
D12	49153	1882	6	T5	2024.10.21	15.585	10.8781	26.1174	0.0382886	13. ←R←G
E1	29487	3243	1	T4	2024.10.21	14.8478	11.6631	9.09251	0.109981	14. ←GR→
E2	33663	3614	1	T4	2024.10.21	15.0389	11.8194	9.31461	0.107358	14. ←GR→
E3	27997	3468	1	T4	2024.10.21	14.773	11.7599	8.07295	0.12387	14. ←GR→
E4	24771	2995	1	T4	2024.10.21	14.5964	11.5483	8.27078	0.120908	14. ←GR→
E5	28199	3217	1	T5	2024.10.21	14.7834	11.6515	8.76562	0.114082	14. ←GR→
E6	28626	3305	1	T5	2024.10.21	14.805	11.6904	8.66142	0.115454	14. ←GR→
E7	22497	2323	1	T5	2024.10.21	14.4574	11.1818	9.68446	0.103258	14. ←GR→
E8	27446	2944	1	T5	2024.10.21	14.7443	11.5236	9.32269	0.107265	14. ←GR→
E9	19143	2296	2	T4	2024.10.21	14.2245	11.1649	8.33754	0.119939	14. ←GR→
E10	40999	5244	2	T4	2024.10.21	15.3233	12.3565	7.81827	0.127906	14. ←GR→
E11	26660	3735	2	T4	2024.10.21	14.7024	11.8669	7.13788	0.140098	14. ←GR→
E12	20421	2433	2	T4	2024.10.21	14.3178	11.2485	8.39334	0.119142	14. ←GR→
F1	22550	2079	2	T5	2024.10.21	14.4608	11.0217	10.8466	0.0921951	14. ←GR→
F2	28585	2484	2	T5	2024.10.21	14.803	11.2784	11.5076	0.0868987	14. ←GR→
F3	21265	1976	2	T5	2024.10.21	14.3762	10.9484	10.7616	0.0929226	14. ←GR→
F4	25950	2350	2	T5	2024.10.21	14.6634	11.1984	11.0426	0.0905588	14. ←GR→
F5	30776	3101	3	T4	2024.10.21	14.9095	11.5985	9.92454	0.10076	14. ←GR→
F6	38324	4170	3	T4	2024.10.21	15.226	12.0258	9.19041	0.108809	14. ←GR→
F7	39328	3906	3	T4	2024.10.21	15.2633	11.9315	10.0686	0.0993186	14. ←GR→
F8	33249	3417	3	T4	2024.10.21	15.021	11.7385	9.73047	0.10277	14. ←GR→
F9	30083	2901	3	T5	2024.10.21	14.8767	11.5023	10.3699	0.0964332	14. ←GR→
F10	37774	3393	3	T5	2024.10.21	15.2051	11.7283	11.1329	0.0898237	14. ←GR→
F11	37347	3495	3	T5	2024.10.21	15.1887	11.7711	10.6858	0.0935818	14. ←GR→
F12	33918	3287	3	T5	2024.10.21	15.0498	11.6826	10.3188	0.0969102	14. ←GR→
G1	18978	2230	4	T4	2024.10.21	14.212	11.1228	8.51031	0.117504	14. ←GR→
G2	26663	3529	4	T4	2024.10.21	14.7026	11.785	7.5554	0.132356	14. ←GR→
G3	21810	2913	4	T4	2024.10.21	14.4127	11.5083	7.48713	0.133563	14. ←GR→
G4	20102	2442	4	T4	2024.10.21	14.2951	11.2538	8.23178	0.12148	14. ←GR→
G5	30360	3483	4	T5	2024.10.21	14.8899	11.7661	8.71662	0.114723	14. ←GR→
G6	25119	2701	4	T5	2024.10.21	14.6165	11.3993	9.29989	0.107528	14. ←GR→
G7	23414	2801	4	T5	2024.10.21	14.5151	11.4517	8.35916	0.119629	14. ←GR→
G8	18389	2306	4	T5	2024.10.21	14.1666	11.1712	7.97441	0.125401	14. ←GR→
G9	20361	2198	5	T4	2024.10.21	14.3135	11.102	9.26342	0.107951	14. ←GR→
G10	29339	3046	5	T4	2024.10.21	14.8405	11.5727	9.63198	0.103821	14. ←GR→
G11	30227	3136	5	T4	2024.10.21	14.8836	11.6147	9.63871	0.103748	14. ←GR→
G12	31026	3502	5	T4	2024.10.21	14.9212	11.774	8.85951	0.112873	14. ←GR→
H1	22814	2190	5	T5	2024.10.21	14.4776	11.0967	10.4174	0.0959937	14. ←GR→
H2	21045	2078	5	T5	2024.10.21	14.3612	11.021	10.1275	0.0987408	14. ←GR→
H3	24454	2341	5	T5	2024.10.21	14.5778	11.1929	10.446	0.0957308	14. ←GR→
H4	20288	2128	5	T5	2024.10.21	14.3083	11.0553	9.53383	0.10489	14. ←GR→
H5	31482	3245	6	T4	2024.10.21	14.9422	11.664	9.70169	0.103075	14. ←GR→
H6	20633	2421	6	T4	2024.10.21	14.3327	11.2414	8.52251	0.117336	14. ←GR→
H7	23455	2634	6	T4	2024.10.21	14.5176	11.363	8.90471	0.1123	14. ←GR→
H8	24958	3035	6	T4	2024.10.21	14.6072	11.5675	8.22339	0.121604	14. ←GR→
H9	29693	2920	6	T5	2024.10.21	14.8578	11.5118	10.1688	0.0983397	14. ←GR→
H10	30330	2958	6	T5	2024.10.21	14.8885	11.5304	10.2535	0.0975272	14. ←GR→
H11	37910	3413	6	T5	2024.10.21	15.2103	11.7368	11.1075	0.090029	14. ←GR→
H12	31590	2997	6	T5	2024.10.21	14.9472	11.5493	10.5405	0.0948718	14. ←GR→
A1	61843	1762	1	T4	2024.10.21	15.9163	10.783	35.0982	0.0284915	15. ←RG→
A2	86311	2901	1	T4	2024.10.21	16.3973	11.5023	29.7522	0.033611	15. ←RG→
A3	85119	2451	1	T4	2024.10.21	16.3772	11.2592	34.7283	0.028795	15. ←RG→
A4	59341	1957	1	T4	2024.10.21	15.8567	10.9344	30.3224	0.0329789	15. ←RG→
A5	62184	1602	1	T5	2024.10.21	15.9243	10.6457	38.8165	0.0257623	15. ←RG→
A6	84290	2278	1	T5	2024.10.21	16.3631	11.1536	37.0018	0.0270257	15. ←RG→
A7	51674	1412	1	T5	2024.10.21	15.6572	10.4635	36.5963	0.0273252	15. ←RG→
A8	62690	1765	1	T5	2024.10.21	15.9359	10.7855	35.5184	0.0281544	15. ←RG→
A9	79749	1970	2	T4	2024.10.21	16.2832	10.944	40.4817	0.0247025	15. ←RG→
A10	68375	1686	2	T4	2024.10.21	16.0612	10.7194	40.5546	0.0246581	15. ←RG→
A11	56506	1426	2	T4	2024.10.21	15.7861	10.4778	39.6255	0.0252363	15. ←RG→
A12	62319	1750	2	T4	2024.10.21	15.9274	10.7731	35.6109	0.0280813	15. ←RG→
B1	44053	1005	2	T5	2024.10.21	15.427	9.97298	43.8338	0.0228134	15. ←RG→
B2	44814	936	2	T5	2024.10.21	15.4517	9.87036	47.8782	0.0208863	15. ←RG→
B3	47082	1252	2	T5	2024.10.21	15.5229	10.29	37.6054	0.0265919	15. ←RG→
B4	36646	715	2	T5	2024.10.21	15.1614	9.4818	51.2531	0.019511	15. ←RG→
B5	83717	2270	3	T4	2024.10.21	16.3532	11.1485	36.8797	0.0271152	15. ←RG→
B6	63418	1761	3	T4	2024.10.21	15.9526	10.7822	36.0125	0.0277681	15. ←RG→
B7	61307	1760	3	T4	2024.10.21	15.9038	10.7814	34.8335	0.028708	15. ←RG→
B8	21202	586	3	T4	2024.10.21	14.3719	9.19476	36.1809	0.0276389	15. ←RG→
B9	63602	1708	3	T5	2024.10.21	15.9568	10.7381	37.2377	0.0268545	15. ←RG→
B10	51278	1417	3	T5	2024.10.21	15.6461	10.4686	36.1877	0.0276337	15. ←RG→
B11	43029	1218	3	T5	2024.10.21	15.393	10.2503	35.3276	0.0283065	15. ←RG→
B12	65273	1923	3	T5	2024.10.21	15.9942	10.9091	33.9433	0.0294609	15. ←RG→
C1	43927	1421	4	T4	2024.10.21	15.4228	10.4727	30.9127	0.0323491	15. ←RG→
C2	62504	1907	4	T4	2024.10.21	15.9317	10.8971	32.7761	0.03051	15. ←RG→
C4	53265	1649	4	T4	2024.10.21	15.7009	10.6874	32.3014	0.0309584	15. ←RG→
C5	70207	1874	4	T5	2024.10.21	16.0993	10.8719	37.4637	0.0266925	15. ←RG→
C6	62538	1711	4	T5	2024.10.21	15.9324	10.7406	36.5506	0.0273594	15. ←RG→
C7	81907	2304	4	T5	2024.10.21	16.3217	11.1699	35.5499	0.0281295	15. ←RG→
C8	47978	1384	4	T5	2024.10.21	15.5501	10.4346	34.6662	0.0288466	15. ←RG→
C10	43937	1398	5	T4	2024.10.21	15.4231	10.4491	31.4285	0.0318183	15. ←RG→
C11	51719	1397	5	T4	2024.10.21	15.6584	10.4481	37.0215	0.0270113	15. ←RG→
C12	42361	1353	5	T4	2024.10.21	15.3704	10.4019	31.3089	0.0319398	15. ←RG→
D1	56470	1533	5	T5	2024.10.21	15.7852	10.5821	36.8363	0.0271472	15. ←RG→
D2	48530	1286	5	T5	2024.10.21	15.5666	10.3287	37.7372	0.0264991	15. ←RG→
D3	50184	1301	5	T5	2024.10.21	15.6149	10.3454	38.5734	0.0259246	15. ←RG→
D4	41871	1155	5	T5	2024.10.21	15.3537	10.1737	36.2519	0.0275847	15. ←RG→
D5	49234	1413	6	T4	2024.10.21	15.5874	10.4645	34.8436	0.0286997	15. ←RG→
D6	50328	1492	6	T4	2024.10.21	15.6191	10.543	33.7319	0.0296455	15. ←RG→
D7	69876	2181	6	T4	2024.10.21	16.0925	11.0908	32.0385	0.0312124	15. ←RG→
D8	57713	1690	6	T4	2024.10.21	15.8166	10.7228	34.1497	0.0292828	15. ←RG→
D9	77230	1739	6	T5	2024.10.21	16.2369	10.764	44.4106	0.0225172	15. ←RG→
D10	58836	1354	6	T5	2024.10.21	15.8444	10.403	43.4535	0.0230131	15. ←RG→
D11	60648	1445	6	T5	2024.10.21	15.8882	10.4969	41.9709	0.023826	15. ←RG→
D12	30662	691	6	T5	2024.10.21	14.9042	9.43254	44.3734	0.022536	15. ←RG→
E1	58033	3008	1	T4	2024.10.21	15.8246	11.5546	19.2929	0.0518326	16. pVS1:G + BBR1:R
E2	77381	4578	1	T4	2024.10.21	16.2397	12.1605	16.9028	0.0591618	16. pVS1:G + BBR1:R
E3	98473	4971	1	T4	2024.10.21	16.5874	12.2793	19.8095	0.0504808	16. pVS1:G + BBR1:R
E4	57562	2898	1	T4	2024.10.21	15.8128	11.5008	19.8627	0.0503457	16. pVS1:G + BBR1:R
E5	66048	2859	1	T5	2024.10.21	16.0112	11.4813	23.1018	0.0432867	16. pVS1:G + BBR1:R
E6	74448	3486	1	T5	2024.10.21	16.1839	11.7674	21.3563	0.0468246	16. pVS1:G + BBR1:R
E7	84715	3488	1	T5	2024.10.21	16.3703	11.7682	24.2876	0.0411733	16. pVS1:G + BBR1:R
E8	73572	2955	1	T5	2024.10.21	16.1669	11.5289	24.8975	0.0401647	16. pVS1:G + BBR1:R
E9	53411	1956	2	T4	2024.10.21	15.7048	10.9337	27.3062	0.0366217	16. pVS1:G + BBR1:R
E10	62417	2301	2	T4	2024.10.21	15.9297	11.168	27.126	0.036865	16. pVS1:G + BBR1:R
E11	72061	2991	2	T4	2024.10.21	16.1369	11.5464	24.0926	0.0415065	16. pVS1:G + BBR1:R
E12	77607	3425	2	T4	2024.10.21	16.2439	11.7419	22.659	0.0441326	16. pVS1:G + BBR1:R
F1	53353	2190	2	T5	2024.10.21	15.7033	11.0967	24.3621	0.0410474	16. pVS1:G + BBR1:R
F2	58119	2500	2	T5	2024.10.21	15.8267	11.2877	23.2476	0.0430152	16. pVS1:G + BBR1:R
F3	64974	2126	2	T5	2024.10.21	15.9876	11.0539	30.5616	0.0327208	16. pVS1:G + BBR1:R
F4	58991	2364	2	T5	2024.10.21	15.8482	11.207	24.9539	0.0400739	16. pVS1:G + BBR1:R
F5	68088	3138	3	T4	2024.10.21	16.0551	11.6156	21.6979	0.0460874	16. pVS1:G + BBR1:R
F6	76790	3551	3	T4	2024.10.21	16.2286	11.794	21.6249	0.046243	16. pVS1:G + BBR1:R
F7	81296	3568	3	T4	2024.10.21	16.3109	11.8009	22.7848	0.043889	16. pVS1:G + BBR1:R
F8	64123	2904	3	T4	2024.10.21	15.9686	11.5038	22.0809	0.045288	16. pVS1:G + BBR1:R
F9	75388	3124	3	T5	2024.10.21	16.202	11.6092	24.1319	0.041439	16. pVS1:G + BBR1:R
F10	71159	3205	3	T5	2024.10.21	16.1188	11.6461	22.2025	0.04504	16. pVS1:G + BBR1:R
F11	66632	2801	3	T5	2024.10.21	16.0239	11.4517	23.7886	0.0420369	16. pVS1:G + BBR1:R
F12	88754	3513	3	T5	2024.10.21	16.4375	11.7785	25.2644	0.0395813	16. pVS1:G + BBR1:R
G1	63318	2719	4	T4	2024.10.21	15.9503	11.4089	23.2872	0.042942	16. pVS1:G + BBR1:R
G2	70898	2499	4	T4	2024.10.21	16.1135	11.2871	28.3705	0.0352478	16. pVS1:G + BBR1:R
G3	48060	2348	4	T4	2024.10.21	15.5525	11.1972	20.4685	0.0488556	16. pVS1:G + BBR1:R
G4	51265	2445	4	T4	2024.10.21	15.6457	11.2556	20.9673	0.0476934	16. pVS1:G + BBR1:R
G5	46088	1755	4	T5	2024.10.21	15.4921	10.7773	26.261	0.0380793	16. pVS1:G + BBR1:R
G6	46151	1745	4	T5	2024.10.21	15.4941	10.769	26.4476	0.0378107	16. pVS1:G + BBR1:R
G7	78274	3033	4	T5	2024.10.21	16.2562	11.5665	25.8075	0.0387485	16. pVS1:G + BBR1:R
G8	58551	2230	4	T5	2024.10.21	15.8374	11.1228	26.2561	0.0380865	16. pVS1:G + BBR1:R
G9	64596	3204	5	T4	2024.10.21	15.9792	11.6457	20.161	0.0496006	16. pVS1:G + BBR1:R
G10	61644	3081	5	T4	2024.10.21	15.9117	11.5892	20.0078	0.0499805	16. pVS1:G + BBR1:R
G11	72740	3152	5	T4	2024.10.21	16.1505	11.6221	23.0774	0.0433324	16. pVS1:G + BBR1:R
G12	80526	3951	5	T4	2024.10.21	16.2972	11.948	20.3812	0.0490649	16. pVS1:G + BBR1:R
H1	82869	3378	5	T5	2024.10.21	16.3385	11.722	24.532	0.0407631	16. pVS1:G + BBR1:R
H2	95609	3693	5	T5	2024.10.21	16.5449	11.8506	25.8892	0.0386261	16. pVS1:G + BBR1:R
H3	55204	1968	5	T5	2024.10.21	15.7525	10.9425	28.0508	0.0356496	16. pVS1:G + BBR1:R
H4	70945	2954	5	T5	2024.10.21	16.1144	11.5285	24.0166	0.0416379	16. pVS1:G + BBR1:R
H5	55874	3372	6	T4	2024.10.21	15.7699	11.7194	16.57	0.0603501	16. pVS1:G + BBR1:R
H6	61009	2775	6	T4	2024.10.21	15.8967	11.4383	21.9852	0.0454851	16. pVS1:G + BBR1:R
H7	80541	3903	6	T4	2024.10.21	16.2974	11.9304	20.6357	0.0484598	16. pVS1:G + BBR1:R
H8	52376	2820	6	T4	2024.10.21	15.6766	11.4615	18.573	0.0538415	16. pVS1:G + BBR1:R
H9	55213	2570	6	T5	2024.10.21	15.7527	11.3276	21.4837	0.046547	16. pVS1:G + BBR1:R
H10	82559	3870	6	T5	2024.10.21	16.3331	11.9181	21.3331	0.0468756	16. pVS1:G + BBR1:R
H11	67553	3297	6	T5	2024.10.21	16.0437	11.6869	20.4892	0.0488061	16. pVS1:G + BBR1:R
H12	103163	4796	6	T5	2024.10.21	16.6546	12.2276	21.5102	0.0464895	16. pVS1:G + BBR1:R
A1	64465	4892	1	T4	2024.10.21	15.9762	12.2562	13.1776	0.0758861	17. pVS1:R + BBR1:G
A2	64826	6474	1	T4	2024.10.21	15.9843	12.6604	10.0133	0.0998673	17. pVS1:R + BBR1:G
A3	61358	4630	1	T4	2024.10.21	15.905	12.1768	13.2523	0.0754588	17. pVS1:R + BBR1:G
A4	68248	5203	1	T4	2024.10.21	16.0585	12.3451	13.117	0.0762367	17. pVS1:R + BBR1:G
A5	70599	5647	1	T5	2024.10.21	16.1074	12.4633	12.502	0.079987	17. pVS1:R + BBR1:G
A6	23190	3520	1	T5	2024.10.21	14.5012	11.7814	6.58807	0.15179	17. pVS1:R + BBR1:G
A7	50755	4599	1	T5	2024.10.21	15.6313	12.1671	11.0361	0.0906118	17. pVS1:R + BBR1:G
A8	77485	5911	1	T5	2024.10.21	16.2416	12.5292	13.1086	0.0762857	17. pVS1:R + BBR1:G
A9	44981	4178	2	T4	2024.10.21	15.457	12.0286	10.7662	0.0928837	17. pVS1:R + BBR1:G
A10	65406	5176	2	T4	2024.10.21	15.9971	12.3376	12.6364	0.0791365	17. pVS1:R + BBR1:G
A11	53221	4811	2	T4	2024.10.21	15.6997	12.2321	11.0624	0.0903966	17. pVS1:R + BBR1:G
A12	53553	4551	2	T4	2024.10.21	15.7087	12.152	11.7673	0.0849812	17. pVS1:R + BBR1:G
B1	55846	4295	2	T5	2024.10.21	15.7692	12.0684	13.0026	0.0769079	17. pVS1:R + BBR1:G
B2	54278	4640	2	T5	2024.10.21	15.7281	12.1799	11.6978	0.0854858	17. pVS1:R + BBR1:G
B3	50789	4749	2	T5	2024.10.21	15.6322	12.2134	10.6947	0.0935045	17. pVS1:R + BBR1:G
B4	45378	4844	2	T5	2024.10.21	15.4697	12.242	9.36788	0.106748	17. pVS1:R + BBR1:G
B5	40344	3102	3	T4	2024.10.21	15.3001	11.599	13.0058	0.0768888	17. pVS1:R + BBR1:G
B6	48888	3567	3	T4	2024.10.21	15.5772	11.8005	13.7056	0.0729627	17. pVS1:R + BBR1:G
B7	57024	3969	3	T4	2024.10.21	15.7993	11.9546	14.3673	0.0696023	17. pVS1:R + BBR1:G
B8	52362	5583	3	T4	2024.10.21	15.6762	12.4468	9.37883	0.106623	17. pVS1:R + BBR1:G
B9	40121	3097	3	T5	2024.10.21	15.2921	11.5967	12.9548	0.0771915	17. pVS1:R + BBR1:G
B10	59524	4728	3	T5	2024.10.21	15.8612	12.207	12.5897	0.0794301	17. pVS1:R + BBR1:G
B11	53175	4316	3	T5	2024.10.21	15.6985	12.0755	12.3204	0.081166	17. pVS1:R + BBR1:G
B12	55690	4605	3	T5	2024.10.21	15.7651	12.169	12.0934	0.0826899	17. pVS1:R + BBR1:G
C1	45153	4332	4	T4	2024.10.21	15.4625	12.0808	10.4231	0.0959405	17. pVS1:R + BBR1:G
C2	34646	3807	4	T4	2024.10.21	15.0804	11.8944	9.1006	0.109883	17. pVS1:R + BBR1:G
C3	34978	3338	4	T4	2024.10.21	15.0942	11.7048	10.4787	0.0954314	17. pVS1:R + BBR1:G
C4	45767	4423	4	T4	2024.10.21	15.482	12.1108	10.3475	0.0966417	17. pVS1:R + BBR1:G
C5	53799	4060	4	T5	2024.10.21	15.7153	11.9873	13.251	0.0754661	17. pVS1:R + BBR1:G
C6	52233	3937	4	T5	2024.10.21	15.6727	11.9429	13.2672	0.0753738	17. pVS1:R + BBR1:G
C7	47258	3439	4	T5	2024.10.21	15.5283	11.7478	13.7418	0.0727707	17. pVS1:R + BBR1:G
C8	52942	4115	4	T5	2024.10.21	15.6921	12.0067	12.8656	0.0777266	17. pVS1:R + BBR1:G
C9	37625	3252	5	T4	2024.10.21	15.1994	11.6671	11.5698	0.0864319	17. pVS1:R + BBR1:G
C10	46870	4094	5	T4	2024.10.21	15.5164	11.9993	11.4485	0.087348	17. pVS1:R + BBR1:G
C11	49417	4215	5	T4	2024.10.21	15.5927	12.0413	11.7241	0.0852945	17. pVS1:R + BBR1:G
C12	51858	4118	5	T4	2024.10.21	15.6623	12.0077	12.593	0.0794092	17. pVS1:R + BBR1:G
D1	34701	4339	5	T5	2024.10.21	15.0827	12.0831	7.99746	0.12504	17. pVS1:R + BBR1:G
D2	35828	3141	5	T5	2024.10.21	15.1288	11.617	11.4066	0.0876689	17. pVS1:R + BBR1:G
D3	33800	3005	5	T5	2024.10.21	15.0447	11.5531	11.2479	0.0889053	17. pVS1:R + BBR1:G
D4	43941	3292	5	T5	2024.10.21	15.4233	11.6847	13.3478	0.0749186	17. pVS1:R + BBR1:G
D5	45591	4347	6	T4	2024.10.21	15.4765	12.0858	10.4879	0.0953478	17. pVS1:R + BBR1:G
D6	38378	3894	6	T4	2024.10.21	15.228	11.927	9.85568	0.101464	17. pVS1:R + BBR1:G
D7	38356	3831	6	T4	2024.10.21	15.2272	11.9035	10.012	0.0998801	17. pVS1:R + BBR1:G
D8	41770	3940	6	T4	2024.10.21	15.3502	11.944	10.6015	0.0943261	17. pVS1:R + BBR1:G
D9	49647	3777	6	T5	2024.10.21	15.5994	11.883	13.1446	0.0760771	17. pVS1:R + BBR1:G
D10	52587	3523	6	T5	2024.10.21	15.6824	11.7826	14.9268	0.0669937	17. pVS1:R + BBR1:G
D11	47380	3627	6	T5	2024.10.21	15.532	11.8246	13.0631	0.0765513	17. pVS1:R + BBR1:G
D12	85973	6613	6	T5	2024.10.21	16.3916	12.6911	13.0006	0.0769195	17. pVS1:R + BBR1:G
E1	77574	267	1	T4	2024.10.21	16.2433	8.0607	290.539	0.00344187	18. pVS1:G + pSa:R
E2	67930	222	1	T4	2024.10.21	16.0518	7.79442	305.991	0.00326807	18. pVS1:G + pSa:R
E3	55609	184	1	T4	2024.10.21	15.763	7.52356	302.223	0.00330882	18. pVS1:G + pSa:R
E4	53543	185	1	T4	2024.10.21	15.7084	7.53138	289.422	0.00345517	18. pVS1:G + pSa:R
E5	90247	246	1	T5	2024.10.21	16.4616	7.94251	366.858	0.00272585	18. pVS1:G + pSa:R
E6	86430	276	1	T5	2024.10.21	16.3992	8.10852	313.152	0.00319334	18. pVS1:G + pSa:R
E7	88944	250	1	T5	2024.10.21	16.4406	7.96578	355.776	0.00281076	18. pVS1:G + pSa:R
E8	95690	262	1	T5	2024.10.21	16.5461	8.03342	365.229	0.00273801	18. pVS1:G + pSa:R
E9	70992	245	2	T4	2024.10.21	16.1154	7.93664	289.763	0.00345109	18. pVS1:G + pSa:R
E10	53407	170	2	T4	2024.10.21	15.7047	7.40939	314.159	0.0031831	18. pVS1:G + pSa:R
E11	74477	207	2	T4	2024.10.21	16.1845	7.69349	359.792	0.00277938	18. pVS1:G + pSa:R
E12	60048	211	2	T4	2024.10.21	15.8738	7.7211	284.588	0.00351386	18. pVS1:G + pSa:R
F1	71964	239	2	T5	2024.10.21	16.135	7.90087	301.105	0.0033211	18. pVS1:G + pSa:R
F2	100250	256	2	T5	2024.10.21	16.6132	8	391.602	0.00255362	18. pVS1:G + pSa:R
F3	52223	151	2	T5	2024.10.21	15.6724	7.2384	345.848	0.00289145	18. pVS1:G + pSa:R
F4	52365	160	2	T5	2024.10.21	15.6763	7.32193	327.281	0.00305548	18. pVS1:G + pSa:R
F5	73751	268	3	T4	2024.10.21	16.1704	8.06609	275.19	0.00363385	18. pVS1:G + pSa:R
F6	55572	226	3	T4	2024.10.21	15.7621	7.82018	245.894	0.0040668	18. pVS1:G + pSa:R
F7	63974	248	3	T4	2024.10.21	15.9652	7.9542	257.96	0.00387657	18. pVS1:G + pSa:R
F8	63440	238	3	T4	2024.10.21	15.9531	7.89482	266.555	0.00375158	18. pVS1:G + pSa:R
F9	50430	161	3	T5	2024.10.21	15.622	7.33092	313.23	0.00319254	18. pVS1:G + pSa:R
F10	49269	164	3	T5	2024.10.21	15.5884	7.35755	300.421	0.00332867	18. pVS1:G + pSa:R
F11	86107	258	3	T5	2024.10.21	16.3938	8.01123	333.748	0.00299627	18. pVS1:G + pSa:R
F12	62085	196	3	T5	2024.10.21	15.922	7.61471	316.76	0.00315696	18. pVS1:G + pSa:R
G1	107834	338	4	T4	2024.10.21	16.7185	8.40088	319.036	0.00313445	18. pVS1:G + pSa:R
G2	113260	387	4	T4	2024.10.21	16.7893	8.59619	292.661	0.00341692	18. pVS1:G + pSa:R
G3	70830	244	4	T4	2024.10.21	16.1121	7.93074	290.287	0.00344487	18. pVS1:G + pSa:R
G4	67595	216	4	T4	2024.10.21	16.0446	7.75489	312.94	0.0031955	18. pVS1:G + pSa:R
G5	78999	225	4	T5	2024.10.21	16.2695	7.81378	351.107	0.00284814	18. pVS1:G + pSa:R
G6	68162	216	4	T5	2024.10.21	16.0567	7.75489	315.565	0.00316892	18. pVS1:G + pSa:R
G7	90575	219	4	T5	2024.10.21	16.4668	7.77479	413.584	0.00241789	18. pVS1:G + pSa:R
G8	73814	219	4	T5	2024.10.21	16.1716	7.77479	337.05	0.00296692	18. pVS1:G + pSa:R
G9	55375	231	5	T4	2024.10.21	15.7569	7.85175	239.719	0.00417156	18. pVS1:G + pSa:R
G10	64080	230	5	T4	2024.10.21	15.9676	7.84549	278.609	0.00358926	18. pVS1:G + pSa:R
G11	73014	288	5	T4	2024.10.21	16.1559	8.16993	253.521	0.00394445	18. pVS1:G + pSa:R
G12	73780	280	5	T4	2024.10.21	16.1709	8.12928	263.5	0.00379507	18. pVS1:G + pSa:R
H1	109650	336	5	T5	2024.10.21	16.7425	8.39232	326.339	0.0030643	18. pVS1:G + pSa:R
H2	54452	186	5	T5	2024.10.21	15.7327	7.53916	292.753	0.00341585	18. pVS1:G + pSa:R
H3	60472	164	5	T5	2024.10.21	15.884	7.35755	368.732	0.002712	18. pVS1:G + pSa:R
H4	53417	167	5	T5	2024.10.21	15.705	7.3837	319.862	0.00312635	18. pVS1:G + pSa:R
H5	73839	313	6	T4	2024.10.21	16.1721	8.29002	235.907	0.00423895	18. pVS1:G + pSa:R
H6	65437	321	6	T4	2024.10.21	15.9978	8.32643	203.854	0.00490548	18. pVS1:G + pSa:R
H7	82767	319	6	T4	2024.10.21	16.3368	8.31741	259.458	0.00385419	18. pVS1:G + pSa:R
H8	66212	273	6	T4	2024.10.21	16.0148	8.09276	242.535	0.00412312	18. pVS1:G + pSa:R
H9	103139	319	6	T5	2024.10.21	16.6542	8.31741	323.32	0.00309291	18. pVS1:G + pSa:R
H10	96118	349	6	T5	2024.10.21	16.5525	8.44708	275.41	0.00363095	18. pVS1:G + pSa:R
H11	110855	313	6	T5	2024.10.21	16.7583	8.29002	354.169	0.00282351	18. pVS1:G + pSa:R
H12	74153	236	6	T5	2024.10.21	16.1782	7.88264	314.208	0.00318261	18. pVS1:G + pSa:R
A1	2383	2677	1	T4	2024.10.21	11.2186	11.3864	0.890176	1.12337	19. pVS1:R + pSa:G
A2	2054	2349	1	T4	2024.10.21	11.0042	11.1978	0.874415	1.14362	19. pVS1:R + pSa:G
A3	2841	3242	1	T4	2024.10.21	11.4722	11.6627	0.876311	1.14115	19. pVS1:R + pSa:G
A4	3028	2815	1	T4	2024.10.21	11.5641	11.4589	1.07567	0.929657	19. pVS1:R + pSa:G
A5	2177	2306	1	T5	2024.10.21	11.0881	11.1712	0.944059	1.05926	19. pVS1:R + pSa:G
A6	3288	3119	1	T5	2024.10.21	11.683	11.6069	1.05418	0.948601	19. pVS1:R + pSa:G
A7	3377	3479	1	T5	2024.10.21	11.7215	11.7645	0.970681	1.0302	19. pVS1:R + pSa:G
A8	3102	3214	1	T5	2024.10.21	11.599	11.6502	0.965152	1.03611	19. pVS1:R + pSa:G
A9	3598	3330	2	T4	2024.10.21	11.813	11.7013	1.08048	0.925514	19. pVS1:R + pSa:G
A10	2485	2577	2	T4	2024.10.21	11.279	11.3315	0.9643	1.03702	19. pVS1:R + pSa:G
A11	3018	3103	2	T4	2024.10.21	11.5594	11.5994	0.972607	1.02816	19. pVS1:R + pSa:G
A12	2415	2453	2	T4	2024.10.21	11.2378	11.2603	0.984509	1.01573	19. pVS1:R + pSa:G
B1	2806	2553	2	T5	2024.10.21	11.4543	11.318	1.0991	0.909836	19. pVS1:R + pSa:G
B2	1964	2059	2	T5	2024.10.21	10.9396	11.0077	0.953861	1.04837	19. pVS1:R + pSa:G
B3	1925	1940	2	T5	2024.10.21	10.9106	10.9218	0.992268	1.00779	19. pVS1:R + pSa:G
B4	1772	1945	2	T5	2024.10.21	10.7912	10.9256	0.911054	1.09763	19. pVS1:R + pSa:G
B5	2679	2697	3	T4	2024.10.21	11.3875	11.3971	0.993326	1.00672	19. pVS1:R + pSa:G
B6	3441	3319	3	T4	2024.10.21	11.7486	11.6965	1.03676	0.964545	19. pVS1:R + pSa:G
B7	3697	3566	3	T4	2024.10.21	11.8521	11.8001	1.03674	0.964566	19. pVS1:R + pSa:G
B8	2983	2884	3	T4	2024.10.21	11.5425	11.4939	1.03433	0.966812	19. pVS1:R + pSa:G
B9	3610	3300	3	T5	2024.10.21	11.8178	11.6883	1.09394	0.914127	19. pVS1:R + pSa:G
B10	4063	3727	3	T5	2024.10.21	11.9883	11.8638	1.09015	0.917302	19. pVS1:R + pSa:G
B11	3871	3679	3	T5	2024.10.21	11.9185	11.8451	1.05219	0.9504	19. pVS1:R + pSa:G
B12	4206	4179	3	T5	2024.10.21	12.0382	12.0289	1.00646	0.993581	19. pVS1:R + pSa:G
C1	2234	2429	4	T4	2024.10.21	11.1254	11.2461	0.91972	1.08729	19. pVS1:R + pSa:G
C2	2935	3288	4	T4	2024.10.21	11.5191	11.683	0.89264	1.12027	19. pVS1:R + pSa:G
C3	3253	3469	4	T4	2024.10.21	11.6676	11.7603	0.937734	1.0664	19. pVS1:R + pSa:G
C4	3105	3191	4	T4	2024.10.21	11.6004	11.6398	0.973049	1.0277	19. pVS1:R + pSa:G
C5	2262	2242	4	T5	2024.10.21	11.1434	11.1306	1.00892	0.991158	19. pVS1:R + pSa:G
C6	2583	2614	4	T5	2024.10.21	11.3348	11.352	0.988141	1.012	19. pVS1:R + pSa:G
C7	3438	3783	4	T5	2024.10.21	11.7474	11.8853	0.908803	1.10035	19. pVS1:R + pSa:G
C8	3026	3436	4	T5	2024.10.21	11.5632	11.7465	0.880675	1.13549	19. pVS1:R + pSa:G
C9	4443	4788	5	T4	2024.10.21	12.1173	12.2252	0.927945	1.07765	19. pVS1:R + pSa:G
C10	3416	3504	5	T4	2024.10.21	11.7381	11.7748	0.974886	1.02576	19. pVS1:R + pSa:G
C11	6171	6240	5	T4	2024.10.21	12.5913	12.6073	0.988942	1.01118	19. pVS1:R + pSa:G
C12	5113	4652	5	T4	2024.10.21	12.32	12.1836	1.0991	0.909838	19. pVS1:R + pSa:G
D1	3260	3580	5	T5	2024.10.21	11.6707	11.8057	0.910615	1.09816	19. pVS1:R + pSa:G
D2	4211	4284	5	T5	2024.10.21	12.0399	12.0647	0.98296	1.01734	19. pVS1:R + pSa:G
D3	3111	3245	5	T5	2024.10.21	11.6032	11.664	0.958706	1.04307	19. pVS1:R + pSa:G
D4	3063	3138	5	T5	2024.10.21	11.5807	11.6156	0.976099	1.02449	19. pVS1:R + pSa:G
D5	2860	2923	6	T4	2024.10.21	11.4818	11.5132	0.978447	1.02203	19. pVS1:R + pSa:G
D6	3042	3181	6	T4	2024.10.21	11.5708	11.6353	0.956303	1.04569	19. pVS1:R + pSa:G
D7	2682	2671	6	T4	2024.10.21	11.3891	11.3832	1.00412	0.995899	19. pVS1:R + pSa:G
D8	5566	5804	6	T4	2024.10.21	12.4424	12.5028	0.958994	1.04276	19. pVS1:R + pSa:G
D9	2324	2457	6	T5	2024.10.21	11.1824	11.2627	0.945869	1.05723	19. pVS1:R + pSa:G
D10	2354	2558	6	T5	2024.10.21	11.2009	11.3208	0.92025	1.08666	19. pVS1:R + pSa:G
D11	2703	2634	6	T5	2024.10.21	11.4003	11.363	1.0262	0.974473	19. pVS1:R + pSa:G
D12	2709	3088	6	T5	2024.10.21	11.4035	11.5925	0.877267	1.1399	19. pVS1:R + pSa:G
A1	87785	30	1	T4	2024.10.28	16.4217	4.90689	2926.17	0.000341744	1. pVS1:G
A2	103213	23	1	T4	2024.10.28	16.6553	4.52356	4487.52	0.00022284	1. pVS1:G
A3	82401	64	1	T4	2024.10.28	16.3304	6	1287.52	0.00077669	1. pVS1:G
A4	88321	29	1	T4	2024.10.28	16.4305	4.85798	3045.55	0.000328348	1. pVS1:G
A5	103711	26	1	T5	2024.10.28	16.6622	4.70044	3988.88	0.000250697	1. pVS1:G
A6	100228	28	1	T5	2024.10.28	16.6129	4.80735	3579.57	0.000279363	1. pVS1:G
A7	93647	25	1	T5	2024.10.28	16.5149	4.64386	3745.88	0.00026696	1. pVS1:G
A8	88401	23	1	T5	2024.10.28	16.4318	4.52356	3843.52	0.000260178	1. pVS1:G
A9	104732	29	2	T4	2024.10.28	16.6763	4.85798	3611.45	0.000276897	1. pVS1:G
A10	98704	28	2	T4	2024.10.28	16.5908	4.80735	3525.14	0.000283676	1. pVS1:G
A11	87302	28	2	T4	2024.10.28	16.4137	4.80735	3117.93	0.000320726	1. pVS1:G
A12	160066	45	2	T4	2024.10.28	17.2883	5.49185	3557.02	0.000281134	1. pVS1:G
B1	61174	30	2	T5	2024.10.28	15.9006	4.90689	2039.13	0.000490404	1. pVS1:G
B2	71253	17	2	T5	2024.10.28	16.1207	4.08746	4191.35	0.000238586	1. pVS1:G
B3	95169	25	2	T5	2024.10.28	16.5382	4.64386	3806.76	0.000262691	1. pVS1:G
B4	92367	33	2	T5	2024.10.28	16.4951	5.04439	2799	0.00035727	1. pVS1:G
B5	122898	35	3	T4	2024.10.28	16.9071	5.12928	3511.37	0.000284789	1. pVS1:G
B6	80797	23	3	T4	2024.10.28	16.302	4.52356	3512.91	0.000284664	1. pVS1:G
B7	94204	29	3	T4	2024.10.28	16.5235	4.85798	3248.41	0.000307843	1. pVS1:G
B8	77202	27	3	T4	2024.10.28	16.2364	4.75489	2859.33	0.000349732	1. pVS1:G
B9	77009	21	3	T5	2024.10.28	16.2327	4.39232	3667.1	0.000272695	1. pVS1:G
B10	81895	30	3	T5	2024.10.28	16.3215	4.90689	2729.83	0.000366323	1. pVS1:G
B11	132235	29	3	T5	2024.10.28	17.0127	4.85798	4559.83	0.000219307	1. pVS1:G
B12	145075	42	3	T5	2024.10.28	17.1464	5.39232	3454.17	0.000289505	1. pVS1:G
C1	133281	22	4	T4	2024.10.28	17.0241	4.45943	6058.23	0.000165065	1. pVS1:G
C2	93900	27	4	T4	2024.10.28	16.5188	4.75489	3477.78	0.00028754	1. pVS1:G
C3	95847	28	4	T4	2024.10.28	16.5484	4.80735	3423.11	0.000292132	1. pVS1:G
C4	102861	28	4	T4	2024.10.28	16.6503	4.80735	3673.61	0.000272212	1. pVS1:G
C5	90373	21	4	T5	2024.10.28	16.4636	4.39232	4303.48	0.00023237	1. pVS1:G
C6	97695	25	4	T5	2024.10.28	16.576	4.64386	3907.8	0.000255898	1. pVS1:G
C7	102759	26	4	T5	2024.10.28	16.6489	4.70044	3952.27	0.000253019	1. pVS1:G
C8	73888	36	4	T5	2024.10.28	16.1731	5.16993	2052.44	0.000487224	1. pVS1:G
C9	80741	23	5	T4	2024.10.28	16.301	4.52356	3510.48	0.000284861	1. pVS1:G
C10	87590	29	5	T4	2024.10.28	16.4185	4.85798	3020.34	0.000331088	1. pVS1:G
C11	96076	34	5	T4	2024.10.28	16.5519	5.08746	2825.76	0.000353887	1. pVS1:G
C12	126158	29	5	T4	2024.10.28	16.9449	4.85798	4350.28	0.00022987	1. pVS1:G
D1	83907	25	5	T5	2024.10.28	16.3565	4.64386	3356.28	0.000297949	1. pVS1:G
D2	74327	28	5	T5	2024.10.28	16.1816	4.80735	2654.54	0.000376714	1. pVS1:G
D3	53881	22	5	T5	2024.10.28	15.7175	4.45943	2449.14	0.000408307	1. pVS1:G
D4	50723	25	5	T5	2024.10.28	15.6304	4.64386	2028.92	0.000492873	1. pVS1:G
D5	92277	20	6	T4	2024.10.28	16.4937	4.32193	4613.85	0.000216739	1. pVS1:G
D6	97607	20	6	T4	2024.10.28	16.5747	4.32193	4880.35	0.000204903	1. pVS1:G
D7	88180	17	6	T4	2024.10.28	16.4282	4.08746	5187.06	0.000192787	1. pVS1:G
D8	100105	28	6	T4	2024.10.28	16.6112	4.80735	3575.18	0.000279706	1. pVS1:G
D9	78595	20	6	T5	2024.10.28	16.2621	4.32193	3929.75	0.000254469	1. pVS1:G
D10	105953	22	6	T5	2024.10.28	16.6931	4.45943	4816.05	0.000207639	1. pVS1:G
D11	77749	25	6	T5	2024.10.28	16.2465	4.64386	3109.96	0.000321548	1. pVS1:G
D12	85326	22	6	T5	2024.10.28	16.3807	4.45943	3878.45	0.000257835	1. pVS1:G
E1	652	6084	1	T4	2024.10.28	9.34873	12.5708	0.107166	9.33129	2. pVS1:R
E2	680	5615	1	T4	2024.10.28	9.40939	12.4551	0.121104	8.25735	2. pVS1:R
E3	627	5757	1	T4	2024.10.28	9.29232	12.4911	0.108911	9.18182	2. pVS1:R
E4	608	5723	1	T4	2024.10.28	9.24793	12.4826	0.106238	9.41283	2. pVS1:R
E5	610	2801	1	T5	2024.10.28	9.25267	11.4517	0.217779	4.5918	2. pVS1:R
E6	640	5135	1	T5	2024.10.28	9.32193	12.3261	0.124635	8.02344	2. pVS1:R
E7	665	4276	1	T5	2024.10.28	9.37721	12.062	0.155519	6.43008	2. pVS1:R
E8	656	4321	1	T5	2024.10.28	9.35755	12.0771	0.151817	6.58689	2. pVS1:R
E9	631	5314	2	T4	2024.10.28	9.3015	12.3756	0.118743	8.42155	2. pVS1:R
E10	619	4881	2	T4	2024.10.28	9.2738	12.253	0.126818	7.8853	2. pVS1:R
E11	670	6230	2	T4	2024.10.28	9.38802	12.605	0.107544	9.29851	2. pVS1:R
E12	616	4167	2	T4	2024.10.28	9.26679	12.0248	0.147828	6.76461	2. pVS1:R
F1	630	4623	2	T5	2024.10.28	9.29921	12.1746	0.136275	7.3381	2. pVS1:R
F2	548	4199	2	T5	2024.10.28	9.09803	12.0358	0.130507	7.66241	2. pVS1:R
F3	594	4711	2	T5	2024.10.28	9.21432	12.2018	0.126088	7.93098	2. pVS1:R
F4	615	6548	2	T5	2024.10.28	9.26444	12.6768	0.0939218	10.6472	2. pVS1:R
F5	542	4660	3	T4	2024.10.28	9.08215	12.1861	0.116309	8.59779	2. pVS1:R
F6	598	4427	3	T4	2024.10.28	9.224	12.1121	0.13508	7.40301	2. pVS1:R
F7	582	5030	3	T4	2024.10.28	9.18488	12.2963	0.115706	8.64261	2. pVS1:R
F8	573	3846	3	T4	2024.10.28	9.16239	11.9091	0.148986	6.71204	2. pVS1:R
F9	844	4758	3	T5	2024.10.28	9.7211	12.2161	0.177385	5.63744	2. pVS1:R
F10	582	4557	3	T5	2024.10.28	9.18488	12.1539	0.127716	7.8299	2. pVS1:R
F11	566	4652	3	T5	2024.10.28	9.14466	12.1836	0.121668	8.21908	2. pVS1:R
F12	625	4987	3	T5	2024.10.28	9.28771	12.284	0.125326	7.9792	2. pVS1:R
G1	584	5398	4	T4	2024.10.28	9.18982	12.3982	0.108188	9.24315	2. pVS1:R
G2	604	5962	4	T4	2024.10.28	9.2384	12.5416	0.101308	9.87086	2. pVS1:R
G3	580	5739	4	T4	2024.10.28	9.17991	12.4866	0.101063	9.89483	2. pVS1:R
G4	534	4471	4	T4	2024.10.28	9.0607	12.1264	0.119436	8.37266	2. pVS1:R
G5	544	4932	4	T5	2024.10.28	9.08746	12.268	0.1103	9.06618	2. pVS1:R
G6	593	3963	4	T5	2024.10.28	9.21189	11.9524	0.149634	6.68297	2. pVS1:R
G7	532	5797	4	T5	2024.10.28	9.05528	12.5011	0.0917716	10.8966	2. pVS1:R
G8	611	5625	4	T5	2024.10.28	9.25503	12.4576	0.108622	9.20622	2. pVS1:R
G9	593	4358	5	T4	2024.10.28	9.21189	12.0895	0.136072	7.34907	2. pVS1:R
G10	618	4003	5	T4	2024.10.28	9.27146	11.9669	0.154384	6.47735	2. pVS1:R
G11	626	4009	5	T4	2024.10.28	9.29002	11.969	0.156149	6.40415	2. pVS1:R
G12	583	4445	5	T4	2024.10.28	9.18735	12.118	0.131159	7.62436	2. pVS1:R
H1	584	4262	5	T5	2024.10.28	9.18982	12.0573	0.137025	7.29795	2. pVS1:R
H2	625	4195	5	T5	2024.10.28	9.28771	12.0345	0.148987	6.712	2. pVS1:R
H3	668	3929	5	T5	2024.10.28	9.3837	11.9399	0.170018	5.88174	2. pVS1:R
H4	553	4011	5	T5	2024.10.28	9.11114	11.9697	0.137871	7.25316	2. pVS1:R
H5	585	4116	6	T4	2024.10.28	9.19229	12.007	0.142128	7.0359	2. pVS1:R
H6	542	5324	6	T4	2024.10.28	9.08215	12.3783	0.101803	9.82288	2. pVS1:R
H7	597	4178	6	T4	2024.10.28	9.22159	12.0286	0.142891	6.99832	2. pVS1:R
H8	593	4422	6	T4	2024.10.28	9.21189	12.1105	0.134102	7.457	2. pVS1:R
H9	622	1708	6	T5	2024.10.28	9.28077	10.7381	0.364169	2.74598	2. pVS1:R
H10	642	3830	6	T5	2024.10.28	9.32643	11.9031	0.167624	5.96573	2. pVS1:R
H11	667	1458	6	T5	2024.10.28	9.38154	10.5098	0.457476	2.18591	2. pVS1:R
H12	611	2314	6	T5	2024.10.28	9.25503	11.1762	0.264045	3.78723	2. pVS1:R
A1	67312	3498	1	T4	2024.10.28	16.0386	11.7723	19.243	0.051967	3. pVS1:G & pVS1:R
A2	55431	2840	1	T4	2024.10.28	15.7584	11.4717	19.518	0.0512349	3. pVS1:G & pVS1:R
A3	80385	4750	1	T4	2024.10.28	16.2946	12.2137	16.9232	0.0590906	3. pVS1:G & pVS1:R
A4	66683	3623	1	T4	2024.10.28	16.025	11.823	18.4055	0.0543317	3. pVS1:G & pVS1:R
A5	56318	2813	1	T5	2024.10.28	15.7813	11.4579	20.0206	0.0499485	3. pVS1:G & pVS1:R
A6	55369	3036	1	T5	2024.10.28	15.7568	11.568	18.2375	0.0548321	3. pVS1:G & pVS1:R
A7	58315	2780	1	T5	2024.10.28	15.8316	11.4409	20.9766	0.0476721	3. pVS1:G & pVS1:R
A8	50234	2396	1	T5	2024.10.28	15.6164	11.2264	20.9658	0.0476968	3. pVS1:G & pVS1:R
A9	39793	2018	2	T4	2024.10.28	15.2802	10.9787	19.719	0.0507124	3. pVS1:G & pVS1:R
A10	41412	2096	2	T4	2024.10.28	15.3378	11.0334	19.7576	0.0506133	3. pVS1:G & pVS1:R
A11	51053	2811	2	T4	2024.10.28	15.6397	11.4569	18.1619	0.0550604	3. pVS1:G & pVS1:R
A12	43815	2110	2	T4	2024.10.28	15.4191	11.043	20.7654	0.048157	3. pVS1:G & pVS1:R
B1	48309	2365	2	T5	2024.10.28	15.56	11.2076	20.4266	0.0489557	3. pVS1:G & pVS1:R
B2	53214	2737	2	T5	2024.10.28	15.6995	11.4184	19.4425	0.0514338	3. pVS1:G & pVS1:R
B3	64936	3198	2	T5	2024.10.28	15.9867	11.643	20.3052	0.0492485	3. pVS1:G & pVS1:R
B4	57694	2768	2	T5	2024.10.28	15.8161	11.4346	20.8432	0.0479773	3. pVS1:G & pVS1:R
B5	54550	2877	3	T4	2024.10.28	15.7353	11.4903	18.9607	0.0527406	3. pVS1:G & pVS1:R
B6	44472	2566	3	T4	2024.10.28	15.4406	11.3253	17.3313	0.0576992	3. pVS1:G & pVS1:R
B7	51633	2990	3	T4	2024.10.28	15.656	11.5459	17.2686	0.0579087	3. pVS1:G & pVS1:R
B8	49747	2931	3	T4	2024.10.28	15.6023	11.5172	16.9727	0.0589181	3. pVS1:G & pVS1:R
B9	57748	3232	3	T5	2024.10.28	15.8175	11.6582	17.8676	0.0559673	3. pVS1:G & pVS1:R
B10	73356	3903	3	T5	2024.10.28	16.1626	11.9304	18.7948	0.0532063	3. pVS1:G & pVS1:R
B11	49117	2581	3	T5	2024.10.28	15.5839	11.3337	19.0302	0.052548	3. pVS1:G & pVS1:R
B12	43828	2316	3	T5	2024.10.28	15.4196	11.1774	18.924	0.0528429	3. pVS1:G & pVS1:R
C1	55514	3201	4	T4	2024.10.28	15.7606	11.6443	17.3427	0.0576611	3. pVS1:G & pVS1:R
C2	73377	4410	4	T4	2024.10.28	16.163	12.1066	16.6388	0.0601006	3. pVS1:G & pVS1:R
C3	72149	4373	4	T4	2024.10.28	16.1387	12.0944	16.4987	0.0606107	3. pVS1:G & pVS1:R
C4	67499	3997	4	T4	2024.10.28	16.0426	11.9647	16.8874	0.0592157	3. pVS1:G & pVS1:R
C5	55787	2963	4	T5	2024.10.28	15.7676	11.5328	18.8279	0.0531127	3. pVS1:G & pVS1:R
C6	44301	2507	4	T5	2024.10.28	15.4351	11.2917	17.6709	0.0565901	3. pVS1:G & pVS1:R
C7	50780	2776	4	T5	2024.10.28	15.632	11.4388	18.2925	0.0546672	3. pVS1:G & pVS1:R
C8	55657	3176	4	T5	2024.10.28	15.7643	11.633	17.5242	0.0570638	3. pVS1:G & pVS1:R
C9	67329	4269	5	T4	2024.10.28	16.0389	12.0597	15.7716	0.0634051	3. pVS1:G & pVS1:R
C10	72429	4336	5	T4	2024.10.28	16.1443	12.0821	16.7041	0.0598655	3. pVS1:G & pVS1:R
C11	54619	3180	5	T4	2024.10.28	15.7371	11.6348	17.1758	0.0582215	3. pVS1:G & pVS1:R
C12	84130	4996	5	T4	2024.10.28	16.3603	12.2866	16.8395	0.0593843	3. pVS1:G & pVS1:R
D1	59379	3324	5	T5	2024.10.28	15.8577	11.6987	17.8637	0.0559794	3. pVS1:G & pVS1:R
D2	58356	3327	5	T5	2024.10.28	15.8326	11.7	17.5401	0.0570121	3. pVS1:G & pVS1:R
D3	65078	3731	5	T5	2024.10.28	15.9899	11.8653	17.4425	0.0573312	3. pVS1:G & pVS1:R
D4	79564	4503	5	T5	2024.10.28	16.2798	12.1367	17.6691	0.0565959	3. pVS1:G & pVS1:R
D5	69773	4571	6	T4	2024.10.28	16.0904	12.1583	15.2643	0.0655124	3. pVS1:G & pVS1:R
D6	71380	4096	6	T4	2024.10.28	16.1232	12	17.4268	0.057383	3. pVS1:G & pVS1:R
D7	56515	3504	6	T4	2024.10.28	15.7863	11.7748	16.1287	0.0620012	3. pVS1:G & pVS1:R
D8	71645	4400	6	T4	2024.10.28	16.1286	12.1033	16.283	0.0614139	3. pVS1:G & pVS1:R
D9	52619	2660	6	T5	2024.10.28	15.6833	11.3772	19.7816	0.0505521	3. pVS1:G & pVS1:R
D10	50222	2535	6	T5	2024.10.28	15.616	11.3078	19.8114	0.0504759	3. pVS1:G & pVS1:R
D11	53095	2711	6	T5	2024.10.28	15.6963	11.4046	19.585	0.0510594	3. pVS1:G & pVS1:R
D12	52316	2562	6	T5	2024.10.28	15.675	11.3231	20.42	0.0489716	3. pVS1:G & pVS1:R
E1	106729	2555	1	T4	2024.10.28	16.7036	11.3191	41.7726	0.0239391	4. pVS1:G & BBR1:R
E2	77916	1102	1	T4	2024.10.28	16.2496	10.1059	70.7042	0.0141434	4. pVS1:G & BBR1:R
E3	95360	2136	1	T4	2024.10.28	16.5411	11.0607	44.6442	0.0223993	4. pVS1:G & BBR1:R
E4	85580	1724	1	T4	2024.10.28	16.385	10.7515	49.6404	0.0201449	4. pVS1:G & BBR1:R
E5	101006	1762	1	T5	2024.10.28	16.6241	10.783	57.3246	0.0174445	4. pVS1:G & BBR1:R
E6	86382	1536	1	T5	2024.10.28	16.3984	10.585	56.2383	0.0177815	4. pVS1:G & BBR1:R
E7	102701	1711	1	T5	2024.10.28	16.6481	10.7406	60.024	0.01666	4. pVS1:G & BBR1:R
E8	87131	1486	1	T5	2024.10.28	16.4109	10.5372	58.6346	0.0170548	4. pVS1:G & BBR1:R
E9	104675	1978	2	T4	2024.10.28	16.6756	10.9498	52.9196	0.0188966	4. pVS1:G & BBR1:R
E10	126854	2337	2	T4	2024.10.28	16.9528	11.1904	54.2807	0.0184228	4. pVS1:G & BBR1:R
E11	94637	1892	2	T4	2024.10.28	16.5301	10.8857	50.0196	0.0199922	4. pVS1:G & BBR1:R
E12	77071	1256	2	T4	2024.10.28	16.2339	10.2946	61.3623	0.0162967	4. pVS1:G & BBR1:R
F1	102707	1775	2	T5	2024.10.28	16.6482	10.7936	57.8631	0.0172822	4. pVS1:G & BBR1:R
F2	85415	1453	2	T5	2024.10.28	16.3822	10.5048	58.7853	0.0170111	4. pVS1:G & BBR1:R
F3	67994	1237	2	T5	2024.10.28	16.0531	10.2726	54.9669	0.0181928	4. pVS1:G & BBR1:R
F4	71160	1143	2	T5	2024.10.28	16.1188	10.1586	62.2572	0.0160624	4. pVS1:G & BBR1:R
F5	76777	1299	3	T4	2024.10.28	16.2284	10.3432	59.1047	0.0169191	4. pVS1:G & BBR1:R
F6	80500	1558	3	T4	2024.10.28	16.2967	10.6055	51.6688	0.019354	4. pVS1:G & BBR1:R
F7	89602	1556	3	T4	2024.10.28	16.4512	10.6036	57.5848	0.0173657	4. pVS1:G & BBR1:R
F8	95789	1720	3	T4	2024.10.28	16.5476	10.7482	55.6913	0.0179561	4. pVS1:G & BBR1:R
F9	52630	721	3	T5	2024.10.28	15.6836	9.49386	72.9958	0.0136994	4. pVS1:G & BBR1:R
F10	69926	925	3	T5	2024.10.28	16.0935	9.85331	75.5957	0.0132283	4. pVS1:G & BBR1:R
F11	74197	1162	3	T5	2024.10.28	16.1791	10.1824	63.8528	0.015661	4. pVS1:G & BBR1:R
F12	51779	623	3	T5	2024.10.28	15.6601	9.28309	83.1124	0.0120319	4. pVS1:G & BBR1:R
G1	100702	1897	4	T4	2024.10.28	16.6197	10.8895	53.0849	0.0188378	4. pVS1:G & BBR1:R
G2	98766	1802	4	T4	2024.10.28	16.5917	10.8154	54.8091	0.0182451	4. pVS1:G & BBR1:R
G3	82508	1539	4	T4	2024.10.28	16.3322	10.5878	53.6114	0.0186527	4. pVS1:G & BBR1:R
G4	66755	1131	4	T4	2024.10.28	16.0266	10.1434	59.023	0.0169426	4. pVS1:G & BBR1:R
G5	70253	1090	4	T5	2024.10.28	16.1003	10.0901	64.4523	0.0155154	4. pVS1:G & BBR1:R
G6	67303	904	4	T5	2024.10.28	16.0384	9.82018	74.4502	0.0134318	4. pVS1:G & BBR1:R
G7	76107	1218	4	T5	2024.10.28	16.2157	10.2503	62.4852	0.0160038	4. pVS1:G & BBR1:R
G8	62190	996	4	T5	2024.10.28	15.9244	9.96	62.4398	0.0160154	4. pVS1:G & BBR1:R
G9	47874	617	5	T4	2024.10.28	15.547	9.26913	77.5916	0.012888	4. pVS1:G & BBR1:R
G10	79413	1270	5	T4	2024.10.28	16.2771	10.3106	62.5299	0.0159923	4. pVS1:G & BBR1:R
G11	77024	1270	5	T4	2024.10.28	16.233	10.3106	60.6488	0.0164884	4. pVS1:G & BBR1:R
G12	66352	978	5	T4	2024.10.28	16.0179	9.93369	67.8446	0.0147396	4. pVS1:G & BBR1:R
H1	109265	1229	5	T5	2024.10.28	16.7375	10.2633	88.9056	0.0112479	4. pVS1:G & BBR1:R
H2	91428	1200	5	T5	2024.10.28	16.4803	10.2288	76.19	0.0131251	4. pVS1:G & BBR1:R
H3	76936	813	5	T5	2024.10.28	16.2314	9.66711	94.6322	0.0105672	4. pVS1:G & BBR1:R
H4	73607	1115	5	T5	2024.10.28	16.1676	10.1228	66.0152	0.015148	4. pVS1:G & BBR1:R
H5	71415	1301	6	T4	2024.10.28	16.1239	10.3454	54.8924	0.0182175	4. pVS1:G & BBR1:R
H6	80294	1355	6	T4	2024.10.28	16.293	10.4041	59.2576	0.0168755	4. pVS1:G & BBR1:R
H7	80888	1873	6	T4	2024.10.28	16.3036	10.8711	43.1863	0.0231555	4. pVS1:G & BBR1:R
H8	88394	1626	6	T4	2024.10.28	16.4317	10.6671	54.3629	0.0183949	4. pVS1:G & BBR1:R
H9	75518	1104	6	T5	2024.10.28	16.2045	10.1085	68.404	0.014619	4. pVS1:G & BBR1:R
H10	86450	1420	6	T5	2024.10.28	16.3996	10.4717	60.8803	0.0164257	4. pVS1:G & BBR1:R
H11	61957	1175	6	T5	2024.10.28	15.919	10.1984	52.7294	0.0189648	4. pVS1:G & BBR1:R
H12	81829	1269	6	T5	2024.10.28	16.3203	10.3095	64.4831	0.0155079	4. pVS1:G & BBR1:R
A1	32240	4687	1	T4	2024.10.28	14.9766	12.1944	6.8786	0.145378	5. pVS1:R & BBR1:G
A2	34275	4734	1	T4	2024.10.28	15.0649	12.2088	7.24018	0.138118	5. pVS1:R & BBR1:G
A3	26123	4037	1	T4	2024.10.28	14.673	11.9791	6.47089	0.154538	5. pVS1:R & BBR1:G
A4	31787	4451	1	T4	2024.10.28	14.9561	12.1199	7.14154	0.140026	5. pVS1:R & BBR1:G
A5	44495	4436	1	T5	2024.10.28	15.4414	12.115	10.0304	0.0996966	5. pVS1:R & BBR1:G
A6	34895	4292	1	T5	2024.10.28	15.0907	12.0674	8.13024	0.122998	5. pVS1:R & BBR1:G
A7	39511	4212	1	T5	2024.10.28	15.27	12.0403	9.38058	0.106603	5. pVS1:R & BBR1:G
A8	29931	3972	1	T5	2024.10.28	14.8694	11.9556	7.5355	0.132705	5. pVS1:R & BBR1:G
A9	32219	3918	2	T4	2024.10.28	14.9756	11.9359	8.22333	0.121605	5. pVS1:R & BBR1:G
A10	25991	3299	2	T4	2024.10.28	14.6657	11.6878	7.87845	0.126929	5. pVS1:R & BBR1:G
A11	28038	3884	2	T4	2024.10.28	14.7751	11.9233	7.21885	0.138526	5. pVS1:R & BBR1:G
A12	33081	3880	2	T4	2024.10.28	15.0137	11.9218	8.52603	0.117288	5. pVS1:R & BBR1:G
B1	23102	3193	2	T5	2024.10.28	14.4957	11.6407	7.2352	0.138213	5. pVS1:R & BBR1:G
B2	29493	4023	2	T5	2024.10.28	14.8481	11.9741	7.3311	0.136405	5. pVS1:R & BBR1:G
B3	21892	3161	2	T5	2024.10.28	14.4181	11.6262	6.92566	0.144391	5. pVS1:R & BBR1:G
B4	25287	3099	2	T5	2024.10.28	14.6261	11.5976	8.15973	0.122553	5. pVS1:R & BBR1:G
B5	38264	4690	3	T4	2024.10.28	15.2237	12.1954	8.15864	0.12257	5. pVS1:R & BBR1:G
B6	33449	4888	3	T4	2024.10.28	15.0297	12.255	6.84309	0.146133	5. pVS1:R & BBR1:G
B7	32899	4393	3	T4	2024.10.28	15.0058	12.101	7.48896	0.13353	5. pVS1:R & BBR1:G
B8	25594	3652	3	T4	2024.10.28	14.6435	11.8345	7.00821	0.14269	5. pVS1:R & BBR1:G
B9	37113	4247	3	T5	2024.10.28	15.1796	12.0522	8.73864	0.114434	5. pVS1:R & BBR1:G
B10	16562	2596	3	T5	2024.10.28	14.0156	11.3421	6.37982	0.156744	5. pVS1:R & BBR1:G
B11	33145	3962	3	T5	2024.10.28	15.0165	11.952	8.36572	0.119535	5. pVS1:R & BBR1:G
B12	21707	2900	3	T5	2024.10.28	14.4059	11.5018	7.48517	0.133597	5. pVS1:R & BBR1:G
C1	29366	3587	4	T4	2024.10.28	14.8419	11.8086	8.18679	0.122148	5. pVS1:R & BBR1:G
C2	30684	3439	4	T4	2024.10.28	14.9052	11.7478	8.92236	0.112078	5. pVS1:R & BBR1:G
C3	36789	3961	4	T4	2024.10.28	15.167	11.9516	9.28781	0.107668	5. pVS1:R & BBR1:G
C4	36822	4402	4	T4	2024.10.28	15.1683	12.1039	8.36483	0.119548	5. pVS1:R & BBR1:G
C5	40276	4231	4	T5	2024.10.28	15.2976	12.0468	9.51926	0.10505	5. pVS1:R & BBR1:G
C6	30025	3324	4	T5	2024.10.28	14.8739	11.6987	9.03279	0.110708	5. pVS1:R & BBR1:G
C7	49106	5459	4	T5	2024.10.28	15.5836	12.4144	8.99542	0.111168	5. pVS1:R & BBR1:G
C8	35020	3592	4	T5	2024.10.28	15.0959	11.8106	9.74944	0.10257	5. pVS1:R & BBR1:G
C9	29633	4987	5	T4	2024.10.28	14.8549	12.284	5.94205	0.168292	5. pVS1:R & BBR1:G
C10	36064	5396	5	T4	2024.10.28	15.1383	12.3977	6.68347	0.149623	5. pVS1:R & BBR1:G
C11	38662	6103	5	T4	2024.10.28	15.2386	12.5753	6.33492	0.157855	5. pVS1:R & BBR1:G
C12	18094	3319	5	T4	2024.10.28	14.1432	11.6965	5.45164	0.183431	5. pVS1:R & BBR1:G
D1	35646	4456	5	T5	2024.10.28	15.1215	12.1215	7.99955	0.125007	5. pVS1:R & BBR1:G
D2	49415	5420	5	T5	2024.10.28	15.5927	12.4041	9.11716	0.109683	5. pVS1:R & BBR1:G
D3	36333	4458	5	T5	2024.10.28	15.149	12.1222	8.15007	0.122698	5. pVS1:R & BBR1:G
D4	26992	3550	5	T5	2024.10.28	14.7202	11.7936	7.60338	0.13152	5. pVS1:R & BBR1:G
D5	32042	3628	6	T4	2024.10.28	14.9677	11.825	8.83186	0.113226	5. pVS1:R & BBR1:G
D6	42926	5068	6	T4	2024.10.28	15.3896	12.3072	8.47001	0.118064	5. pVS1:R & BBR1:G
D7	46405	4323	6	T4	2024.10.28	15.502	12.0778	10.7344	0.0931581	5. pVS1:R & BBR1:G
D8	37629	3748	6	T4	2024.10.28	15.1996	11.8719	10.0398	0.099604	5. pVS1:R & BBR1:G
D9	44842	4057	6	T5	2024.10.28	15.4526	11.9862	11.053	0.0904732	5. pVS1:R & BBR1:G
D10	37761	3640	6	T5	2024.10.28	15.2046	11.8297	10.3739	0.0963958	5. pVS1:R & BBR1:G
D11	76250	6978	6	T5	2024.10.28	16.2184	12.7686	10.9272	0.0915148	5. pVS1:R & BBR1:G
D12	43792	5151	6	T5	2024.10.28	15.4184	12.3306	8.50165	0.117624	5. pVS1:R & BBR1:G
E1	64351	171	1	T4	2024.10.28	15.9737	7.41785	376.322	0.0026573	6. pVS1:G & pSa:R
E2	93337	241	1	T4	2024.10.28	16.5102	7.91289	387.29	0.00258204	6. pVS1:G & pSa:R
E3	68477	237	1	T4	2024.10.28	16.0633	7.88874	288.932	0.00346102	6. pVS1:G & pSa:R
E4	102026	322	1	T4	2024.10.28	16.6386	8.33092	316.851	0.00315606	6. pVS1:G & pSa:R
E5	81986	142	1	T5	2024.10.28	16.3231	7.14975	577.366	0.001732	6. pVS1:G & pSa:R
E6	85490	165	1	T5	2024.10.28	16.3835	7.36632	518.121	0.00193005	6. pVS1:G & pSa:R
E7	79174	177	1	T5	2024.10.28	16.2727	7.46761	447.311	0.00223558	6. pVS1:G & pSa:R
E8	107482	242	1	T5	2024.10.28	16.7137	7.91886	444.14	0.00225154	6. pVS1:G & pSa:R
E9	101660	284	2	T4	2024.10.28	16.6334	8.14975	357.958	0.00279363	6. pVS1:G & pSa:R
E10	99992	320	2	T4	2024.10.28	16.6095	8.32193	312.475	0.00320026	6. pVS1:G & pSa:R
E11	87245	244	2	T4	2024.10.28	16.4128	7.93074	357.561	0.00279672	6. pVS1:G & pSa:R
E12	93556	335	2	T4	2024.10.28	16.5135	8.38802	279.272	0.00358074	6. pVS1:G & pSa:R
F2	80965	172	2	T5	2024.10.28	16.305	7.42626	470.727	0.00212437	6. pVS1:G & pSa:R
F5	111699	353	3	T4	2024.10.28	16.7693	8.46352	316.428	0.00316028	6. pVS1:G & pSa:R
F6	87839	313	3	T4	2024.10.28	16.4226	8.29002	280.636	0.00356334	6. pVS1:G & pSa:R
F7	139943	516	3	T4	2024.10.28	17.0945	9.01123	271.207	0.00368722	6. pVS1:G & pSa:R
F8	97218	304	3	T4	2024.10.28	16.5689	8.24793	319.796	0.00312699	6. pVS1:G & pSa:R
F9	95292	255	3	T5	2024.10.28	16.5401	7.99435	373.694	0.00267599	6. pVS1:G & pSa:R
F10	76308	137	3	T5	2024.10.28	16.2195	7.09803	556.993	0.00179536	6. pVS1:G & pSa:R
F11	87573	211	3	T5	2024.10.28	16.4182	7.7211	415.038	0.00240942	6. pVS1:G & pSa:R
F12	55407	159	3	T5	2024.10.28	15.7578	7.31288	348.472	0.00286967	6. pVS1:G & pSa:R
G1	70779	180	4	T4	2024.10.28	16.111	7.49185	393.217	0.00254313	6. pVS1:G & pSa:R
G2	90201	223	4	T4	2024.10.28	16.4609	7.8009	404.489	0.00247226	6. pVS1:G & pSa:R
G3	81315	198	4	T4	2024.10.28	16.3112	7.62936	410.682	0.00243498	6. pVS1:G & pSa:R
G4	76314	189	4	T4	2024.10.28	16.2197	7.56224	403.778	0.00247661	6. pVS1:G & pSa:R
G5	61240	146	4	T5	2024.10.28	15.9022	7.18982	419.452	0.00238406	6. pVS1:G & pSa:R
G6	91341	201	4	T5	2024.10.28	16.479	7.65105	454.433	0.00220055	6. pVS1:G & pSa:R
G7	111418	263	4	T5	2024.10.28	16.7656	8.03892	423.643	0.00236048	6. pVS1:G & pSa:R
G8	84303	178	4	T5	2024.10.28	16.3633	7.47573	473.612	0.00211143	6. pVS1:G & pSa:R
G9	78318	303	5	T4	2024.10.28	16.2571	8.24317	258.475	0.00386884	6. pVS1:G & pSa:R
G10	111381	332	5	T4	2024.10.28	16.7651	8.37504	335.485	0.00298076	6. pVS1:G & pSa:R
G11	61718	210	5	T4	2024.10.28	15.9134	7.71425	293.895	0.00340257	6. pVS1:G & pSa:R
G12	84053	277	5	T4	2024.10.28	16.359	8.11374	303.44	0.00329554	6. pVS1:G & pSa:R
H1	72282	145	5	T5	2024.10.28	16.1413	7.17991	498.497	0.00200603	6. pVS1:G & pSa:R
H2	91014	138	5	T5	2024.10.28	16.4738	7.10852	659.522	0.00151625	6. pVS1:G & pSa:R
H3	76901	161	5	T5	2024.10.28	16.2307	7.33092	477.646	0.0020936	6. pVS1:G & pSa:R
H4	82422	174	5	T5	2024.10.28	16.3307	7.44294	473.69	0.00211109	6. pVS1:G & pSa:R
H5	89607	242	6	T4	2024.10.28	16.4513	7.91886	370.277	0.00270068	6. pVS1:G & pSa:R
H6	85245	227	6	T4	2024.10.28	16.3793	7.82655	375.529	0.00266291	6. pVS1:G & pSa:R
H7	85142	248	6	T4	2024.10.28	16.3776	7.9542	343.315	0.00291278	6. pVS1:G & pSa:R
H8	79204	192	6	T4	2024.10.28	16.2733	7.58496	412.521	0.00242412	6. pVS1:G & pSa:R
H9	69721	155	6	T5	2024.10.28	16.0893	7.27612	449.813	0.00222315	6. pVS1:G & pSa:R
H10	56261	194	6	T5	2024.10.28	15.7798	7.59991	290.005	0.00344821	6. pVS1:G & pSa:R
H11	100333	196	6	T5	2024.10.28	16.6144	7.61471	511.903	0.00195349	6. pVS1:G & pSa:R
H12	77309	154	6	T5	2024.10.28	16.2383	7.26679	502.006	0.00199201	6. pVS1:G & pSa:R
A1	5042	4152	1	T4	2024.10.28	12.2998	12.0196	1.21435	0.823483	7. pVS1:R & pSa:G
A2	4746	3541	1	T4	2024.10.28	12.2125	11.7899	1.3403	0.746102	7. pVS1:R & pSa:G
A3	4732	3994	1	T4	2024.10.28	12.2082	11.9636	1.18478	0.844041	7. pVS1:R & pSa:G
A4	4484	3444	1	T4	2024.10.28	12.1306	11.7499	1.30197	0.768064	7. pVS1:R & pSa:G
A5	5680	3783	1	T5	2024.10.28	12.4717	11.8853	1.50145	0.666021	7. pVS1:R & pSa:G
A6	4901	3749	1	T5	2024.10.28	12.2589	11.8723	1.30728	0.764946	7. pVS1:R & pSa:G
A7	3657	2893	1	T5	2024.10.28	11.8364	11.4984	1.26409	0.791086	7. pVS1:R & pSa:G
A8	4072	3099	1	T5	2024.10.28	11.9915	11.5976	1.31397	0.761051	7. pVS1:R & pSa:G
A9	3187	2601	2	T4	2024.10.28	11.638	11.3449	1.2253	0.816128	7. pVS1:R & pSa:G
A10	2919	2805	2	T4	2024.10.28	11.5113	11.4538	1.04064	0.960946	7. pVS1:R & pSa:G
A11	4201	3233	2	T4	2024.10.28	12.0365	11.6587	1.29941	0.769579	7. pVS1:R & pSa:G
A12	2462	2074	2	T4	2024.10.28	11.2656	11.0182	1.18708	0.842405	7. pVS1:R & pSa:G
B1	1922	2052	2	T5	2024.10.28	10.9084	11.0028	0.936647	1.06764	7. pVS1:R & pSa:G
B2	3083	3039	2	T5	2024.10.28	11.5901	11.5694	1.01448	0.985728	7. pVS1:R & pSa:G
B3	3333	3039	2	T5	2024.10.28	11.7026	11.5694	1.09674	0.911791	7. pVS1:R & pSa:G
B4	3285	2841	2	T5	2024.10.28	11.6817	11.4722	1.15628	0.86484	7. pVS1:R & pSa:G
B5	4292	3550	3	T4	2024.10.28	12.0674	11.7936	1.20901	0.82712	7. pVS1:R & pSa:G
B6	3575	3409	3	T4	2024.10.28	11.8037	11.7351	1.04869	0.953566	7. pVS1:R & pSa:G
B7	3327	3207	3	T4	2024.10.28	11.7	11.647	1.03742	0.963931	7. pVS1:R & pSa:G
B8	2825	2383	3	T4	2024.10.28	11.464	11.2186	1.18548	0.84354	7. pVS1:R & pSa:G
B9	2239	1940	3	T5	2024.10.28	11.1286	10.9218	1.15412	0.866458	7. pVS1:R & pSa:G
B10	2542	2388	3	T5	2024.10.28	11.3117	11.2216	1.06449	0.939418	7. pVS1:R & pSa:G
B11	3346	3092	3	T5	2024.10.28	11.7082	11.5943	1.08215	0.924088	7. pVS1:R & pSa:G
B12	2371	2330	3	T5	2024.10.28	11.2113	11.1861	1.0176	0.982708	7. pVS1:R & pSa:G
C1	3539	3358	4	T4	2024.10.28	11.7891	11.7134	1.0539	0.948856	7. pVS1:R & pSa:G
C2	3718	2979	4	T4	2024.10.28	11.8603	11.5406	1.24807	0.801237	7. pVS1:R & pSa:G
C3	4673	3917	4	T4	2024.10.28	12.1901	11.9355	1.193	0.83822	7. pVS1:R & pSa:G
C4	4688	3648	4	T4	2024.10.28	12.1948	11.8329	1.28509	0.778157	7. pVS1:R & pSa:G
C5	3290	2504	4	T5	2024.10.28	11.6839	11.29	1.3139	0.761094	7. pVS1:R & pSa:G
C6	3206	2142	4	T5	2024.10.28	11.6466	11.0647	1.49673	0.668122	7. pVS1:R & pSa:G
C7	3966	3028	4	T5	2024.10.28	11.9535	11.5641	1.30978	0.76349	7. pVS1:R & pSa:G
C8	3826	3091	4	T5	2024.10.28	11.9016	11.5939	1.23779	0.807893	7. pVS1:R & pSa:G
C9	3425	3038	5	T4	2024.10.28	11.7419	11.5689	1.12739	0.887007	7. pVS1:R & pSa:G
C10	2628	2333	5	T4	2024.10.28	11.3597	11.188	1.12645	0.887747	7. pVS1:R & pSa:G
C11	3364	3616	5	T4	2024.10.28	11.716	11.8202	0.93031	1.07491	7. pVS1:R & pSa:G
C12	2984	2551	5	T4	2024.10.28	11.543	11.3168	1.16974	0.854893	7. pVS1:R & pSa:G
D5	7709	5100	6	T4	2024.10.28	12.9123	12.3163	1.51157	0.661564	7. pVS1:R & pSa:G
D6	6286	4326	6	T4	2024.10.28	12.6179	12.0788	1.45307	0.688196	7. pVS1:R & pSa:G
D7	6706	5028	6	T4	2024.10.28	12.7112	12.2958	1.33373	0.749776	7. pVS1:R & pSa:G
D8	8275	6314	6	T4	2024.10.28	13.0145	12.6243	1.31058	0.763021	7. pVS1:R & pSa:G
D9	3439	2679	6	T5	2024.10.28	11.7478	11.3875	1.28369	0.779006	7. pVS1:R & pSa:G
D10	4333	3692	6	T5	2024.10.28	12.0812	11.8502	1.17362	0.852066	7. pVS1:R & pSa:G
D11	3849	3150	6	T5	2024.10.28	11.9103	11.6211	1.2219	0.818394	7. pVS1:R & pSa:G
D12	3313	2915	6	T5	2024.10.28	11.6939	11.5093	1.13654	0.879867	7. pVS1:R & pSa:G
E1	75290	3945	1	T4	2024.10.28	16.2002	11.9458	19.0849	0.0523974	8. G→R→
E2	110562	5132	1	T4	2024.10.28	16.7545	12.3253	21.5436	0.0464174	8. G→R→
E3	100146	4942	1	T4	2024.10.28	16.6117	12.2709	20.2643	0.049348	8. G→R→
E4	79669	3728	1	T4	2024.10.28	16.2817	11.8642	21.3704	0.0467936	8. G→R→
E5	109461	4114	1	T5	2024.10.28	16.7401	12.0063	26.607	0.0375842	8. G→R→
E6	105533	3848	1	T5	2024.10.28	16.6873	11.9099	27.4254	0.0364625	8. G→R→
E7	135245	5432	1	T5	2024.10.28	17.0452	12.4073	24.8978	0.0401641	8. G→R→
E8	83702	3344	1	T5	2024.10.28	16.353	11.7074	25.0305	0.0399513	8. G→R→
E9	125543	6782	2	T4	2024.10.28	16.9378	12.7275	18.5112	0.0540213	8. G→R→
E10	131981	8168	2	T4	2024.10.28	17.01	12.9958	16.1583	0.0618877	8. G→R→
E11	162595	9764	2	T4	2024.10.28	17.3109	13.2533	16.6525	0.060051	8. G→R→
E12	136529	7552	2	T4	2024.10.28	17.0588	12.8826	18.0785	0.0553143	8. G→R→
F1	71881	3227	2	T5	2024.10.28	16.1333	11.656	22.2749	0.0448936	8. G→R→
F2	53252	2980	2	T5	2024.10.28	15.7005	11.5411	17.8698	0.0559603	8. G→R→
F3	4212	244	2	T5	2024.10.28	12.0403	7.93074	17.2623	0.0579297	8. G→R→
F4	58672	2593	2	T5	2024.10.28	15.8404	11.3404	22.6271	0.0441948	8. G→R→
F5	80611	3857	3	T4	2024.10.28	16.2987	11.9133	20.8999	0.0478471	8. G→R→
F6	56353	2692	3	T4	2024.10.28	15.7822	11.3945	20.9335	0.0477703	8. G→R→
F7	95901	4614	3	T4	2024.10.28	16.5493	12.1718	20.7848	0.0481121	8. G→R→
F8	86542	4007	3	T4	2024.10.28	16.4011	11.9683	21.5977	0.0463012	8. G→R→
F9	121122	5189	3	T5	2024.10.28	16.8861	12.3412	23.3421	0.0428411	8. G→R→
F10	89391	4169	3	T5	2024.10.28	16.4478	12.0255	21.4418	0.0466378	8. G→R→
F11	114096	4722	3	T5	2024.10.28	16.7999	12.2052	24.1626	0.0413862	8. G→R→
F12	104788	4995	3	T5	2024.10.28	16.6771	12.2863	20.9786	0.0476677	8. G→R→
G1	69226	2962	4	T4	2024.10.28	16.079	11.5324	23.3714	0.0427874	8. G→R→
G2	100815	3927	4	T4	2024.10.28	16.6214	11.9392	25.6723	0.0389525	8. G→R→
G3	99928	4078	4	T4	2024.10.28	16.6086	11.9936	24.5042	0.0408094	8. G→R→
G4	83615	3489	4	T4	2024.10.28	16.3515	11.7686	23.9653	0.041727	8. G→R→
G5	114238	3522	4	T5	2024.10.28	16.8017	11.7822	32.4355	0.0308304	8. G→R→
G6	76851	2767	4	T5	2024.10.28	16.2298	11.4341	27.7741	0.0360047	8. G→R→
G7	87947	3049	4	T5	2024.10.28	16.4243	11.5741	28.8445	0.0346686	8. G→R→
G8	97786	3237	4	T5	2024.10.28	16.5773	11.6604	30.2088	0.0331029	8. G→R→
G9	100918	3988	5	T4	2024.10.28	16.6228	11.9614	25.3054	0.0395172	8. G→R→
G10	88471	3632	5	T4	2024.10.28	16.4329	11.8265	24.3588	0.041053	8. G→R→
G11	64594	3234	5	T4	2024.10.28	15.9791	11.6591	19.9734	0.0500666	8. G→R→
G12	58106	2535	5	T4	2024.10.28	15.8264	11.3078	22.9215	0.0436272	8. G→R→
H1	49615	2064	5	T5	2024.10.28	15.5985	11.0112	24.0383	0.0416003	8. G→R→
H2	78795	3240	5	T5	2024.10.28	16.2658	11.6618	24.3194	0.0411194	8. G→R→
H3	76436	3075	5	T5	2024.10.28	16.222	11.5864	24.8572	0.0402297	8. G→R→
H4	92079	4047	5	T5	2024.10.28	16.4906	11.9826	22.7524	0.0439514	8. G→R→
H5	125784	5293	6	T4	2024.10.28	16.9406	12.3699	23.7642	0.0420801	8. G→R→
H6	123335	5115	6	T4	2024.10.28	16.9122	12.3205	24.1124	0.0414724	8. G→R→
H7	129919	5202	6	T4	2024.10.28	16.9873	12.3449	24.9748	0.0400403	8. G→R→
H8	157625	6689	6	T4	2024.10.28	17.2661	12.7076	23.5648	0.0424362	8. G→R→
H9	87169	3525	6	T5	2024.10.28	16.4115	11.7834	24.7288	0.0404387	8. G→R→
H10	87820	4075	6	T5	2024.10.28	16.4223	11.9926	21.5509	0.0464017	8. G→R→
H11	93461	3914	6	T5	2024.10.28	16.5121	11.9344	23.8786	0.0418784	8. G→R→
H12	85790	3753	6	T5	2024.10.28	16.3885	11.8738	22.859	0.0437464	8. G→R→
A1	83927	6055	1	T4	2024.10.28	16.3568	12.5639	13.8608	0.072146	9. R→G→
A2	64091	4645	1	T4	2024.10.28	15.9678	12.1815	13.7978	0.0724751	9. R→G→
A3	70214	5288	1	T4	2024.10.28	16.0995	12.3685	13.278	0.0753126	9. R→G→
A4	54546	4148	1	T4	2024.10.28	15.7352	12.0182	13.15	0.0760459	9. R→G→
A5	91965	6683	1	T5	2024.10.28	16.4888	12.7063	13.761	0.072669	9. R→G→
A6	61367	4020	1	T5	2024.10.28	15.9052	11.973	15.2654	0.0655075	9. R→G→
A7	44518	2365	1	T5	2024.10.28	15.4421	11.2076	18.8237	0.0531246	9. R→G→
A8	41406	1955	1	T5	2024.10.28	15.3376	10.933	21.1795	0.0472154	9. R→G→
A9	99250	8161	2	T4	2024.10.28	16.5988	12.9945	12.1615	0.0822267	9. R→G→
A10	93415	7762	2	T4	2024.10.28	16.5114	12.9222	12.0349	0.0830916	9. R→G→
A11	82654	7187	2	T4	2024.10.28	16.3348	12.8112	11.5005	0.0869528	9. R→G→
A12	87455	7700	2	T4	2024.10.28	16.4163	12.9106	11.3578	0.0880453	9. R→G→
B1	84838	6472	2	T5	2024.10.28	16.3724	12.66	13.1085	0.0762866	9. R→G→
B2	74889	5582	2	T5	2024.10.28	16.1925	12.4466	13.4162	0.074537	9. R→G→
B3	90277	6935	2	T5	2024.10.28	16.4621	12.7597	13.0176	0.0768191	9. R→G→
B4	73965	5147	2	T5	2024.10.28	16.1746	12.3295	14.3705	0.069587	9. R→G→
B5	87724	6806	3	T4	2024.10.28	16.4207	12.7326	12.8892	0.0775842	9. R→G→
B6	98509	8065	3	T4	2024.10.28	16.588	12.9775	12.2144	0.0818707	9. R→G→
B7	98161	8186	3	T4	2024.10.28	16.5829	12.9989	11.9913	0.0833936	9. R→G→
B8	89744	7018	3	T4	2024.10.28	16.4535	12.7768	12.7877	0.0782002	9. R→G→
B9	73753	5544	3	T5	2024.10.28	16.1704	12.4367	13.3032	0.0751698	9. R→G→
B10	74825	5204	3	T5	2024.10.28	16.1912	12.3454	14.3784	0.0695489	9. R→G→
B11	88497	6049	3	T5	2024.10.28	16.4333	12.5625	14.63	0.0683526	9. R→G→
B12	74157	5323	3	T5	2024.10.28	16.1783	12.378	13.9314	0.0717801	9. R→G→
C1	100658	9047	4	T4	2024.10.28	16.6191	13.1432	11.1261	0.0898786	9. R→G→
C2	87475	7906	4	T4	2024.10.28	16.4166	12.9487	11.0644	0.0903801	9. R→G→
C3	112342	8491	4	T4	2024.10.28	16.7775	13.0517	13.2307	0.0755817	9. R→G→
C4	96259	8126	4	T4	2024.10.28	16.5546	12.9883	11.8458	0.0844181	9. R→G→
C5	108091	8199	4	T5	2024.10.28	16.7219	13.0012	13.1834	0.0758528	9. R→G→
C6	95348	7350	4	T5	2024.10.28	16.5409	12.8435	12.9725	0.077086	9. R→G→
C7	91233	6245	4	T5	2024.10.28	16.4773	12.6085	14.609	0.0684511	9. R→G→
C8	90988	6998	4	T5	2024.10.28	16.4734	12.7727	13.002	0.0769112	9. R→G→
C9	81430	5630	5	T4	2024.10.28	16.3133	12.4589	14.4636	0.0691391	9. R→G→
C10	68761	4633	5	T4	2024.10.28	16.0693	12.1777	14.8416	0.0673783	9. R→G→
C11	79956	5593	5	T4	2024.10.28	16.2869	12.4494	14.2957	0.069951	9. R→G→
C12	92296	6326	5	T4	2024.10.28	16.494	12.6271	14.5899	0.0685403	9. R→G→
D1	83576	5593	5	T5	2024.10.28	16.3508	12.4494	14.943	0.0669211	9. R→G→
D2	90254	5948	5	T5	2024.10.28	16.4617	12.5382	15.1738	0.0659029	9. R→G→
D3	82065	5116	5	T5	2024.10.28	16.3245	12.3208	16.0409	0.0623408	9. R→G→
D4	75329	4650	5	T5	2024.10.28	16.2009	12.183	16.1998	0.0617292	9. R→G→
D5	72932	5654	6	T4	2024.10.28	16.1543	12.4651	12.8992	0.0775243	9. R→G→
D6	86767	6859	6	T4	2024.10.28	16.4049	12.7438	12.6501	0.0790508	9. R→G→
D7	106472	8638	6	T4	2024.10.28	16.7001	13.0765	12.326	0.0811293	9. R→G→
D8	112711	8333	6	T4	2024.10.28	16.7823	13.0246	13.5259	0.0739324	9. R→G→
D9	59071	3618	6	T5	2024.10.28	15.8502	11.821	16.327	0.0612483	9. R→G→
D10	43282	2379	6	T5	2024.10.28	15.4015	11.2161	18.1934	0.0549651	9. R→G→
D11	56502	3518	6	T5	2024.10.28	15.786	11.7805	16.0608	0.0622633	9. R→G→
D12	61578	3549	6	T5	2024.10.28	15.9101	11.7932	17.3508	0.0576342	9. R→G→
E1	306024	17058	1	T4	2024.10.28	18.2233	14.0582	17.9402	0.0557407	10. G→←R
E2	353871	20080	1	T4	2024.10.28	18.4329	14.2935	17.6231	0.0567438	10. G→←R
E3	255137	15307	1	T4	2024.10.28	17.9609	13.9019	16.668	0.0599952	10. G→←R
E4	209053	11642	1	T4	2024.10.28	17.6735	13.5071	17.9568	0.0556892	10. G→←R
E5	184904	9810	1	T5	2024.10.28	17.4964	13.26	18.8485	0.0530546	10. G→←R
E6	148133	6691	1	T5	2024.10.28	17.1765	12.708	22.1391	0.0451689	10. G→←R
E7	165045	8073	1	T5	2024.10.28	17.3325	12.9789	20.4441	0.0489139	10. G→←R
E8	142471	6938	1	T5	2024.10.28	17.1203	12.7603	20.5349	0.0486976	10. G→←R
E9	256632	13757	2	T4	2024.10.28	17.9693	13.7479	18.6546	0.0536059	10. G→←R
E10	300249	15913	2	T4	2024.10.28	18.1958	13.9579	18.8682	0.0529993	10. G→←R
E11	328879	17795	2	T4	2024.10.28	18.3272	14.1192	18.4815	0.054108	10. G→←R
E12	253977	14016	2	T4	2024.10.28	17.9543	13.7748	18.1205	0.0551861	10. G→←R
F1	263013	12378	2	T5	2024.10.28	18.0048	13.5955	21.2484	0.0470623	10. G→←R
F2	263437	10736	2	T5	2024.10.28	18.0071	13.3902	24.5377	0.0407536	10. G→←R
F3	182156	8409	2	T5	2024.10.28	17.4748	13.0377	21.662	0.0461637	10. G→←R
F4	171121	7148	2	T5	2024.10.28	17.3847	12.8033	23.9397	0.0417716	10. G→←R
F5	252922	14610	3	T4	2024.10.28	17.9483	13.8347	17.3116	0.0577648	10. G→←R
F6	421348	21371	3	T4	2024.10.28	18.6847	14.3834	19.7159	0.0507205	10. G→←R
F7	333514	18042	3	T4	2024.10.28	18.3474	14.1391	18.4854	0.0540967	10. G→←R
F8	226849	13450	3	T4	2024.10.28	17.7914	13.7153	16.8661	0.0592905	10. G→←R
F9	114675	5269	3	T5	2024.10.28	16.8072	12.3633	21.7641	0.0459472	10. G→←R
F10	128074	5947	3	T5	2024.10.28	16.9666	12.5379	21.5359	0.0464341	10. G→←R
F11	153280	7298	3	T5	2024.10.28	17.2258	12.8333	21.003	0.0476122	10. G→←R
F12	174485	8191	3	T5	2024.10.28	17.4127	12.9998	21.302	0.0469439	10. G→←R
G1	276219	15418	4	T4	2024.10.28	18.0755	13.9123	17.9154	0.055818	10. G→←R
G2	178032	9914	4	T4	2024.10.28	17.4418	13.2753	17.9576	0.0556866	10. G→←R
G3	190220	10999	4	T4	2024.10.28	17.5373	13.4251	17.2943	0.0578225	10. G→←R
G4	250734	12313	4	T4	2024.10.28	17.9358	13.5879	20.3634	0.0491078	10. G→←R
G5	143522	6564	4	T5	2024.10.28	17.1309	12.6804	21.865	0.0457351	10. G→←R
G6	199770	9498	4	T5	2024.10.28	17.608	13.2134	21.0328	0.0475447	10. G→←R
G7	149082	7725	4	T5	2024.10.28	17.1857	12.9153	19.2986	0.0518171	10. G→←R
G8	79790	3667	4	T5	2024.10.28	16.2839	11.8404	21.7589	0.0459581	10. G→←R
G9	211729	12255	5	T4	2024.10.28	17.6919	13.5811	17.2769	0.0578806	10. G→←R
G10	196778	12021	5	T4	2024.10.28	17.5862	13.5533	16.3695	0.0610891	10. G→←R
G11	257190	14293	5	T4	2024.10.28	17.9725	13.803	17.9941	0.0555737	10. G→←R
G12	282667	16185	5	T4	2024.10.28	18.1087	13.9824	17.4648	0.0572582	10. G→←R
H1	191641	9206	5	T5	2024.10.28	17.548	13.1684	20.817	0.0480377	10. G→←R
H2	209469	10276	5	T5	2024.10.28	17.6764	13.327	20.3843	0.0490574	10. G→←R
H3	202181	9976	5	T5	2024.10.28	17.6253	13.2842	20.2667	0.0493419	10. G→←R
H4	227783	10676	5	T5	2024.10.28	17.7973	13.3821	21.336	0.0468692	10. G→←R
H5	322411	18215	6	T4	2024.10.28	18.2985	14.1528	17.7003	0.0564962	10. G→←R
H6	391028	23378	6	T4	2024.10.28	18.5769	14.5129	16.7263	0.059786	10. G→←R
H7	327630	17559	6	T4	2024.10.28	18.3217	14.0999	18.6588	0.053594	10. G→←R
H8	394976	21821	6	T4	2024.10.28	18.5914	14.4134	18.1007	0.0552464	10. G→←R
H9	176389	8033	6	T5	2024.10.28	17.4284	12.9717	21.958	0.0455414	10. G→←R
H10	223674	10600	6	T5	2024.10.28	17.771	13.3718	21.1013	0.0473904	10. G→←R
H11	249150	12352	6	T5	2024.10.28	17.9267	13.5925	20.1708	0.0495766	10. G→←R
H12	246861	11834	6	T5	2024.10.28	17.9133	13.5307	20.8603	0.0479379	10. G→←R
A1	168699	12827	1	T4	2024.10.28	17.3641	13.6469	13.1519	0.0760348	11. R→←G
A2	143427	11317	1	T4	2024.10.28	17.13	13.4662	12.6736	0.0789043	11. R→←G
A3	247483	20338	1	T4	2024.10.28	17.917	14.3119	12.1685	0.0821794	11. R→←G
A4	238259	21348	1	T4	2024.10.28	17.8622	14.3818	11.1607	0.0896	11. R→←G
A5	319007	21202	1	T5	2024.10.28	18.2832	14.3719	15.0461	0.0664625	11. R→←G
A6	153677	10682	1	T5	2024.10.28	17.2295	13.3829	14.3865	0.0695094	11. R→←G
A7	262850	17073	1	T5	2024.10.28	18.0039	14.0594	15.3957	0.0649534	11. R→←G
A8	246000	15480	1	T5	2024.10.28	17.9083	13.9181	15.8915	0.0629268	11. R→←G
A9	167855	10151	2	T4	2024.10.28	17.3569	13.3093	16.5358	0.0604748	11. R→←G
A10	150749	10610	2	T4	2024.10.28	17.2018	13.3731	14.2082	0.0703819	11. R→←G
A11	228557	17628	2	T4	2024.10.28	17.8022	14.1056	12.9656	0.0771274	11. R→←G
A12	220991	12952	2	T4	2024.10.28	17.7536	13.6609	17.0623	0.0586087	11. R→←G
B1	111466	6783	2	T5	2024.10.28	16.7662	12.7277	16.4331	0.0608526	11. R→←G
B2	86474	5984	2	T5	2024.10.28	16.4	12.5469	14.4509	0.0692	11. R→←G
B3	132746	9503	2	T5	2024.10.28	17.0183	13.2142	13.9689	0.0715878	11. R→←G
B4	193273	12345	2	T5	2024.10.28	17.5603	13.5916	15.656	0.0638734	11. R→←G
B5	178822	11926	3	T4	2024.10.28	17.4482	13.5418	14.9943	0.066692	11. R→←G
B6	155892	10724	3	T4	2024.10.28	17.2502	13.3886	14.5367	0.0687912	11. R→←G
B7	164487	11768	3	T4	2024.10.28	17.3276	13.5226	13.9775	0.0715436	11. R→←G
B8	116607	8064	3	T4	2024.10.28	16.8313	12.9773	14.4602	0.0691554	11. R→←G
B9	93146	6063	3	T5	2024.10.28	16.5072	12.5658	15.363	0.0650914	11. R→←G
B10	102095	6982	3	T5	2024.10.28	16.6396	12.7694	14.6226	0.0683873	11. R→←G
B11	119929	7692	3	T5	2024.10.28	16.8718	12.9091	15.5914	0.0641379	11. R→←G
B12	132936	8228	3	T5	2024.10.28	17.0204	13.0063	16.1565	0.0618944	11. R→←G
C1	176060	11834	4	T4	2024.10.28	17.4257	13.5307	14.8775	0.0672157	11. R→←G
C2	313176	21191	4	T4	2024.10.28	18.2566	14.3712	14.7787	0.0676648	11. R→←G
C3	201452	14376	4	T4	2024.10.28	17.6201	13.8114	14.0131	0.0713619	11. R→←G
C4	200633	15776	4	T4	2024.10.28	17.6142	13.9454	12.7176	0.0786311	11. R→←G
C5	158642	10878	4	T5	2024.10.28	17.2754	13.4091	14.5837	0.0685695	11. R→←G
C6	176122	12778	4	T5	2024.10.28	17.4262	13.6414	13.7832	0.072552	11. R→←G
C7	198970	12873	4	T5	2024.10.28	17.6022	13.6521	15.4564	0.0646982	11. R→←G
C8	184279	13033	4	T5	2024.10.28	17.4915	13.6699	14.1394	0.0707243	11. R→←G
C9	266947	19650	5	T4	2024.10.28	18.0262	14.2622	13.5851	0.0736101	11. R→←G
C10	216381	17579	5	T4	2024.10.28	17.7232	14.1016	12.3091	0.081241	11. R→←G
C11	180152	12005	5	T4	2024.10.28	17.4589	13.5513	15.0064	0.0666382	11. R→←G
C12	208603	14304	5	T4	2024.10.28	17.6704	13.8041	14.5835	0.0685704	11. R→←G
D1	93830	6922	5	T5	2024.10.28	16.5178	12.757	13.5553	0.0737717	11. R→←G
D2	117666	8750	5	T5	2024.10.28	16.8443	13.0951	13.4475	0.074363	11. R→←G
D3	59033	4557	5	T5	2024.10.28	15.8492	12.1539	12.9544	0.0771941	11. R→←G
D4	110721	7676	5	T5	2024.10.28	16.7566	12.9061	14.4243	0.0693274	11. R→←G
D5	197583	15138	6	T4	2024.10.28	17.5921	13.8859	13.0521	0.0766159	11. R→←G
D6	198524	16844	6	T4	2024.10.28	17.599	14.0399	11.786	0.0848462	11. R→←G
D7	96122	7279	6	T4	2024.10.28	16.5526	12.8295	13.2054	0.0757267	11. R→←G
D8	166878	12769	6	T4	2024.10.28	17.3484	13.6404	13.069	0.076517	11. R→←G
D9	176787	12736	6	T5	2024.10.28	17.4317	13.6366	13.8809	0.0720415	11. R→←G
D10	213923	14363	6	T5	2024.10.28	17.7067	13.8101	14.894	0.067141	11. R→←G
D11	151645	10573	6	T5	2024.10.28	17.2103	13.3681	14.3427	0.069722	11. R→←G
D12	215027	13702	6	T5	2024.10.28	17.7142	13.7421	15.6931	0.0637222	11. R→←G
E1	53158	4576	1	T4	2024.10.28	15.698	12.1599	11.6167	0.086083	12. ←G←R
E3	23137	2540	1	T4	2024.10.28	14.4979	11.3106	9.10906	0.109781	12. ←G←R
E5	62876	5546	1	T5	2024.10.28	15.9402	12.4372	11.3372	0.0882054	12. ←G←R
E6	61349	5844	1	T5	2024.10.28	15.9048	12.5127	10.4978	0.0952583	12. ←G←R
E7	64679	6738	1	T5	2024.10.28	15.981	12.7181	9.59914	0.104176	12. ←G←R
E8	74957	6320	1	T5	2024.10.28	16.1938	12.6257	11.8603	0.084315	12. ←G←R
E9	73649	8332	2	T4	2024.10.28	16.1684	13.0244	8.83929	0.113131	12. ←G←R
E11	76941	9226	2	T4	2024.10.28	16.2315	13.1715	8.33958	0.11991	12. ←G←R
E12	66544	7025	2	T4	2024.10.28	16.022	12.7783	9.47246	0.105569	12. ←G←R
F1	62883	6157	2	T5	2024.10.28	15.9404	12.588	10.2133	0.097912	12. ←G←R
F2	67016	6299	2	T5	2024.10.28	16.0322	12.6209	10.6391	0.0939925	12. ←G←R
F3	64462	5865	2	T5	2024.10.28	15.9762	12.5179	10.991	0.0909838	12. ←G←R
F5	59940	6219	3	T4	2024.10.28	15.8712	12.6025	9.63821	0.103754	12. ←G←R
F6	65083	6313	3	T4	2024.10.28	15.99	12.6241	10.3094	0.0969992	12. ←G←R
F7	80363	8064	3	T4	2024.10.28	16.2942	12.9773	9.96565	0.100345	12. ←G←R
F8	111462	12728	3	T4	2024.10.28	16.7662	13.6357	8.75723	0.114191	12. ←G←R
F9	75226	5672	3	T5	2024.10.28	16.1989	12.4696	13.2627	0.0753995	12. ←G←R
F10	133290	11856	3	T5	2024.10.28	17.0242	13.5333	11.2424	0.0889489	12. ←G←R
F11	58003	4826	3	T5	2024.10.28	15.8238	12.2366	12.0189	0.0832026	12. ←G←R
F12	54844	4869	3	T5	2024.10.28	15.743	12.2494	11.2639	0.0887791	12. ←G←R
G1	79724	7918	4	T4	2024.10.28	16.2827	12.9509	10.0687	0.0993176	12. ←G←R
G2	121093	11709	4	T4	2024.10.28	16.8858	13.5153	10.3419	0.0966943	12. ←G←R
G3	68797	6161	4	T4	2024.10.28	16.0701	12.5889	11.1665	0.0895533	12. ←G←R
G4	70844	7189	4	T4	2024.10.28	16.1124	12.8116	9.8545	0.101476	12. ←G←R
G5	11794	1319	4	T5	2024.10.28	13.5258	10.3652	8.94162	0.111837	12. ←G←R
G6	27177	2907	4	T5	2024.10.28	14.7301	11.5053	9.34881	0.106965	12. ←G←R
G7	14221	1160	4	T5	2024.10.28	13.7957	10.1799	12.2595	0.0815695	12. ←G←R
G8	17667	2088	4	T5	2024.10.28	14.1088	11.0279	8.46121	0.118186	12. ←G←R
G9	63373	7122	5	T4	2024.10.28	15.9516	12.7981	8.8982	0.112382	12. ←G←R
G10	71342	7061	5	T4	2024.10.28	16.1225	12.7857	10.1037	0.098974	12. ←G←R
G11	61264	5905	5	T4	2024.10.28	15.9028	12.5277	10.3749	0.0963861	12. ←G←R
G12	54613	5690	5	T4	2024.10.28	15.737	12.4742	9.59807	0.104188	12. ←G←R
H1	108728	10460	5	T5	2024.10.28	16.7304	13.3526	10.3946	0.0962034	12. ←G←R
H2	79332	7912	5	T5	2024.10.28	16.2756	12.9498	10.0268	0.0997328	12. ←G←R
H3	27426	2889	5	T5	2024.10.28	14.7433	11.4964	9.49325	0.105338	12. ←G←R
H4	19700	1737	5	T5	2024.10.28	14.2659	10.7624	11.3414	0.0881726	12. ←G←R
H5	65659	5771	6	T4	2024.10.28	16.0027	12.4946	11.3774	0.0878935	12. ←G←R
H6	61068	6103	6	T4	2024.10.28	15.8981	12.5753	10.0062	0.0999378	12. ←G←R
H7	69277	7481	6	T4	2024.10.28	16.0801	12.869	9.26039	0.107987	12. ←G←R
H9	44650	3864	6	T5	2024.10.28	15.4464	11.9159	11.5554	0.0865398	12. ←G←R
H10	51763	4621	6	T5	2024.10.28	15.6596	12.174	11.2017	0.0892723	12. ←G←R
H11	35734	3924	6	T5	2024.10.28	15.125	11.9381	9.10652	0.109811	12. ←G←R
H12	48781	4119	6	T5	2024.10.28	15.574	12.0081	11.8429	0.0844386	12. ←G←R
A1	111899	4310	1	T4	2024.10.28	16.7718	12.0735	25.9626	0.0385169	13. ←R←G
A2	80306	3432	1	T4	2024.10.28	16.2932	11.7448	23.3992	0.0427365	13. ←R←G
A3	82278	3526	1	T4	2024.10.28	16.3282	11.7838	23.3347	0.0428547	13. ←R←G
A4	54324	2357	1	T4	2024.10.28	15.7293	11.2027	23.0479	0.0433878	13. ←R←G
A5	121383	3622	1	T5	2024.10.28	16.8892	11.8226	33.5127	0.0298394	13. ←R←G
A6	59637	2247	1	T5	2024.10.28	15.8639	11.1338	26.5407	0.037678	13. ←R←G
A7	77677	2540	1	T5	2024.10.28	16.2452	11.3106	30.5815	0.0326995	13. ←R←G
A8	84949	2669	1	T5	2024.10.28	16.3743	11.3821	31.828	0.0314189	13. ←R←G
A9	76510	2999	2	T4	2024.10.28	16.2234	11.5503	25.5118	0.0391975	13. ←R←G
A10	84177	3062	2	T4	2024.10.28	16.3611	11.5803	27.4909	0.0363757	13. ←R←G
A11	86116	3540	2	T4	2024.10.28	16.394	11.7895	24.3266	0.0411073	13. ←R←G
A12	89016	3457	2	T4	2024.10.28	16.4418	11.7553	25.7495	0.0388357	13. ←R←G
B1	65386	2101	2	T5	2024.10.28	15.9967	11.0369	31.1214	0.0321323	13. ←R←G
B2	92695	3110	2	T5	2024.10.28	16.5002	11.6027	29.8055	0.0335509	13. ←R←G
B3	69029	2426	2	T5	2024.10.28	16.0749	11.2444	28.4538	0.0351446	13. ←R←G
B4	69889	2536	2	T5	2024.10.28	16.0928	11.3083	27.5588	0.0362861	13. ←R←G
B5	75027	2835	3	T4	2024.10.28	16.1951	11.4691	26.4646	0.0377864	13. ←R←G
B6	82344	2854	3	T4	2024.10.28	16.3294	11.4788	28.8521	0.0346595	13. ←R←G
B7	65890	2728	3	T4	2024.10.28	16.0078	11.4136	24.1532	0.0414023	13. ←R←G
B8	79630	3081	3	T4	2024.10.28	16.281	11.5892	25.8455	0.0386914	13. ←R←G
B9	66592	2093	3	T5	2024.10.28	16.0231	11.0314	31.8165	0.0314302	13. ←R←G
B10	52511	1786	3	T5	2024.10.28	15.6803	10.8025	29.4015	0.0340119	13. ←R←G
B11	82019	2809	3	T5	2024.10.28	16.3237	11.4558	29.1986	0.0342482	13. ←R←G
B12	94637	3153	3	T5	2024.10.28	16.5301	11.6225	30.0149	0.0333168	13. ←R←G
C1	103324	3614	4	T4	2024.10.28	16.6568	11.8194	28.5899	0.0349774	13. ←R←G
C2	111114	4432	4	T4	2024.10.28	16.7617	12.1137	25.0708	0.039887	13. ←R←G
C3	78850	3172	4	T4	2024.10.28	16.2668	11.6312	24.8581	0.0402283	13. ←R←G
C4	63851	2326	4	T4	2024.10.28	15.9624	11.1836	27.451	0.0364286	13. ←R←G
C5	72673	2438	4	T5	2024.10.28	16.1491	11.2515	29.8084	0.0335475	13. ←R←G
C6	65240	2370	4	T5	2024.10.28	15.9935	11.2107	27.5274	0.0363274	13. ←R←G
C7	56486	2165	4	T5	2024.10.28	15.7856	11.0802	26.0905	0.0383281	13. ←R←G
C8	51527	1918	4	T5	2024.10.28	15.653	10.9054	26.865	0.0372232	13. ←R←G
C9	84801	3062	5	T4	2024.10.28	16.3718	11.5803	27.6946	0.0361081	13. ←R←G
C10	81583	3028	5	T4	2024.10.28	16.316	11.5641	26.9429	0.0371156	13. ←R←G
C11	86234	3158	5	T4	2024.10.28	16.396	11.6248	27.3065	0.0366213	13. ←R←G
C12	73502	2812	5	T4	2024.10.28	16.1655	11.4574	26.1387	0.0382575	13. ←R←G
D1	40269	1539	5	T5	2024.10.28	15.2974	10.5878	26.1657	0.038218	13. ←R←G
D2	69732	2073	5	T5	2024.10.28	16.0895	11.0175	33.6382	0.0297281	13. ←R←G
D3	58431	2032	5	T5	2024.10.28	15.8344	10.9887	28.7554	0.0347761	13. ←R←G
D4	72430	2456	5	T5	2024.10.28	16.1443	11.2621	29.491	0.0339086	13. ←R←G
D5	68560	2545	6	T4	2024.10.28	16.0651	11.3134	26.9391	0.0371208	13. ←R←G
D6	63920	2764	6	T4	2024.10.28	15.964	11.4325	23.1259	0.0432416	13. ←R←G
D7	55599	2150	6	T4	2024.10.28	15.7628	11.0701	25.86	0.0386698	13. ←R←G
D8	58583	2500	6	T4	2024.10.28	15.8382	11.2877	23.4332	0.0426745	13. ←R←G
D9	48227	2055	6	T5	2024.10.28	15.5576	11.0049	23.4681	0.042611	13. ←R←G
D10	71607	2863	6	T5	2024.10.28	16.1278	11.4833	25.0112	0.0399821	13. ←R←G
D11	54385	2481	6	T5	2024.10.28	15.7309	11.2767	21.9206	0.0456192	13. ←R←G
D12	46761	2065	6	T5	2024.10.28	15.513	11.0119	22.6446	0.0441607	13. ←R←G
E1	50019	5629	1	T4	2024.10.28	15.6102	12.4587	8.88595	0.112537	14. ←GR→
E2	38555	4186	1	T4	2024.10.28	15.2346	12.0314	9.21046	0.108572	14. ←GR→
E3	38681	4466	1	T4	2024.10.28	15.2393	12.1248	8.66122	0.115457	14. ←GR→
E4	38849	4134	1	T4	2024.10.28	15.2456	12.0133	9.39744	0.106412	14. ←GR→
E5	30854	3182	1	T5	2024.10.28	14.9132	11.6357	9.69642	0.103131	14. ←GR→
E6	39177	4061	1	T5	2024.10.28	15.2577	11.9876	9.64713	0.103658	14. ←GR→
E7	26279	2791	1	T5	2024.10.28	14.6816	11.4466	9.41562	0.106206	14. ←GR→
E8	29259	3322	1	T5	2024.10.28	14.8366	11.6978	8.80765	0.113538	14. ←GR→
E9	33626	3536	2	T4	2024.10.28	15.0373	11.7879	9.50962	0.105157	14. ←GR→
E10	26422	2810	2	T4	2024.10.28	14.6895	11.4564	9.40285	0.106351	14. ←GR→
E11	35012	3814	2	T4	2024.10.28	15.0956	11.8971	9.17986	0.108934	14. ←GR→
E12	26658	3063	2	T4	2024.10.28	14.7023	11.5807	8.70323	0.1149	14. ←GR→
F1	20455	2077	2	T5	2024.10.28	14.3202	11.0203	9.84834	0.10154	14. ←GR→
F2	22993	2243	2	T5	2024.10.28	14.4889	11.1312	10.251	0.0975514	14. ←GR→
F3	21502	2183	2	T5	2024.10.28	14.3922	11.0921	9.84975	0.101525	14. ←GR→
F4	23666	2614	2	T5	2024.10.28	14.5305	11.352	9.05356	0.110454	14. ←GR→
F5	38045	3708	3	T4	2024.10.28	15.2154	11.8564	10.2602	0.0974635	14. ←GR→
F6	32291	3173	3	T4	2024.10.28	14.9788	11.6316	10.1768	0.0982627	14. ←GR→
F7	36119	3633	3	T4	2024.10.28	15.1405	11.8269	9.94192	0.100584	14. ←GR→
F8	27548	2971	3	T4	2024.10.28	14.7497	11.5367	9.2723	0.107848	14. ←GR→
F9	25226	2781	3	T5	2024.10.28	14.6226	11.4414	9.07084	0.110243	14. ←GR→
F10	22150	2644	3	T5	2024.10.28	14.435	11.3685	8.37746	0.119368	14. ←GR→
F11	38535	4005	3	T5	2024.10.28	15.2339	11.9676	9.62172	0.103931	14. ←GR→
F12	22875	2741	3	T5	2024.10.28	14.4815	11.4205	8.34549	0.119825	14. ←GR→
G1	27117	3317	4	T4	2024.10.28	14.7269	11.6957	8.17516	0.122322	14. ←GR→
G2	25690	3308	4	T4	2024.10.28	14.6489	11.6917	7.76602	0.128766	14. ←GR→
G3	31145	3756	4	T4	2024.10.28	14.9267	11.875	8.29207	0.120597	14. ←GR→
G4	30198	3486	4	T4	2024.10.28	14.8822	11.7674	8.66265	0.115438	14. ←GR→
G5	26977	2916	4	T5	2024.10.28	14.7194	11.5098	9.25137	0.108092	14. ←GR→
G6	26306	2757	4	T5	2024.10.28	14.6831	11.4289	9.54153	0.104805	14. ←GR→
G7	30519	3344	4	T5	2024.10.28	14.8974	11.7074	9.1265	0.109571	14. ←GR→
G8	26151	3128	4	T5	2024.10.28	14.6746	11.611	8.36029	0.119613	14. ←GR→
G9	28458	3230	5	T4	2024.10.28	14.7965	11.6573	8.81053	0.113501	14. ←GR→
G10	29826	3086	5	T4	2024.10.28	14.8643	11.5915	9.66494	0.103467	14. ←GR→
G11	37020	3845	5	T4	2024.10.28	15.176	11.9088	9.62809	0.103863	14. ←GR→
G12	30840	3346	5	T4	2024.10.28	14.9125	11.7082	9.21698	0.108495	14. ←GR→
H1	21541	2091	5	T5	2024.10.28	14.3948	11.03	10.3018	0.0970707	14. ←GR→
H2	24407	2364	5	T5	2024.10.28	14.575	11.207	10.3245	0.0968575	14. ←GR→
H3	23503	2329	5	T5	2024.10.28	14.5206	11.1855	10.0915	0.0990937	14. ←GR→
H4	25192	2551	5	T5	2024.10.28	14.6207	11.3168	9.87534	0.101262	14. ←GR→
H5	28632	2995	6	T4	2024.10.28	14.8053	11.5483	9.55993	0.104603	14. ←GR→
H6	21005	2346	6	T4	2024.10.28	14.3584	11.196	8.95354	0.111688	14. ←GR→
H7	20913	2248	6	T4	2024.10.28	14.3521	11.1344	9.30294	0.107493	14. ←GR→
H8	25769	2510	6	T4	2024.10.28	14.6533	11.2935	10.2665	0.0974039	14. ←GR→
H9	35622	2949	6	T5	2024.10.28	15.1205	11.526	12.0793	0.0827859	14. ←GR→
H10	24977	2454	6	T5	2024.10.28	14.6083	11.2609	10.1781	0.0982504	14. ←GR→
H11	33525	3101	6	T5	2024.10.28	15.0329	11.5985	10.811	0.0924981	14. ←GR→
H12	26880	2372	6	T5	2024.10.28	14.7142	11.2119	11.3322	0.088244	14. ←GR→
A1	53281	1621	1	T4	2024.10.28	15.7013	10.6627	32.8692	0.0304236	15. ←RG→
A2	46020	1369	1	T4	2024.10.28	15.49	10.4189	33.6158	0.0297479	15. ←RG→
A3	56582	1767	1	T4	2024.10.28	15.7881	10.7871	32.0215	0.031229	15. ←RG→
A4	55621	1592	1	T4	2024.10.28	15.7633	10.6366	34.9378	0.0286223	15. ←RG→
A5	52117	1294	1	T5	2024.10.28	15.6695	10.3376	40.2759	0.0248288	15. ←RG→
A6	23049	547	1	T5	2024.10.28	14.4924	9.0954	42.1371	0.023732	15. ←RG→
A7	47860	857	1	T5	2024.10.28	15.5465	9.74315	55.846	0.0179064	15. ←RG→
A8	27551	466	1	T5	2024.10.28	14.7498	8.86419	59.1223	0.0169141	15. ←RG→
A9	58975	1729	2	T4	2024.10.28	15.8478	10.7557	34.1093	0.0293175	15. ←RG→
A10	63204	1992	2	T4	2024.10.28	15.9477	10.96	31.7289	0.031517	15. ←RG→
A11	50395	1542	2	T4	2024.10.28	15.621	10.5906	32.6816	0.0305983	15. ←RG→
A12	58983	1726	2	T4	2024.10.28	15.848	10.7532	34.1732	0.0292627	15. ←RG→
B1	44533	1174	2	T5	2024.10.28	15.4426	10.1972	37.9327	0.0263625	15. ←RG→
B3	60041	1694	2	T5	2024.10.28	15.8737	10.7262	35.4433	0.0282141	15. ←RG→
B4	47233	1284	2	T5	2024.10.28	15.5275	10.3264	36.7858	0.0271844	15. ←RG→
B5	53422	1449	3	T4	2024.10.28	15.7051	10.5008	36.8682	0.0271237	15. ←RG→
B6	66683	1644	3	T4	2024.10.28	16.025	10.683	40.5614	0.024654	15. ←RG→
B7	61009	1793	3	T4	2024.10.28	15.8967	10.8082	34.0262	0.0293891	15. ←RG→
B8	62098	1709	3	T4	2024.10.28	15.9223	10.7389	36.3359	0.027521	15. ←RG→
B9	51858	1313	3	T5	2024.10.28	15.6623	10.3587	39.4958	0.0253191	15. ←RG→
B10	57369	1307	3	T5	2024.10.28	15.808	10.352	43.8936	0.0227823	15. ←RG→
B11	8764	206	3	T5	2024.10.28	13.0974	7.6865	42.5437	0.0235052	15. ←RG→
B12	49807	1184	3	T5	2024.10.28	15.6041	10.2095	42.0667	0.0237718	15. ←RG→
C1	55310	1833	4	T4	2024.10.28	15.7553	10.84	30.1746	0.0331405	15. ←RG→
C2	90105	2509	4	T4	2024.10.28	16.4593	11.2929	35.9127	0.0278453	15. ←RG→
C3	70107	2328	4	T4	2024.10.28	16.0973	11.1849	30.1147	0.0332064	15. ←RG→
C4	61906	2052	4	T4	2024.10.28	15.9178	11.0028	30.1686	0.033147	15. ←RG→
C5	42440	1118	4	T5	2024.10.28	15.3731	10.1267	37.9606	0.0263431	15. ←RG→
C6	51311	1228	4	T5	2024.10.28	15.647	10.2621	41.7842	0.0239325	15. ←RG→
C7	52255	1543	4	T5	2024.10.28	15.6733	10.5915	33.8658	0.0295283	15. ←RG→
C8	64554	1577	4	T5	2024.10.28	15.9782	10.623	40.9347	0.0244292	15. ←RG→
C9	64496	1705	5	T4	2024.10.28	15.9769	10.7356	37.8276	0.0264357	15. ←RG→
C10	69043	1798	5	T4	2024.10.28	16.0752	10.8122	38.3999	0.0260417	15. ←RG→
C11	59297	1517	5	T4	2024.10.28	15.8557	10.567	39.0883	0.0255831	15. ←RG→
C12	64100	1644	5	T4	2024.10.28	15.968	10.683	38.9903	0.0256474	15. ←RG→
D1	26304	750	5	T5	2024.10.28	14.683	9.55075	35.072	0.0285128	15. ←RG→
D2	46071	1043	5	T5	2024.10.28	15.4916	10.0265	44.1716	0.022639	15. ←RG→
D3	49969	1111	5	T5	2024.10.28	15.6087	10.1176	44.9766	0.0222338	15. ←RG→
D4	43400	918	5	T5	2024.10.28	15.4054	9.84235	47.2767	0.0211521	15. ←RG→
D5	51777	1584	6	T4	2024.10.28	15.66	10.6294	32.6875	0.0305927	15. ←RG→
D6	51184	1544	6	T4	2024.10.28	15.6434	10.5925	33.1503	0.0301657	15. ←RG→
D7	58243	1635	6	T4	2024.10.28	15.8298	10.6751	35.6226	0.028072	15. ←RG→
D8	44958	1326	6	T4	2024.10.28	15.4563	10.3729	33.905	0.0294942	15. ←RG→
D9	61827	1687	6	T5	2024.10.28	15.9159	10.7202	36.6491	0.0272858	15. ←RG→
D10	66455	1791	6	T5	2024.10.28	16.0201	10.8065	37.105	0.0269506	15. ←RG→
D11	59083	1569	6	T5	2024.10.28	15.8505	10.6156	37.6565	0.0265559	15. ←RG→
D12	74163	1962	6	T5	2024.10.28	16.1784	10.9381	37.7997	0.0264552	15. ←RG→
E1	83470	3889	1	T4	2024.10.28	16.349	11.9252	21.4631	0.0465916	16. pVS1:G + BBR1:R
E2	84031	4186	1	T4	2024.10.28	16.3586	12.0314	20.0743	0.0498149	16. pVS1:G + BBR1:R
E3	72547	3663	1	T4	2024.10.28	16.1466	11.8388	19.8054	0.0504914	16. pVS1:G + BBR1:R
E4	73796	2567	1	T4	2024.10.28	16.1713	11.3259	28.748	0.0347851	16. pVS1:G + BBR1:R
E5	55147	2277	1	T5	2024.10.28	15.751	11.1529	24.2191	0.0412896	16. pVS1:G + BBR1:R
E6	73340	2971	1	T5	2024.10.28	16.1623	11.5367	24.6853	0.04051	16. pVS1:G + BBR1:R
E7	105153	4311	1	T5	2024.10.28	16.6821	12.0738	24.3918	0.0409974	16. pVS1:G + BBR1:R
E8	73799	2661	1	T5	2024.10.28	16.1713	11.3778	27.7336	0.0360574	16. pVS1:G + BBR1:R
E9	72627	2871	2	T4	2024.10.28	16.1482	11.4873	25.2968	0.0395308	16. pVS1:G + BBR1:R
E10	79266	3107	2	T4	2024.10.28	16.2744	11.6013	25.5121	0.0391971	16. pVS1:G + BBR1:R
E11	85175	3664	2	T4	2024.10.28	16.3781	11.8392	23.2465	0.0430173	16. pVS1:G + BBR1:R
E12	66416	2831	2	T4	2024.10.28	16.0192	11.4671	23.4603	0.0426253	16. pVS1:G + BBR1:R
F1	61265	2759	2	T5	2024.10.28	15.9028	11.4299	22.2055	0.0450339	16. pVS1:G + BBR1:R
F2	63862	2496	2	T5	2024.10.28	15.9627	11.2854	25.5857	0.0390843	16. pVS1:G + BBR1:R
F3	78435	3049	2	T5	2024.10.28	16.2592	11.5741	25.7248	0.038873	16. pVS1:G + BBR1:R
F4	101897	3793	2	T5	2024.10.28	16.6368	11.8891	26.8645	0.0372239	16. pVS1:G + BBR1:R
F5	68624	2994	3	T4	2024.10.28	16.0664	11.5479	22.9205	0.0436291	16. pVS1:G + BBR1:R
F6	93486	3392	3	T4	2024.10.28	16.5125	11.7279	27.5607	0.0362835	16. pVS1:G + BBR1:R
F7	88307	3337	3	T4	2024.10.28	16.4302	11.7043	26.463	0.0377886	16. pVS1:G + BBR1:R
F8	85450	3079	3	T4	2024.10.28	16.3828	11.5882	27.7525	0.0360328	16. pVS1:G + BBR1:R
F9	63982	2436	3	T5	2024.10.28	15.9654	11.2503	26.2652	0.0380732	16. pVS1:G + BBR1:R
F10	73670	1866	3	T5	2024.10.28	16.1688	10.8657	39.4802	0.0253292	16. pVS1:G + BBR1:R
F11	73670	2271	3	T5	2024.10.28	16.1688	11.1491	32.4395	0.0308267	16. pVS1:G + BBR1:R
F12	50624	1763	3	T5	2024.10.28	15.6275	10.7838	28.7147	0.0348254	16. pVS1:G + BBR1:R
G1	76664	3420	4	T4	2024.10.28	16.2263	11.7398	22.4164	0.0446102	16. pVS1:G + BBR1:R
G2	79143	3026	4	T4	2024.10.28	16.2722	11.5632	26.1543	0.0382346	16. pVS1:G + BBR1:R
G3	87935	3805	4	T4	2024.10.28	16.4241	11.8937	23.1104	0.0432706	16. pVS1:G + BBR1:R
G4	69899	2976	4	T4	2024.10.28	16.093	11.5392	23.4876	0.0425757	16. pVS1:G + BBR1:R
G5	79263	2907	4	T5	2024.10.28	16.2744	11.5053	27.2663	0.0366754	16. pVS1:G + BBR1:R
G6	87711	2930	4	T5	2024.10.28	16.4205	11.5167	29.9355	0.0334052	16. pVS1:G + BBR1:R
G7	109488	3440	4	T5	2024.10.28	16.7404	11.7482	31.8279	0.031419	16. pVS1:G + BBR1:R
G8	96894	2737	4	T5	2024.10.28	16.5641	11.4184	35.4015	0.0282474	16. pVS1:G + BBR1:R
G9	83530	2916	5	T4	2024.10.28	16.35	11.5098	28.6454	0.0349096	16. pVS1:G + BBR1:R
G10	90645	3502	5	T4	2024.10.28	16.4679	11.774	25.8838	0.0386342	16. pVS1:G + BBR1:R
G11	98151	3413	5	T4	2024.10.28	16.5827	11.7368	28.758	0.034773	16. pVS1:G + BBR1:R
G12	90046	2809	5	T4	2024.10.28	16.4584	11.4558	32.0562	0.0311952	16. pVS1:G + BBR1:R
H1	67189	2654	5	T5	2024.10.28	16.0359	11.374	25.3161	0.0395005	16. pVS1:G + BBR1:R
H2	61429	2349	5	T5	2024.10.28	15.9066	11.1978	26.1511	0.0382393	16. pVS1:G + BBR1:R
H3	103077	3997	5	T5	2024.10.28	16.6534	11.9647	25.7886	0.0387768	16. pVS1:G + BBR1:R
H4	73097	3051	5	T5	2024.10.28	16.1575	11.5751	23.9584	0.0417391	16. pVS1:G + BBR1:R
H5	67818	2628	6	T4	2024.10.28	16.0494	11.3597	25.8059	0.0387508	16. pVS1:G + BBR1:R
H6	79573	3081	6	T4	2024.10.28	16.28	11.5892	25.827	0.0387192	16. pVS1:G + BBR1:R
H7	82258	3049	6	T4	2024.10.28	16.3279	11.5741	26.9787	0.0370663	16. pVS1:G + BBR1:R
H8	82521	2612	6	T4	2024.10.28	16.3325	11.3509	31.593	0.0316525	16. pVS1:G + BBR1:R
H9	56391	1763	6	T5	2024.10.28	15.7832	10.7838	31.9858	0.0312639	16. pVS1:G + BBR1:R
H10	24646	882	6	T5	2024.10.28	14.5891	9.78463	27.9433	0.0357867	16. pVS1:G + BBR1:R
H11	34611	1357	6	T5	2024.10.28	15.0789	10.4062	25.5055	0.0392072	16. pVS1:G + BBR1:R
H12	28846	1003	6	T5	2024.10.28	14.8161	9.97011	28.7597	0.0347709	16. pVS1:G + BBR1:R
A1	65465	6163	1	T4	2024.10.28	15.9984	12.5894	10.6223	0.0941419	17. pVS1:R + BBR1:G
A2	45188	4151	1	T4	2024.10.28	15.4637	12.0192	10.8861	0.0918607	17. pVS1:R + BBR1:G
A3	58626	4675	1	T4	2024.10.28	15.8393	12.1908	12.5403	0.0797428	17. pVS1:R + BBR1:G
A4	52887	4573	1	T4	2024.10.28	15.6906	12.1589	11.5651	0.0864674	17. pVS1:R + BBR1:G
A5	58139	4696	1	T5	2024.10.28	15.8272	12.1972	12.3805	0.0807719	17. pVS1:R + BBR1:G
A6	75037	4798	1	T5	2024.10.28	16.1953	12.2282	15.6392	0.0639418	17. pVS1:R + BBR1:G
A7	63181	5008	1	T5	2024.10.28	15.9472	12.29	12.616	0.0792643	17. pVS1:R + BBR1:G
A8	73316	5869	1	T5	2024.10.28	16.1618	12.5189	12.4921	0.0800507	17. pVS1:R + BBR1:G
A9	51819	4909	2	T4	2024.10.28	15.6612	12.2612	10.5559	0.0947336	17. pVS1:R + BBR1:G
A10	73533	5464	2	T4	2024.10.28	16.1661	12.4157	13.4577	0.0743068	17. pVS1:R + BBR1:G
A11	69730	6755	2	T4	2024.10.28	16.0895	12.7217	10.3227	0.0968737	17. pVS1:R + BBR1:G
A12	68349	5743	2	T4	2024.10.28	16.0606	12.4876	11.9013	0.0840246	17. pVS1:R + BBR1:G
B1	52542	4350	2	T5	2024.10.28	15.6812	12.0868	12.0786	0.0827909	17. pVS1:R + BBR1:G
B2	54683	3791	2	T5	2024.10.28	15.7388	11.8884	14.4244	0.0693268	17. pVS1:R + BBR1:G
B3	52861	4147	2	T5	2024.10.28	15.6899	12.0179	12.7468	0.078451	17. pVS1:R + BBR1:G
B4	43714	3928	2	T5	2024.10.28	15.4158	11.9396	11.1288	0.0898568	17. pVS1:R + BBR1:G
B5	52143	4691	3	T4	2024.10.28	15.6702	12.1957	11.1155	0.0899641	17. pVS1:R + BBR1:G
B6	61286	5221	3	T4	2024.10.28	15.9033	12.3501	11.7384	0.0851907	17. pVS1:R + BBR1:G
B7	49080	4842	3	T4	2024.10.28	15.5828	12.2414	10.1363	0.0986553	17. pVS1:R + BBR1:G
B8	31203	3547	3	T4	2024.10.28	14.9294	11.7924	8.79701	0.113675	17. pVS1:R + BBR1:G
B9	44160	3136	3	T5	2024.10.28	15.4305	11.6147	14.0816	0.0710145	17. pVS1:R + BBR1:G
B10	43750	3051	3	T5	2024.10.28	15.417	11.5751	14.3396	0.0697371	17. pVS1:R + BBR1:G
B11	59950	4101	3	T5	2024.10.28	15.8715	12.0018	14.6184	0.068407	17. pVS1:R + BBR1:G
B12	50008	3752	3	T5	2024.10.28	15.6099	11.8734	13.3284	0.075028	17. pVS1:R + BBR1:G
C1	55155	4701	4	T4	2024.10.28	15.7512	12.1988	11.7326	0.0852325	17. pVS1:R + BBR1:G
C2	53465	5052	4	T4	2024.10.28	15.7063	12.3026	10.5829	0.0944917	17. pVS1:R + BBR1:G
C3	52209	5463	4	T4	2024.10.28	15.672	12.4155	9.55684	0.104637	17. pVS1:R + BBR1:G
C4	55004	4821	4	T4	2024.10.28	15.7472	12.2351	11.4093	0.0876482	17. pVS1:R + BBR1:G
C5	43315	4031	4	T5	2024.10.28	15.4026	11.9769	10.7455	0.0930624	17. pVS1:R + BBR1:G
C6	65599	6004	4	T5	2024.10.28	16.0014	12.5517	10.9259	0.0915258	17. pVS1:R + BBR1:G
C7	72662	6456	4	T5	2024.10.28	16.1489	12.6564	11.255	0.0888497	17. pVS1:R + BBR1:G
C8	59045	4627	4	T5	2024.10.28	15.8495	12.1759	12.761	0.078364	17. pVS1:R + BBR1:G
C9	70878	6830	5	T4	2024.10.28	16.1131	12.7377	10.3775	0.0963628	17. pVS1:R + BBR1:G
C10	54672	4902	5	T4	2024.10.28	15.7385	12.2592	11.153	0.089662	17. pVS1:R + BBR1:G
C11	67121	5365	5	T4	2024.10.28	16.0345	12.3894	12.5109	0.0799303	17. pVS1:R + BBR1:G
C12	57863	5384	5	T4	2024.10.28	15.8204	12.3945	10.7472	0.0930474	17. pVS1:R + BBR1:G
D1	41651	3266	5	T5	2024.10.28	15.3461	11.6733	12.7529	0.0784135	17. pVS1:R + BBR1:G
D2	40249	3245	5	T5	2024.10.28	15.2967	11.664	12.4034	0.0806231	17. pVS1:R + BBR1:G
D3	46464	3706	5	T5	2024.10.28	15.5038	11.8556	12.5375	0.0797607	17. pVS1:R + BBR1:G
D4	43182	3689	5	T5	2024.10.28	15.3981	11.849	11.7056	0.0854291	17. pVS1:R + BBR1:G
D5	62465	4923	6	T4	2024.10.28	15.9308	12.2653	12.6884	0.0788121	17. pVS1:R + BBR1:G
D6	56852	4631	6	T4	2024.10.28	15.7949	12.1771	12.2764	0.0814571	17. pVS1:R + BBR1:G
D7	55833	4965	6	T4	2024.10.28	15.7688	12.2776	11.2453	0.0889259	17. pVS1:R + BBR1:G
D8	44274	4528	6	T4	2024.10.28	15.4342	12.1447	9.77783	0.102272	17. pVS1:R + BBR1:G
D9	39404	3368	6	T5	2024.10.28	15.2661	11.7177	11.6995	0.0854736	17. pVS1:R + BBR1:G
D10	51139	4159	6	T5	2024.10.28	15.6421	12.022	12.296	0.0813274	17. pVS1:R + BBR1:G
D11	46004	4090	6	T5	2024.10.28	15.4895	11.9979	11.2479	0.0889053	17. pVS1:R + BBR1:G
D12	56168	4621	6	T5	2024.10.28	15.7775	12.174	12.1549	0.082271	17. pVS1:R + BBR1:G
E1	77260	201	1	T4	2024.10.28	16.2374	7.65105	384.378	0.0026016	18. pVS1:G + pSa:R
E2	75465	203	1	T4	2024.10.28	16.2035	7.66534	371.749	0.00268999	18. pVS1:G + pSa:R
E3	77663	213	1	T4	2024.10.28	16.2449	7.73471	364.615	0.00274262	18. pVS1:G + pSa:R
E4	110879	289	1	T4	2024.10.28	16.7586	8.17493	383.664	0.00260644	18. pVS1:G + pSa:R
E5	89611	208	1	T5	2024.10.28	16.4514	7.70044	430.822	0.00232114	18. pVS1:G + pSa:R
E6	87147	217	1	T5	2024.10.28	16.4112	7.76155	401.599	0.00249005	18. pVS1:G + pSa:R
E7	59849	149	1	T5	2024.10.28	15.869	7.21917	401.671	0.0024896	18. pVS1:G + pSa:R
E8	59930	132	1	T5	2024.10.28	15.871	7.04439	454.015	0.00220257	18. pVS1:G + pSa:R
E9	52554	152	2	T4	2024.10.28	15.6815	7.24793	345.75	0.00289226	18. pVS1:G + pSa:R
E10	66452	193	2	T4	2024.10.28	16.02	7.59246	344.311	0.00290435	18. pVS1:G + pSa:R
E11	118969	358	2	T4	2024.10.28	16.8602	8.48382	332.316	0.00300919	18. pVS1:G + pSa:R
E12	123445	407	2	T4	2024.10.28	16.9135	8.66888	303.305	0.00329701	18. pVS1:G + pSa:R
F2	68442	166	2	T5	2024.10.28	16.0626	7.37504	412.301	0.00242541	18. pVS1:G + pSa:R
F3	49910	118	2	T5	2024.10.28	15.607	6.88264	422.966	0.00236426	18. pVS1:G + pSa:R
F4	51544	126	2	T5	2024.10.28	15.6535	6.97728	409.079	0.00244451	18. pVS1:G + pSa:R
F5	103475	325	3	T4	2024.10.28	16.6589	8.3443	318.385	0.00314086	18. pVS1:G + pSa:R
F6	72304	212	3	T4	2024.10.28	16.1418	7.72792	341.057	0.00293206	18. pVS1:G + pSa:R
F7	80877	251	3	T4	2024.10.28	16.3034	7.97154	322.219	0.00310348	18. pVS1:G + pSa:R
F8	67131	219	3	T4	2024.10.28	16.0347	7.77479	306.534	0.00326228	18. pVS1:G + pSa:R
F9	92249	216	3	T5	2024.10.28	16.4932	7.75489	427.079	0.00234149	18. pVS1:G + pSa:R
F10	70637	219	3	T5	2024.10.28	16.1081	7.77479	322.543	0.00310036	18. pVS1:G + pSa:R
F11	98782	251	3	T5	2024.10.28	16.592	7.97154	393.554	0.00254095	18. pVS1:G + pSa:R
F12	54239	165	3	T5	2024.10.28	15.727	7.36632	328.721	0.00304209	18. pVS1:G + pSa:R
G1	79515	246	4	T4	2024.10.28	16.2789	7.94251	323.232	0.00309376	18. pVS1:G + pSa:R
G2	97654	292	4	T4	2024.10.28	16.5754	8.18982	334.432	0.00299015	18. pVS1:G + pSa:R
G3	90493	268	4	T4	2024.10.28	16.4655	8.06609	337.66	0.00296156	18. pVS1:G + pSa:R
G4	106365	307	4	T4	2024.10.28	16.6987	8.26209	346.466	0.00288629	18. pVS1:G + pSa:R
G5	149987	296	4	T5	2024.10.28	17.1945	8.20945	506.713	0.0019735	18. pVS1:G + pSa:R
G6	69848	170	4	T5	2024.10.28	16.0919	7.40939	410.871	0.00243386	18. pVS1:G + pSa:R
G7	82914	181	4	T5	2024.10.28	16.3393	7.49985	458.088	0.00218298	18. pVS1:G + pSa:R
G8	69829	161	4	T5	2024.10.28	16.0915	7.33092	433.72	0.00230563	18. pVS1:G + pSa:R
G9	101079	336	5	T4	2024.10.28	16.6251	8.39232	300.83	0.00332413	18. pVS1:G + pSa:R
G10	142321	504	5	T4	2024.10.28	17.1188	8.97728	282.383	0.00354129	18. pVS1:G + pSa:R
G11	168991	554	5	T4	2024.10.28	17.3666	9.11374	305.038	0.00327828	18. pVS1:G + pSa:R
G12	174261	527	5	T4	2024.10.28	17.4109	9.04166	330.666	0.0030242	18. pVS1:G + pSa:R
H1	126181	378	5	T5	2024.10.28	16.9451	8.56224	333.812	0.0029957	18. pVS1:G + pSa:R
H2	109574	303	5	T5	2024.10.28	16.7415	8.24317	361.63	0.00276525	18. pVS1:G + pSa:R
H3	98629	235	5	T5	2024.10.28	16.5897	7.87652	419.698	0.00238267	18. pVS1:G + pSa:R
H4	115263	269	5	T5	2024.10.28	16.8146	8.07146	428.487	0.00233379	18. pVS1:G + pSa:R
H5	88095	244	6	T4	2024.10.28	16.4268	7.93074	361.045	0.00276974	18. pVS1:G + pSa:R
H6	96212	252	6	T4	2024.10.28	16.5539	7.97728	381.794	0.00261922	18. pVS1:G + pSa:R
H7	110555	306	6	T4	2024.10.28	16.7544	8.25739	361.291	0.00276785	18. pVS1:G + pSa:R
H8	114544	309	6	T4	2024.10.28	16.8055	8.27146	370.693	0.00269765	18. pVS1:G + pSa:R
H9	76584	162	6	T5	2024.10.28	16.2248	7.33985	472.741	0.00211532	18. pVS1:G + pSa:R
H10	122225	227	6	T5	2024.10.28	16.8992	7.82655	538.436	0.00185723	18. pVS1:G + pSa:R
H12	82998	169	6	T5	2024.10.28	16.3408	7.40088	491.112	0.00203619	18. pVS1:G + pSa:R
A1	3100	3620	1	T4	2024.10.28	11.5981	11.8218	0.856354	1.16774	19. pVS1:R + pSa:G
A2	2356	3276	1	T4	2024.10.28	11.2021	11.6777	0.71917	1.39049	19. pVS1:R + pSa:G
A3	3772	5278	1	T4	2024.10.28	11.8811	12.3658	0.714665	1.39926	19. pVS1:R + pSa:G
A4	3462	4342	1	T4	2024.10.28	11.7574	12.0841	0.797328	1.25419	19. pVS1:R + pSa:G
A5	2752	2915	1	T5	2024.10.28	11.4263	11.5093	0.944082	1.05923	19. pVS1:R + pSa:G
A6	2328	2413	1	T5	2024.10.28	11.1849	11.2366	0.964774	1.03651	19. pVS1:R + pSa:G
A7	2651	2887	1	T5	2024.10.28	11.3723	11.4954	0.918254	1.08902	19. pVS1:R + pSa:G
A8	2443	2762	1	T5	2024.10.28	11.2544	11.4315	0.884504	1.13058	19. pVS1:R + pSa:G
A9	3471	4171	2	T4	2024.10.28	11.7611	12.0262	0.832175	1.20167	19. pVS1:R + pSa:G
A10	4202	4650	2	T4	2024.10.28	12.0369	12.183	0.903656	1.10662	19. pVS1:R + pSa:G
A11	3243	4235	2	T4	2024.10.28	11.6631	12.0481	0.765762	1.30589	19. pVS1:R + pSa:G
A12	3829	4354	2	T4	2024.10.28	11.9028	12.0881	0.879421	1.13711	19. pVS1:R + pSa:G
B1	2793	2581	2	T5	2024.10.28	11.4476	11.3337	1.08214	0.924096	19. pVS1:R + pSa:G
B2	3247	3547	2	T5	2024.10.28	11.6649	11.7924	0.915421	1.09239	19. pVS1:R + pSa:G
B4	2750	2680	2	T5	2024.10.28	11.4252	11.388	1.02612	0.974545	19. pVS1:R + pSa:G
B5	3643	4271	3	T4	2024.10.28	11.8309	12.0604	0.852962	1.17239	19. pVS1:R + pSa:G
B6	2924	3589	3	T4	2024.10.28	11.5137	11.8094	0.814712	1.22743	19. pVS1:R + pSa:G
B7	3485	3768	3	T4	2024.10.28	11.7669	11.8796	0.924894	1.08121	19. pVS1:R + pSa:G
B8	3362	3635	3	T4	2024.10.28	11.7151	11.8277	0.924897	1.0812	19. pVS1:R + pSa:G
B9	2629	2520	3	T5	2024.10.28	11.3603	11.2992	1.04325	0.958539	19. pVS1:R + pSa:G
B10	3183	3175	3	T5	2024.10.28	11.6362	11.6325	1.00252	0.997487	19. pVS1:R + pSa:G
B11	3466	3332	3	T5	2024.10.28	11.7591	11.7022	1.04022	0.961339	19. pVS1:R + pSa:G
B12	3452	3792	3	T5	2024.10.28	11.7532	11.8887	0.910338	1.09849	19. pVS1:R + pSa:G
C1	3203	3591	4	T4	2024.10.28	11.6452	11.8102	0.891952	1.12114	19. pVS1:R + pSa:G
C2	3026	3299	4	T4	2024.10.28	11.5632	11.6878	0.917248	1.09022	19. pVS1:R + pSa:G
C3	3433	5213	4	T4	2024.10.28	11.7453	12.3479	0.658546	1.5185	19. pVS1:R + pSa:G
C4	3180	3977	4	T4	2024.10.28	11.6348	11.9575	0.799598	1.25063	19. pVS1:R + pSa:G
C5	2107	2122	4	T5	2024.10.28	11.041	11.0512	0.992931	1.00712	19. pVS1:R + pSa:G
C6	2076	2214	4	T5	2024.10.28	11.0196	11.1124	0.937669	1.06647	19. pVS1:R + pSa:G
C7	2187	2239	4	T5	2024.10.28	11.0947	11.1286	0.976775	1.02378	19. pVS1:R + pSa:G
C8	1810	2063	4	T5	2024.10.28	10.8218	11.0105	0.877363	1.13978	19. pVS1:R + pSa:G
C9	4200	4399	5	T4	2024.10.28	12.0362	12.103	0.954762	1.04738	19. pVS1:R + pSa:G
C10	3014	3475	5	T4	2024.10.28	11.5575	11.7628	0.867338	1.15295	19. pVS1:R + pSa:G
C11	4089	4639	5	T4	2024.10.28	11.9975	12.1796	0.88144	1.13451	19. pVS1:R + pSa:G
C12	3975	4333	5	T4	2024.10.28	11.9567	12.0812	0.917378	1.09006	19. pVS1:R + pSa:G
D1	1324	1466	5	T5	2024.10.28	10.3707	10.5177	0.903138	1.10725	19. pVS1:R + pSa:G
D2	1912	1887	5	T5	2024.10.28	10.9009	10.8819	1.01325	0.986925	19. pVS1:R + pSa:G
D3	2165	2161	5	T5	2024.10.28	11.0802	11.0775	1.00185	0.998152	19. pVS1:R + pSa:G
D4	1830	1701	5	T5	2024.10.28	10.8376	10.7322	1.07584	0.929508	19. pVS1:R + pSa:G
D5	3432	3443	6	T4	2024.10.28	11.7448	11.7495	0.996805	1.00321	19. pVS1:R + pSa:G
D6	2918	2778	6	T4	2024.10.28	11.5108	11.4398	1.0504	0.952022	19. pVS1:R + pSa:G
D7	3011	3289	6	T4	2024.10.28	11.556	11.6834	0.915476	1.09233	19. pVS1:R + pSa:G
D8	3056	3605	6	T4	2024.10.28	11.5774	11.8158	0.847712	1.17965	19. pVS1:R + pSa:G
D9	2349	2301	6	T5	2024.10.28	11.1978	11.168	1.02086	0.979566	19. pVS1:R + pSa:G
D10	2754	2935	6	T5	2024.10.28	11.4273	11.5191	0.93833	1.06572	19. pVS1:R + pSa:G
D11	4043	4203	6	T5	2024.10.28	11.9812	12.0372	0.961932	1.03957	19. pVS1:R + pSa:G
D12	3499	3784	6	T5	2024.10.28	11.7727	11.8857	0.924683	1.08145	19. pVS1:R + pSa:G

## Sheet: Fig. 2B
Fig. 2B
Condition	Date	Statistic	CV
1. pVS1:G	2024.10.21	eGFP CV	0.147338
1. pVS1:G	2024.10.21	eGFP CV	0.203226
1. pVS1:G	2024.10.21	eGFP CV	0.138898
1. pVS1:G	2024.10.21	eGFP CV	0.144401
1. pVS1:G	2024.10.21	eGFP CV	0.13175
1. pVS1:G	2024.10.21	eGFP CV	0.0984666
1. pVS1:G	2024.10.28	eGFP CV	0.0804728
1. pVS1:G	2024.10.28	eGFP CV	0.286651
1. pVS1:G	2024.10.28	eGFP CV	0.255177
1. pVS1:G	2024.10.28	eGFP CV	0.157846
1. pVS1:G	2024.10.28	eGFP CV	0.274168
1. pVS1:G	2024.10.28	eGFP CV	0.104625
3. pVS1:G & pVS1:R	2024.10.21	eGFP CV
3. pVS1:G & pVS1:R	2024.10.21	eGFP CV
3. pVS1:G & pVS1:R	2024.10.21	eGFP CV
3. pVS1:G & pVS1:R	2024.10.21	eGFP CV
3. pVS1:G & pVS1:R	2024.10.21	eGFP CV
3. pVS1:G & pVS1:R	2024.10.21	eGFP CV
4. pVS1:G & BBR1:R	2024.10.21	eGFP CV
4. pVS1:G & BBR1:R	2024.10.21	eGFP CV
4. pVS1:G & BBR1:R	2024.10.21	eGFP CV
4. pVS1:G & BBR1:R	2024.10.21	eGFP CV
4. pVS1:G & BBR1:R	2024.10.21	eGFP CV
4. pVS1:G & BBR1:R	2024.10.21	eGFP CV
5. pVS1:R & BBR1:G	2024.10.21	eGFP CV
5. pVS1:R & BBR1:G	2024.10.21	eGFP CV
5. pVS1:R & BBR1:G	2024.10.21	eGFP CV
5. pVS1:R & BBR1:G	2024.10.21	eGFP CV
5. pVS1:R & BBR1:G	2024.10.21	eGFP CV
5. pVS1:R & BBR1:G	2024.10.21	eGFP CV
6. pVS1:G & pSa:R	2024.10.21	eGFP CV
6. pVS1:G & pSa:R	2024.10.21	eGFP CV
6. pVS1:G & pSa:R	2024.10.21	eGFP CV
6. pVS1:G & pSa:R	2024.10.21	eGFP CV
6. pVS1:G & pSa:R	2024.10.21	eGFP CV
6. pVS1:G & pSa:R	2024.10.21	eGFP CV
7. pVS1:R & pSa:G	2024.10.21	eGFP CV
7. pVS1:R & pSa:G	2024.10.21	eGFP CV
7. pVS1:R & pSa:G	2024.10.21	eGFP CV
7. pVS1:R & pSa:G	2024.10.21	eGFP CV
7. pVS1:R & pSa:G	2024.10.21	eGFP CV
7. pVS1:R & pSa:G	2024.10.21	eGFP CV
8. G→R→	2024.10.21	eGFP CV
8. G→R→	2024.10.21	eGFP CV
8. G→R→	2024.10.21	eGFP CV
8. G→R→	2024.10.21	eGFP CV
8. G→R→	2024.10.21	eGFP CV
8. G→R→	2024.10.21	eGFP CV
9. R→G→	2024.10.21	eGFP CV
9. R→G→	2024.10.21	eGFP CV
9. R→G→	2024.10.21	eGFP CV
9. R→G→	2024.10.21	eGFP CV
9. R→G→	2024.10.21	eGFP CV
9. R→G→	2024.10.21	eGFP CV
10. G→←R	2024.10.21	eGFP CV
10. G→←R	2024.10.21	eGFP CV
10. G→←R	2024.10.21	eGFP CV
10. G→←R	2024.10.21	eGFP CV
10. G→←R	2024.10.21	eGFP CV
10. G→←R	2024.10.21	eGFP CV
11. R→←G	2024.10.21	eGFP CV
11. R→←G	2024.10.21	eGFP CV
11. R→←G	2024.10.21	eGFP CV
11. R→←G	2024.10.21	eGFP CV
11. R→←G	2024.10.21	eGFP CV
11. R→←G	2024.10.21	eGFP CV
12. ←G←R	2024.10.21	eGFP CV
12. ←G←R	2024.10.21	eGFP CV
12. ←G←R	2024.10.21	eGFP CV
12. ←G←R	2024.10.21	eGFP CV
12. ←G←R	2024.10.21	eGFP CV
12. ←G←R	2024.10.21	eGFP CV
13. ←R←G	2024.10.21	eGFP CV
13. ←R←G	2024.10.21	eGFP CV
13. ←R←G	2024.10.21	eGFP CV
13. ←R←G	2024.10.21	eGFP CV
13. ←R←G	2024.10.21	eGFP CV
13. ←R←G	2024.10.21	eGFP CV
14. ←GR→	2024.10.21	eGFP CV
14. ←GR→	2024.10.21	eGFP CV
14. ←GR→	2024.10.21	eGFP CV
14. ←GR→	2024.10.21	eGFP CV
14. ←GR→	2024.10.21	eGFP CV
14. ←GR→	2024.10.21	eGFP CV
15. ←RG→	2024.10.21	eGFP CV
15. ←RG→	2024.10.21	eGFP CV
15. ←RG→	2024.10.21	eGFP CV
15. ←RG→	2024.10.21	eGFP CV
15. ←RG→	2024.10.21	eGFP CV
15. ←RG→	2024.10.21	eGFP CV
16. pVS1:G + BBR1:R	2024.10.21	eGFP CV
16. pVS1:G + BBR1:R	2024.10.21	eGFP CV
16. pVS1:G + BBR1:R	2024.10.21	eGFP CV
16. pVS1:G + BBR1:R	2024.10.21	eGFP CV
16. pVS1:G + BBR1:R	2024.10.21	eGFP CV
16. pVS1:G + BBR1:R	2024.10.21	eGFP CV
17. pVS1:R + BBR1:G	2024.10.21	eGFP CV
17. pVS1:R + BBR1:G	2024.10.21	eGFP CV
17. pVS1:R + BBR1:G	2024.10.21	eGFP CV
17. pVS1:R + BBR1:G	2024.10.21	eGFP CV
17. pVS1:R + BBR1:G	2024.10.21	eGFP CV
17. pVS1:R + BBR1:G	2024.10.21	eGFP CV
18. pVS1:G + pSa:R	2024.10.21	eGFP CV
18. pVS1:G + pSa:R	2024.10.21	eGFP CV
18. pVS1:G + pSa:R	2024.10.21	eGFP CV
18. pVS1:G + pSa:R	2024.10.21	eGFP CV
18. pVS1:G + pSa:R	2024.10.21	eGFP CV
18. pVS1:G + pSa:R	2024.10.21	eGFP CV
19. pVS1:R + pSa:G	2024.10.21	eGFP CV
19. pVS1:R + pSa:G	2024.10.21	eGFP CV
19. pVS1:R + pSa:G	2024.10.21	eGFP CV
19. pVS1:R + pSa:G	2024.10.21	eGFP CV
19. pVS1:R + pSa:G	2024.10.21	eGFP CV
19. pVS1:R + pSa:G	2024.10.21	eGFP CV
3. pVS1:G & pVS1:R	2024.10.28	eGFP CV
3. pVS1:G & pVS1:R	2024.10.28	eGFP CV
3. pVS1:G & pVS1:R	2024.10.28	eGFP CV
3. pVS1:G & pVS1:R	2024.10.28	eGFP CV
3. pVS1:G & pVS1:R	2024.10.28	eGFP CV
3. pVS1:G & pVS1:R	2024.10.28	eGFP CV
4. pVS1:G & BBR1:R	2024.10.28	eGFP CV
4. pVS1:G & BBR1:R	2024.10.28	eGFP CV
4. pVS1:G & BBR1:R	2024.10.28	eGFP CV
4. pVS1:G & BBR1:R	2024.10.28	eGFP CV
4. pVS1:G & BBR1:R	2024.10.28	eGFP CV
4. pVS1:G & BBR1:R	2024.10.28	eGFP CV
5. pVS1:R & BBR1:G	2024.10.28	eGFP CV
5. pVS1:R & BBR1:G	2024.10.28	eGFP CV
5. pVS1:R & BBR1:G	2024.10.28	eGFP CV
5. pVS1:R & BBR1:G	2024.10.28	eGFP CV
5. pVS1:R & BBR1:G	2024.10.28	eGFP CV
5. pVS1:R & BBR1:G	2024.10.28	eGFP CV
6. pVS1:G & pSa:R	2024.10.28	eGFP CV
6. pVS1:G & pSa:R	2024.10.28	eGFP CV
6. pVS1:G & pSa:R	2024.10.28	eGFP CV
6. pVS1:G & pSa:R	2024.10.28	eGFP CV
6. pVS1:G & pSa:R	2024.10.28	eGFP CV
6. pVS1:G & pSa:R	2024.10.28	eGFP CV
7. pVS1:R & pSa:G	2024.10.28	eGFP CV
7. pVS1:R & pSa:G	2024.10.28	eGFP CV
7. pVS1:R & pSa:G	2024.10.28	eGFP CV
7. pVS1:R & pSa:G	2024.10.28	eGFP CV
7. pVS1:R & pSa:G	2024.10.28	eGFP CV
7. pVS1:R & pSa:G	2024.10.28	eGFP CV
8. G→R→	2024.10.28	eGFP CV
8. G→R→	2024.10.28	eGFP CV
8. G→R→	2024.10.28	eGFP CV
8. G→R→	2024.10.28	eGFP CV
8. G→R→	2024.10.28	eGFP CV
8. G→R→	2024.10.28	eGFP CV
9. R→G→	2024.10.28	eGFP CV
9. R→G→	2024.10.28	eGFP CV
9. R→G→	2024.10.28	eGFP CV
9. R→G→	2024.10.28	eGFP CV
9. R→G→	2024.10.28	eGFP CV
9. R→G→	2024.10.28	eGFP CV
10. G→←R	2024.10.28	eGFP CV
10. G→←R	2024.10.28	eGFP CV
10. G→←R	2024.10.28	eGFP CV
10. G→←R	2024.10.28	eGFP CV
10. G→←R	2024.10.28	eGFP CV
10. G→←R	2024.10.28	eGFP CV
11. R→←G	2024.10.28	eGFP CV
11. R→←G	2024.10.28	eGFP CV
11. R→←G	2024.10.28	eGFP CV
11. R→←G	2024.10.28	eGFP CV
11. R→←G	2024.10.28	eGFP CV
11. R→←G	2024.10.28	eGFP CV
12. ←G←R	2024.10.28	eGFP CV
12. ←G←R	2024.10.28	eGFP CV
12. ←G←R	2024.10.28	eGFP CV
12. ←G←R	2024.10.28	eGFP CV
12. ←G←R	2024.10.28	eGFP CV
12. ←G←R	2024.10.28	eGFP CV
13. ←R←G	2024.10.28	eGFP CV
13. ←R←G	2024.10.28	eGFP CV
13. ←R←G	2024.10.28	eGFP CV
13. ←R←G	2024.10.28	eGFP CV
13. ←R←G	2024.10.28	eGFP CV
13. ←R←G	2024.10.28	eGFP CV
14. ←GR→	2024.10.28	eGFP CV
14. ←GR→	2024.10.28	eGFP CV
14. ←GR→	2024.10.28	eGFP CV
14. ←GR→	2024.10.28	eGFP CV
14. ←GR→	2024.10.28	eGFP CV
14. ←GR→	2024.10.28	eGFP CV
15. ←RG→	2024.10.28	eGFP CV
15. ←RG→	2024.10.28	eGFP CV
15. ←RG→	2024.10.28	eGFP CV
15. ←RG→	2024.10.28	eGFP CV
15. ←RG→	2024.10.28	eGFP CV
15. ←RG→	2024.10.28	eGFP CV
16. pVS1:G + BBR1:R	2024.10.28	eGFP CV
16. pVS1:G + BBR1:R	2024.10.28	eGFP CV
16. pVS1:G + BBR1:R	2024.10.28	eGFP CV
16. pVS1:G + BBR1:R	2024.10.28	eGFP CV
16. pVS1:G + BBR1:R	2024.10.28	eGFP CV
16. pVS1:G + BBR1:R	2024.10.28	eGFP CV
17. pVS1:R + BBR1:G	2024.10.28	eGFP CV
17. pVS1:R + BBR1:G	2024.10.28	eGFP CV
17. pVS1:R + BBR1:G	2024.10.28	eGFP CV
17. pVS1:R + BBR1:G	2024.10.28	eGFP CV
17. pVS1:R + BBR1:G	2024.10.28	eGFP CV
17. pVS1:R + BBR1:G	2024.10.28	eGFP CV
18. pVS1:G + pSa:R	2024.10.28	eGFP CV
18. pVS1:G + pSa:R	2024.10.28	eGFP CV
18. pVS1:G + pSa:R	2024.10.28	eGFP CV
18. pVS1:G + pSa:R	2024.10.28	eGFP CV
18. pVS1:G + pSa:R	2024.10.28	eGFP CV
18. pVS1:G + pSa:R	2024.10.28	eGFP CV
19. pVS1:R + pSa:G	2024.10.28	eGFP CV
19. pVS1:R + pSa:G	2024.10.28	eGFP CV
19. pVS1:R + pSa:G	2024.10.28	eGFP CV
19. pVS1:R + pSa:G	2024.10.28	eGFP CV
19. pVS1:R + pSa:G	2024.10.28	eGFP CV
19. pVS1:R + pSa:G	2024.10.28	eGFP CV
1. pVS1:G	2024.10.21	eGFP/mCherry CV
1. pVS1:G	2024.10.21	eGFP/mCherry CV
1. pVS1:G	2024.10.21	eGFP/mCherry CV
1. pVS1:G	2024.10.21	eGFP/mCherry CV
1. pVS1:G	2024.10.21	eGFP/mCherry CV
1. pVS1:G	2024.10.21	eGFP/mCherry CV
1. pVS1:G	2024.10.28	eGFP/mCherry CV
1. pVS1:G	2024.10.28	eGFP/mCherry CV
1. pVS1:G	2024.10.28	eGFP/mCherry CV
1. pVS1:G	2024.10.28	eGFP/mCherry CV
1. pVS1:G	2024.10.28	eGFP/mCherry CV
1. pVS1:G	2024.10.28	eGFP/mCherry CV
3. pVS1:G & pVS1:R	2024.10.21	eGFP/mCherry CV	0.052874
3. pVS1:G & pVS1:R	2024.10.21	eGFP/mCherry CV	0.0910558
3. pVS1:G & pVS1:R	2024.10.21	eGFP/mCherry CV	0.0479383
3. pVS1:G & pVS1:R	2024.10.21	eGFP/mCherry CV	0.0468227
3. pVS1:G & pVS1:R	2024.10.21	eGFP/mCherry CV	0.0655622
3. pVS1:G & pVS1:R	2024.10.21	eGFP/mCherry CV	0.0318409
4. pVS1:G & BBR1:R	2024.10.21	eGFP/mCherry CV	0.0936839
4. pVS1:G & BBR1:R	2024.10.21	eGFP/mCherry CV	0.160481
4. pVS1:G & BBR1:R	2024.10.21	eGFP/mCherry CV	0.0831239
4. pVS1:G & BBR1:R	2024.10.21	eGFP/mCherry CV	0.101081
4. pVS1:G & BBR1:R	2024.10.21	eGFP/mCherry CV	0.171908
4. pVS1:G & BBR1:R	2024.10.21	eGFP/mCherry CV	0.192889
5. pVS1:R & BBR1:G	2024.10.21	eGFP/mCherry CV	0.222651
5. pVS1:R & BBR1:G	2024.10.21	eGFP/mCherry CV	0.126632
5. pVS1:R & BBR1:G	2024.10.21	eGFP/mCherry CV	0.0951514
5. pVS1:R & BBR1:G	2024.10.21	eGFP/mCherry CV	0.0875614
5. pVS1:R & BBR1:G	2024.10.21	eGFP/mCherry CV	0.117924
5. pVS1:R & BBR1:G	2024.10.21	eGFP/mCherry CV	0.143935
6. pVS1:G & pSa:R	2024.10.21	eGFP/mCherry CV	0.103941
6. pVS1:G & pSa:R	2024.10.21	eGFP/mCherry CV	0.1045
6. pVS1:G & pSa:R	2024.10.21	eGFP/mCherry CV	0.0908493
6. pVS1:G & pSa:R	2024.10.21	eGFP/mCherry CV	0.0812821
6. pVS1:G & pSa:R	2024.10.21	eGFP/mCherry CV	0.143753
6. pVS1:G & pSa:R	2024.10.21	eGFP/mCherry CV	0.109038
7. pVS1:R & pSa:G	2024.10.21	eGFP/mCherry CV	0.0933754
7. pVS1:R & pSa:G	2024.10.21	eGFP/mCherry CV	0.105087
7. pVS1:R & pSa:G	2024.10.21	eGFP/mCherry CV	0.102249
7. pVS1:R & pSa:G	2024.10.21	eGFP/mCherry CV	0.0708069
7. pVS1:R & pSa:G	2024.10.21	eGFP/mCherry CV	0.0606969
7. pVS1:R & pSa:G	2024.10.21	eGFP/mCherry CV	0.0881314
8. G→R→	2024.10.21	eGFP/mCherry CV	0.0874959
8. G→R→	2024.10.21	eGFP/mCherry CV	0.0429632
8. G→R→	2024.10.21	eGFP/mCherry CV	0.129418
8. G→R→	2024.10.21	eGFP/mCherry CV	0.0577507
8. G→R→	2024.10.21	eGFP/mCherry CV	0.0826048
8. G→R→	2024.10.21	eGFP/mCherry CV	0.0486646
9. R→G→	2024.10.21	eGFP/mCherry CV	0.0982524
9. R→G→	2024.10.21	eGFP/mCherry CV	0.0650743
9. R→G→	2024.10.21	eGFP/mCherry CV	0.0738844
9. R→G→	2024.10.21	eGFP/mCherry CV	0.0281406
9. R→G→	2024.10.21	eGFP/mCherry CV	0.0888646
9. R→G→	2024.10.21	eGFP/mCherry CV	0.0560249
10. G→←R	2024.10.21	eGFP/mCherry CV	0.0331554
10. G→←R	2024.10.21	eGFP/mCherry CV	0.0451117
10. G→←R	2024.10.21	eGFP/mCherry CV	0.0486967
10. G→←R	2024.10.21	eGFP/mCherry CV	0.055718
10. G→←R	2024.10.21	eGFP/mCherry CV	0.0501858
10. G→←R	2024.10.21	eGFP/mCherry CV	0.0458855
11. R→←G	2024.10.21	eGFP/mCherry CV	0.0534127
11. R→←G	2024.10.21	eGFP/mCherry CV	0.0774422
11. R→←G	2024.10.21	eGFP/mCherry CV	0.107176
11. R→←G	2024.10.21	eGFP/mCherry CV	0.127287
11. R→←G	2024.10.21	eGFP/mCherry CV	0.025674
11. R→←G	2024.10.21	eGFP/mCherry CV	0.0285583
12. ←G←R	2024.10.21	eGFP/mCherry CV	0.0336984
12. ←G←R	2024.10.21	eGFP/mCherry CV	0.0446331
12. ←G←R	2024.10.21	eGFP/mCherry CV	0.0484686
12. ←G←R	2024.10.21	eGFP/mCherry CV	0.0512902
12. ←G←R	2024.10.21	eGFP/mCherry CV	0.0710976
12. ←G←R	2024.10.21	eGFP/mCherry CV	0.0370554
13. ←R←G	2024.10.21	eGFP/mCherry CV	0.042686
13. ←R←G	2024.10.21	eGFP/mCherry CV	0.126942
13. ←R←G	2024.10.21	eGFP/mCherry CV	0.0532077
13. ←R←G	2024.10.21	eGFP/mCherry CV	0.0900628
13. ←R←G	2024.10.21	eGFP/mCherry CV	0.186649
13. ←R←G	2024.10.21	eGFP/mCherry CV	0.0717075
14. ←GR→	2024.10.21	eGFP/mCherry CV	0.0583672
14. ←GR→	2024.10.21	eGFP/mCherry CV	0.170061
14. ←GR→	2024.10.21	eGFP/mCherry CV	0.0546863
14. ←GR→	2024.10.21	eGFP/mCherry CV	0.0681355
14. ←GR→	2024.10.21	eGFP/mCherry CV	0.0535247
14. ←GR→	2024.10.21	eGFP/mCherry CV	0.0994408
15. ←RG→	2024.10.21	eGFP/mCherry CV	0.0853603
15. ←RG→	2024.10.21	eGFP/mCherry CV	0.116838
15. ←RG→	2024.10.21	eGFP/mCherry CV	0.0282129
15. ←RG→	2024.10.21	eGFP/mCherry CV	0.0647466
15. ←RG→	2024.10.21	eGFP/mCherry CV	0.0774496
15. ←RG→	2024.10.21	eGFP/mCherry CV	0.130325
16. pVS1:G + BBR1:R	2024.10.21	eGFP/mCherry CV	0.121095
16. pVS1:G + BBR1:R	2024.10.21	eGFP/mCherry CV	0.0961456
16. pVS1:G + BBR1:R	2024.10.21	eGFP/mCherry CV	0.053643
16. pVS1:G + BBR1:R	2024.10.21	eGFP/mCherry CV	0.107389
16. pVS1:G + BBR1:R	2024.10.21	eGFP/mCherry CV	0.118261
16. pVS1:G + BBR1:R	2024.10.21	eGFP/mCherry CV	0.0848949
17. pVS1:R + BBR1:G	2024.10.21	eGFP/mCherry CV	0.189285
17. pVS1:R + BBR1:G	2024.10.21	eGFP/mCherry CV	0.0955932
17. pVS1:R + BBR1:G	2024.10.21	eGFP/mCherry CV	0.11028
17. pVS1:R + BBR1:G	2024.10.21	eGFP/mCherry CV	0.142232
17. pVS1:R + BBR1:G	2024.10.21	eGFP/mCherry CV	0.127501
17. pVS1:R + BBR1:G	2024.10.21	eGFP/mCherry CV	0.147816
18. pVS1:G + pSa:R	2024.10.21	eGFP/mCherry CV	0.0963349
18. pVS1:G + pSa:R	2024.10.21	eGFP/mCherry CV	0.106146
18. pVS1:G + pSa:R	2024.10.21	eGFP/mCherry CV	0.102498
18. pVS1:G + pSa:R	2024.10.21	eGFP/mCherry CV	0.113031
18. pVS1:G + pSa:R	2024.10.21	eGFP/mCherry CV	0.137866
18. pVS1:G + pSa:R	2024.10.21	eGFP/mCherry CV	0.171871
19. pVS1:R + pSa:G	2024.10.21	eGFP/mCherry CV	0.0755311
19. pVS1:R + pSa:G	2024.10.21	eGFP/mCherry CV	0.0599413
19. pVS1:R + pSa:G	2024.10.21	eGFP/mCherry CV	0.0319052
19. pVS1:R + pSa:G	2024.10.21	eGFP/mCherry CV	0.0465854
19. pVS1:R + pSa:G	2024.10.21	eGFP/mCherry CV	0.053942
19. pVS1:R + pSa:G	2024.10.21	eGFP/mCherry CV	0.0456111
3. pVS1:G & pVS1:R	2024.10.28	eGFP/mCherry CV	0.0679342
3. pVS1:G & pVS1:R	2024.10.28	eGFP/mCherry CV	0.0410655
3. pVS1:G & pVS1:R	2024.10.28	eGFP/mCherry CV	0.0451124
3. pVS1:G & pVS1:R	2024.10.28	eGFP/mCherry CV	0.0432056
3. pVS1:G & pVS1:R	2024.10.28	eGFP/mCherry CV	0.0369751
3. pVS1:G & pVS1:R	2024.10.28	eGFP/mCherry CV	0.105308
4. pVS1:G & BBR1:R	2024.10.28	eGFP/mCherry CV	0.158193
4. pVS1:G & BBR1:R	2024.10.28	eGFP/mCherry CV	0.0701519
4. pVS1:G & BBR1:R	2024.10.28	eGFP/mCherry CV	0.159601
4. pVS1:G & BBR1:R	2024.10.28	eGFP/mCherry CV	0.110014
4. pVS1:G & BBR1:R	2024.10.28	eGFP/mCherry CV	0.156124
4. pVS1:G & BBR1:R	2024.10.28	eGFP/mCherry CV	0.127416
5. pVS1:R & BBR1:G	2024.10.28	eGFP/mCherry CV	0.149315
5. pVS1:R & BBR1:G	2024.10.28	eGFP/mCherry CV	0.0709729
5. pVS1:R & BBR1:G	2024.10.28	eGFP/mCherry CV	0.100525
5. pVS1:R & BBR1:G	2024.10.28	eGFP/mCherry CV	0.0553098
5. pVS1:R & BBR1:G	2024.10.28	eGFP/mCherry CV	0.163928
5. pVS1:R & BBR1:G	2024.10.28	eGFP/mCherry CV	0.104209
6. pVS1:G & pSa:R	2024.10.28	eGFP/mCherry CV	0.21734
6. pVS1:G & pSa:R	2024.10.28	eGFP/mCherry CV	0.182029
6. pVS1:G & pSa:R	2024.10.28	eGFP/mCherry CV	0.240079
6. pVS1:G & pSa:R	2024.10.28	eGFP/mCherry CV	0.0609389
6. pVS1:G & pSa:R	2024.10.28	eGFP/mCherry CV	0.311361
6. pVS1:G & pSa:R	2024.10.28	eGFP/mCherry CV	0.178012
7. pVS1:R & pSa:G	2024.10.28	eGFP/mCherry CV	0.0687562
7. pVS1:R & pSa:G	2024.10.28	eGFP/mCherry CV	0.100203
7. pVS1:R & pSa:G	2024.10.28	eGFP/mCherry CV	0.0618647
7. pVS1:R & pSa:G	2024.10.28	eGFP/mCherry CV	0.0922049
7. pVS1:R & pSa:G	2024.10.28	eGFP/mCherry CV	0.085416
7. pVS1:R & pSa:G	2024.10.28	eGFP/mCherry CV	0.0933689
8. G→R→	2024.10.28	eGFP/mCherry CV	0.12459
8. G→R→	2024.10.28	eGFP/mCherry CV	0.122706
8. G→R→	2024.10.28	eGFP/mCherry CV	0.0548091
8. G→R→	2024.10.28	eGFP/mCherry CV	0.112344
8. G→R→	2024.10.28	eGFP/mCherry CV	0.0672556
8. G→R→	2024.10.28	eGFP/mCherry CV	0.0428346
9. R→G→	2024.10.28	eGFP/mCherry CV	0.181375
9. R→G→	2024.10.28	eGFP/mCherry CV	0.076686
9. R→G→	2024.10.28	eGFP/mCherry CV	0.0686948
9. R→G→	2024.10.28	eGFP/mCherry CV	0.0892633
9. R→G→	2024.10.28	eGFP/mCherry CV	0.0438686
9. R→G→	2024.10.28	eGFP/mCherry CV	0.145749
10. G→←R	2024.10.28	eGFP/mCherry CV	0.0908039
10. G→←R	2024.10.28	eGFP/mCherry CV	0.115351
10. G→←R	2024.10.28	eGFP/mCherry CV	0.0931795
10. G→←R	2024.10.28	eGFP/mCherry CV	0.0867122
10. G→←R	2024.10.28	eGFP/mCherry CV	0.0940871
10. G→←R	2024.10.28	eGFP/mCherry CV	0.0900494
11. R→←G	2024.10.28	eGFP/mCherry CV	0.115408
11. R→←G	2024.10.28	eGFP/mCherry CV	0.0903883
11. R→←G	2024.10.28	eGFP/mCherry CV	0.0442184
11. R→←G	2024.10.28	eGFP/mCherry CV	0.0545246
11. R→←G	2024.10.28	eGFP/mCherry CV	0.0608774
11. R→←G	2024.10.28	eGFP/mCherry CV	0.0836026
12. ←G←R	2024.10.28	eGFP/mCherry CV	0.0965753
12. ←G←R	2024.10.28	eGFP/mCherry CV	0.0976772
12. ←G←R	2024.10.28	eGFP/mCherry CV	0.124231
12. ←G←R	2024.10.28	eGFP/mCherry CV	0.113914
12. ←G←R	2024.10.28	eGFP/mCherry CV	0.0681111
12. ←G←R	2024.10.28	eGFP/mCherry CV	0.0993725
13. ←R←G	2024.10.28	eGFP/mCherry CV	0.14273
13. ←R←G	2024.10.28	eGFP/mCherry CV	0.0775925
13. ←R←G	2024.10.28	eGFP/mCherry CV	0.0832681
13. ←R←G	2024.10.28	eGFP/mCherry CV	0.0585526
13. ←R←G	2024.10.28	eGFP/mCherry CV	0.0815747
13. ←R←G	2024.10.28	eGFP/mCherry CV	0.0667694
14. ←GR→	2024.10.28	eGFP/mCherry CV	0.0397408
14. ←GR→	2024.10.28	eGFP/mCherry CV	0.0493457
14. ←GR→	2024.10.28	eGFP/mCherry CV	0.0750395
14. ←GR→	2024.10.28	eGFP/mCherry CV	0.0659616
14. ←GR→	2024.10.28	eGFP/mCherry CV	0.0507534
14. ←GR→	2024.10.28	eGFP/mCherry CV	0.0961524
15. ←RG→	2024.10.28	eGFP/mCherry CV	0.239944
15. ←RG→	2024.10.28	eGFP/mCherry CV	0.0585476
15. ←RG→	2024.10.28	eGFP/mCherry CV	0.0816862
15. ←RG→	2024.10.28	eGFP/mCherry CV	0.128357
15. ←RG→	2024.10.28	eGFP/mCherry CV	0.0967988
15. ←RG→	2024.10.28	eGFP/mCherry CV	0.0542428
16. pVS1:G + BBR1:R	2024.10.28	eGFP/mCherry CV	0.129439
16. pVS1:G + BBR1:R	2024.10.28	eGFP/mCherry CV	0.059613
16. pVS1:G + BBR1:R	2024.10.28	eGFP/mCherry CV	0.162126
16. pVS1:G + BBR1:R	2024.10.28	eGFP/mCherry CV	0.157827
16. pVS1:G + BBR1:R	2024.10.28	eGFP/mCherry CV	0.0893935
16. pVS1:G + BBR1:R	2024.10.28	eGFP/mCherry CV	0.0856347
17. pVS1:R + BBR1:G	2024.10.28	eGFP/mCherry CV	0.117027
17. pVS1:R + BBR1:G	2024.10.28	eGFP/mCherry CV	0.110264
17. pVS1:R + BBR1:G	2024.10.28	eGFP/mCherry CV	0.164098
17. pVS1:R + BBR1:G	2024.10.28	eGFP/mCherry CV	0.0783883
17. pVS1:R + BBR1:G	2024.10.28	eGFP/mCherry CV	0.0727889
17. pVS1:R + BBR1:G	2024.10.28	eGFP/mCherry CV	0.0740122
18. pVS1:G + pSa:R	2024.10.28	eGFP/mCherry CV	0.0710264
18. pVS1:G + pSa:R	2024.10.28	eGFP/mCherry CV	0.118193
18. pVS1:G + pSa:R	2024.10.28	eGFP/mCherry CV	0.114966
18. pVS1:G + pSa:R	2024.10.28	eGFP/mCherry CV	0.162221
18. pVS1:G + pSa:R	2024.10.28	eGFP/mCherry CV	0.147039
18. pVS1:G + pSa:R	2024.10.28	eGFP/mCherry CV	0.160169
19. pVS1:R + pSa:G	2024.10.28	eGFP/mCherry CV	0.106969
19. pVS1:R + pSa:G	2024.10.28	eGFP/mCherry CV	0.109925
19. pVS1:R + pSa:G	2024.10.28	eGFP/mCherry CV	0.0835114
19. pVS1:R + pSa:G	2024.10.28	eGFP/mCherry CV	0.11518
19. pVS1:R + pSa:G	2024.10.28	eGFP/mCherry CV	0.0717466
19. pVS1:R + pSa:G	2024.10.28	eGFP/mCherry CV	0.0634204

## Sheet: Fig. 2C
Fig. 2C
Condition	Date	Statistic	CV
2. pVS1:R	2024.10.21	mCherry CV	0.21922
2. pVS1:R	2024.10.21	mCherry CV	0.175997
2. pVS1:R	2024.10.21	mCherry CV	0.122797
2. pVS1:R	2024.10.21	mCherry CV	0.100171
2. pVS1:R	2024.10.21	mCherry CV	0.181741
2. pVS1:R	2024.10.21	mCherry CV	0.0963816
2. pVS1:R	2024.10.28	mCherry CV	0.207378
2. pVS1:R	2024.10.28	mCherry CV	0.163479
2. pVS1:R	2024.10.28	mCherry CV	0.0752444
2. pVS1:R	2024.10.28	mCherry CV	0.127595
2. pVS1:R	2024.10.28	mCherry CV	0.0429623
2. pVS1:R	2024.10.28	mCherry CV	0.385006
3. pVS1:G & pVS1:R	2024.10.21	mCherry CV
3. pVS1:G & pVS1:R	2024.10.21	mCherry CV
3. pVS1:G & pVS1:R	2024.10.21	mCherry CV
3. pVS1:G & pVS1:R	2024.10.21	mCherry CV
3. pVS1:G & pVS1:R	2024.10.21	mCherry CV
3. pVS1:G & pVS1:R	2024.10.21	mCherry CV
4. pVS1:G & BBR1:R	2024.10.21	mCherry CV
4. pVS1:G & BBR1:R	2024.10.21	mCherry CV
4. pVS1:G & BBR1:R	2024.10.21	mCherry CV
4. pVS1:G & BBR1:R	2024.10.21	mCherry CV
4. pVS1:G & BBR1:R	2024.10.21	mCherry CV
4. pVS1:G & BBR1:R	2024.10.21	mCherry CV
5. pVS1:R & BBR1:G	2024.10.21	mCherry CV
5. pVS1:R & BBR1:G	2024.10.21	mCherry CV
5. pVS1:R & BBR1:G	2024.10.21	mCherry CV
5. pVS1:R & BBR1:G	2024.10.21	mCherry CV
5. pVS1:R & BBR1:G	2024.10.21	mCherry CV
5. pVS1:R & BBR1:G	2024.10.21	mCherry CV
6. pVS1:G & pSa:R	2024.10.21	mCherry CV
6. pVS1:G & pSa:R	2024.10.21	mCherry CV
6. pVS1:G & pSa:R	2024.10.21	mCherry CV
6. pVS1:G & pSa:R	2024.10.21	mCherry CV
6. pVS1:G & pSa:R	2024.10.21	mCherry CV
6. pVS1:G & pSa:R	2024.10.21	mCherry CV
7. pVS1:R & pSa:G	2024.10.21	mCherry CV
7. pVS1:R & pSa:G	2024.10.21	mCherry CV
7. pVS1:R & pSa:G	2024.10.21	mCherry CV
7. pVS1:R & pSa:G	2024.10.21	mCherry CV
7. pVS1:R & pSa:G	2024.10.21	mCherry CV
7. pVS1:R & pSa:G	2024.10.21	mCherry CV
8. G→R→	2024.10.21	mCherry CV
8. G→R→	2024.10.21	mCherry CV
8. G→R→	2024.10.21	mCherry CV
8. G→R→	2024.10.21	mCherry CV
8. G→R→	2024.10.21	mCherry CV
8. G→R→	2024.10.21	mCherry CV
9. R→G→	2024.10.21	mCherry CV
9. R→G→	2024.10.21	mCherry CV
9. R→G→	2024.10.21	mCherry CV
9. R→G→	2024.10.21	mCherry CV
9. R→G→	2024.10.21	mCherry CV
9. R→G→	2024.10.21	mCherry CV
10. G→←R	2024.10.21	mCherry CV
10. G→←R	2024.10.21	mCherry CV
10. G→←R	2024.10.21	mCherry CV
10. G→←R	2024.10.21	mCherry CV
10. G→←R	2024.10.21	mCherry CV
10. G→←R	2024.10.21	mCherry CV
11. R→←G	2024.10.21	mCherry CV
11. R→←G	2024.10.21	mCherry CV
11. R→←G	2024.10.21	mCherry CV
11. R→←G	2024.10.21	mCherry CV
11. R→←G	2024.10.21	mCherry CV
11. R→←G	2024.10.21	mCherry CV
12. ←G←R	2024.10.21	mCherry CV
12. ←G←R	2024.10.21	mCherry CV
12. ←G←R	2024.10.21	mCherry CV
12. ←G←R	2024.10.21	mCherry CV
12. ←G←R	2024.10.21	mCherry CV
12. ←G←R	2024.10.21	mCherry CV
13. ←R←G	2024.10.21	mCherry CV
13. ←R←G	2024.10.21	mCherry CV
13. ←R←G	2024.10.21	mCherry CV
13. ←R←G	2024.10.21	mCherry CV
13. ←R←G	2024.10.21	mCherry CV
13. ←R←G	2024.10.21	mCherry CV
14. ←GR→	2024.10.21	mCherry CV
14. ←GR→	2024.10.21	mCherry CV
14. ←GR→	2024.10.21	mCherry CV
14. ←GR→	2024.10.21	mCherry CV
14. ←GR→	2024.10.21	mCherry CV
14. ←GR→	2024.10.21	mCherry CV
15. ←RG→	2024.10.21	mCherry CV
15. ←RG→	2024.10.21	mCherry CV
15. ←RG→	2024.10.21	mCherry CV
15. ←RG→	2024.10.21	mCherry CV
15. ←RG→	2024.10.21	mCherry CV
15. ←RG→	2024.10.21	mCherry CV
16. pVS1:G + BBR1:R	2024.10.21	mCherry CV
16. pVS1:G + BBR1:R	2024.10.21	mCherry CV
16. pVS1:G + BBR1:R	2024.10.21	mCherry CV
16. pVS1:G + BBR1:R	2024.10.21	mCherry CV
16. pVS1:G + BBR1:R	2024.10.21	mCherry CV
16. pVS1:G + BBR1:R	2024.10.21	mCherry CV
17. pVS1:R + BBR1:G	2024.10.21	mCherry CV
17. pVS1:R + BBR1:G	2024.10.21	mCherry CV
17. pVS1:R + BBR1:G	2024.10.21	mCherry CV
17. pVS1:R + BBR1:G	2024.10.21	mCherry CV
17. pVS1:R + BBR1:G	2024.10.21	mCherry CV
17. pVS1:R + BBR1:G	2024.10.21	mCherry CV
18. pVS1:G + pSa:R	2024.10.21	mCherry CV
18. pVS1:G + pSa:R	2024.10.21	mCherry CV
18. pVS1:G + pSa:R	2024.10.21	mCherry CV
18. pVS1:G + pSa:R	2024.10.21	mCherry CV
18. pVS1:G + pSa:R	2024.10.21	mCherry CV
18. pVS1:G + pSa:R	2024.10.21	mCherry CV
19. pVS1:R + pSa:G	2024.10.21	mCherry CV
19. pVS1:R + pSa:G	2024.10.21	mCherry CV
19. pVS1:R + pSa:G	2024.10.21	mCherry CV
19. pVS1:R + pSa:G	2024.10.21	mCherry CV
19. pVS1:R + pSa:G	2024.10.21	mCherry CV
19. pVS1:R + pSa:G	2024.10.21	mCherry CV
3. pVS1:G & pVS1:R	2024.10.28	mCherry CV
3. pVS1:G & pVS1:R	2024.10.28	mCherry CV
3. pVS1:G & pVS1:R	2024.10.28	mCherry CV
3. pVS1:G & pVS1:R	2024.10.28	mCherry CV
3. pVS1:G & pVS1:R	2024.10.28	mCherry CV
3. pVS1:G & pVS1:R	2024.10.28	mCherry CV
4. pVS1:G & BBR1:R	2024.10.28	mCherry CV
4. pVS1:G & BBR1:R	2024.10.28	mCherry CV
4. pVS1:G & BBR1:R	2024.10.28	mCherry CV
4. pVS1:G & BBR1:R	2024.10.28	mCherry CV
4. pVS1:G & BBR1:R	2024.10.28	mCherry CV
4. pVS1:G & BBR1:R	2024.10.28	mCherry CV
5. pVS1:R & BBR1:G	2024.10.28	mCherry CV
5. pVS1:R & BBR1:G	2024.10.28	mCherry CV
5. pVS1:R & BBR1:G	2024.10.28	mCherry CV
5. pVS1:R & BBR1:G	2024.10.28	mCherry CV
5. pVS1:R & BBR1:G	2024.10.28	mCherry CV
5. pVS1:R & BBR1:G	2024.10.28	mCherry CV
6. pVS1:G & pSa:R	2024.10.28	mCherry CV
6. pVS1:G & pSa:R	2024.10.28	mCherry CV
6. pVS1:G & pSa:R	2024.10.28	mCherry CV
6. pVS1:G & pSa:R	2024.10.28	mCherry CV
6. pVS1:G & pSa:R	2024.10.28	mCherry CV
6. pVS1:G & pSa:R	2024.10.28	mCherry CV
7. pVS1:R & pSa:G	2024.10.28	mCherry CV
7. pVS1:R & pSa:G	2024.10.28	mCherry CV
7. pVS1:R & pSa:G	2024.10.28	mCherry CV
7. pVS1:R & pSa:G	2024.10.28	mCherry CV
7. pVS1:R & pSa:G	2024.10.28	mCherry CV
7. pVS1:R & pSa:G	2024.10.28	mCherry CV
8. G→R→	2024.10.28	mCherry CV
8. G→R→	2024.10.28	mCherry CV
8. G→R→	2024.10.28	mCherry CV
8. G→R→	2024.10.28	mCherry CV
8. G→R→	2024.10.28	mCherry CV
8. G→R→	2024.10.28	mCherry CV
9. R→G→	2024.10.28	mCherry CV
9. R→G→	2024.10.28	mCherry CV
9. R→G→	2024.10.28	mCherry CV
9. R→G→	2024.10.28	mCherry CV
9. R→G→	2024.10.28	mCherry CV
9. R→G→	2024.10.28	mCherry CV
10. G→←R	2024.10.28	mCherry CV
10. G→←R	2024.10.28	mCherry CV
10. G→←R	2024.10.28	mCherry CV
10. G→←R	2024.10.28	mCherry CV
10. G→←R	2024.10.28	mCherry CV
10. G→←R	2024.10.28	mCherry CV
11. R→←G	2024.10.28	mCherry CV
11. R→←G	2024.10.28	mCherry CV
11. R→←G	2024.10.28	mCherry CV
11. R→←G	2024.10.28	mCherry CV
11. R→←G	2024.10.28	mCherry CV
11. R→←G	2024.10.28	mCherry CV
12. ←G←R	2024.10.28	mCherry CV
12. ←G←R	2024.10.28	mCherry CV
12. ←G←R	2024.10.28	mCherry CV
12. ←G←R	2024.10.28	mCherry CV
12. ←G←R	2024.10.28	mCherry CV
12. ←G←R	2024.10.28	mCherry CV
13. ←R←G	2024.10.28	mCherry CV
13. ←R←G	2024.10.28	mCherry CV
13. ←R←G	2024.10.28	mCherry CV
13. ←R←G	2024.10.28	mCherry CV
13. ←R←G	2024.10.28	mCherry CV
13. ←R←G	2024.10.28	mCherry CV
14. ←GR→	2024.10.28	mCherry CV
14. ←GR→	2024.10.28	mCherry CV
14. ←GR→	2024.10.28	mCherry CV
14. ←GR→	2024.10.28	mCherry CV
14. ←GR→	2024.10.28	mCherry CV
14. ←GR→	2024.10.28	mCherry CV
15. ←RG→	2024.10.28	mCherry CV
15. ←RG→	2024.10.28	mCherry CV
15. ←RG→	2024.10.28	mCherry CV
15. ←RG→	2024.10.28	mCherry CV
15. ←RG→	2024.10.28	mCherry CV
15. ←RG→	2024.10.28	mCherry CV
16. pVS1:G + BBR1:R	2024.10.28	mCherry CV
16. pVS1:G + BBR1:R	2024.10.28	mCherry CV
16. pVS1:G + BBR1:R	2024.10.28	mCherry CV
16. pVS1:G + BBR1:R	2024.10.28	mCherry CV
16. pVS1:G + BBR1:R	2024.10.28	mCherry CV
16. pVS1:G + BBR1:R	2024.10.28	mCherry CV
17. pVS1:R + BBR1:G	2024.10.28	mCherry CV
17. pVS1:R + BBR1:G	2024.10.28	mCherry CV
17. pVS1:R + BBR1:G	2024.10.28	mCherry CV
17. pVS1:R + BBR1:G	2024.10.28	mCherry CV
17. pVS1:R + BBR1:G	2024.10.28	mCherry CV
17. pVS1:R + BBR1:G	2024.10.28	mCherry CV
18. pVS1:G + pSa:R	2024.10.28	mCherry CV
18. pVS1:G + pSa:R	2024.10.28	mCherry CV
18. pVS1:G + pSa:R	2024.10.28	mCherry CV
18. pVS1:G + pSa:R	2024.10.28	mCherry CV
18. pVS1:G + pSa:R	2024.10.28	mCherry CV
18. pVS1:G + pSa:R	2024.10.28	mCherry CV
19. pVS1:R + pSa:G	2024.10.28	mCherry CV
19. pVS1:R + pSa:G	2024.10.28	mCherry CV
19. pVS1:R + pSa:G	2024.10.28	mCherry CV
19. pVS1:R + pSa:G	2024.10.28	mCherry CV
19. pVS1:R + pSa:G	2024.10.28	mCherry CV
19. pVS1:R + pSa:G	2024.10.28	mCherry CV
2. pVS1:R	2024.10.21	mCherry/eGFP CV
2. pVS1:R	2024.10.21	mCherry/eGFP CV
2. pVS1:R	2024.10.21	mCherry/eGFP CV
2. pVS1:R	2024.10.21	mCherry/eGFP CV
2. pVS1:R	2024.10.21	mCherry/eGFP CV
2. pVS1:R	2024.10.21	mCherry/eGFP CV
2. pVS1:R	2024.10.28	mCherry/eGFP CV
2. pVS1:R	2024.10.28	mCherry/eGFP CV
2. pVS1:R	2024.10.28	mCherry/eGFP CV
2. pVS1:R	2024.10.28	mCherry/eGFP CV
2. pVS1:R	2024.10.28	mCherry/eGFP CV
2. pVS1:R	2024.10.28	mCherry/eGFP CV
3. pVS1:G & pVS1:R	2024.10.21	mCherry/eGFP CV	0.0532176
3. pVS1:G & pVS1:R	2024.10.21	mCherry/eGFP CV	0.0846405
3. pVS1:G & pVS1:R	2024.10.21	mCherry/eGFP CV	0.0484384
3. pVS1:G & pVS1:R	2024.10.21	mCherry/eGFP CV	0.0449816
3. pVS1:G & pVS1:R	2024.10.21	mCherry/eGFP CV	0.0656299
3. pVS1:G & pVS1:R	2024.10.21	mCherry/eGFP CV	0.0325568
4. pVS1:G & BBR1:R	2024.10.21	mCherry/eGFP CV	0.0957627
4. pVS1:G & BBR1:R	2024.10.21	mCherry/eGFP CV	0.153857
4. pVS1:G & BBR1:R	2024.10.21	mCherry/eGFP CV	0.0768704
4. pVS1:G & BBR1:R	2024.10.21	mCherry/eGFP CV	0.101604
4. pVS1:G & BBR1:R	2024.10.21	mCherry/eGFP CV	0.181383
4. pVS1:G & BBR1:R	2024.10.21	mCherry/eGFP CV	0.176146
5. pVS1:R & BBR1:G	2024.10.21	mCherry/eGFP CV	0.269218
5. pVS1:R & BBR1:G	2024.10.21	mCherry/eGFP CV	0.135109
5. pVS1:R & BBR1:G	2024.10.21	mCherry/eGFP CV	0.0942552
5. pVS1:R & BBR1:G	2024.10.21	mCherry/eGFP CV	0.0969246
5. pVS1:R & BBR1:G	2024.10.21	mCherry/eGFP CV	0.124573
5. pVS1:R & BBR1:G	2024.10.21	mCherry/eGFP CV	0.147968
6. pVS1:G & pSa:R	2024.10.21	mCherry/eGFP CV	0.109358
6. pVS1:G & pSa:R	2024.10.21	mCherry/eGFP CV	0.104551
6. pVS1:G & pSa:R	2024.10.21	mCherry/eGFP CV	0.0933722
6. pVS1:G & pSa:R	2024.10.21	mCherry/eGFP CV	0.0841214
6. pVS1:G & pSa:R	2024.10.21	mCherry/eGFP CV	0.136898
6. pVS1:G & pSa:R	2024.10.21	mCherry/eGFP CV	0.118269
7. pVS1:R & pSa:G	2024.10.21	mCherry/eGFP CV	0.0950418
7. pVS1:R & pSa:G	2024.10.21	mCherry/eGFP CV	0.1015
7. pVS1:R & pSa:G	2024.10.21	mCherry/eGFP CV	0.111648
7. pVS1:R & pSa:G	2024.10.21	mCherry/eGFP CV	0.0699555
7. pVS1:R & pSa:G	2024.10.21	mCherry/eGFP CV	0.059981
7. pVS1:R & pSa:G	2024.10.21	mCherry/eGFP CV	0.0887366
8. G→R→	2024.10.21	mCherry/eGFP CV	0.0915825
8. G→R→	2024.10.21	mCherry/eGFP CV	0.0408532
8. G→R→	2024.10.21	mCherry/eGFP CV	0.120393
8. G→R→	2024.10.21	mCherry/eGFP CV	0.057676
8. G→R→	2024.10.21	mCherry/eGFP CV	0.0835862
8. G→R→	2024.10.21	mCherry/eGFP CV	0.0473528
9. R→G→	2024.10.21	mCherry/eGFP CV	0.0961077
9. R→G→	2024.10.21	mCherry/eGFP CV	0.0664596
9. R→G→	2024.10.21	mCherry/eGFP CV	0.0721628
9. R→G→	2024.10.21	mCherry/eGFP CV	0.0279868
9. R→G→	2024.10.21	mCherry/eGFP CV	0.0902643
9. R→G→	2024.10.21	mCherry/eGFP CV	0.0555554
10. G→←R	2024.10.21	mCherry/eGFP CV	0.0336215
10. G→←R	2024.10.21	mCherry/eGFP CV	0.0447471
10. G→←R	2024.10.21	mCherry/eGFP CV	0.0487426
10. G→←R	2024.10.21	mCherry/eGFP CV	0.0541518
10. G→←R	2024.10.21	mCherry/eGFP CV	0.0514441
10. G→←R	2024.10.21	mCherry/eGFP CV	0.045531
11. R→←G	2024.10.21	mCherry/eGFP CV	0.0538508
11. R→←G	2024.10.21	mCherry/eGFP CV	0.0798042
11. R→←G	2024.10.21	mCherry/eGFP CV	0.115991
11. R→←G	2024.10.21	mCherry/eGFP CV	0.128935
11. R→←G	2024.10.21	mCherry/eGFP CV	0.0257953
11. R→←G	2024.10.21	mCherry/eGFP CV	0.0290992
12. ←G←R	2024.10.21	mCherry/eGFP CV	0.0339711
12. ←G←R	2024.10.21	mCherry/eGFP CV	0.0462385
12. ←G←R	2024.10.21	mCherry/eGFP CV	0.0483351
12. ←G←R	2024.10.21	mCherry/eGFP CV	0.056543
12. ←G←R	2024.10.21	mCherry/eGFP CV	0.0735771
12. ←G←R	2024.10.21	mCherry/eGFP CV	0.0372647
13. ←R←G	2024.10.21	mCherry/eGFP CV	0.0423361
13. ←R←G	2024.10.21	mCherry/eGFP CV	0.125533
13. ←R←G	2024.10.21	mCherry/eGFP CV	0.050323
13. ←R←G	2024.10.21	mCherry/eGFP CV	0.0859876
13. ←R←G	2024.10.21	mCherry/eGFP CV	0.194766
13. ←R←G	2024.10.21	mCherry/eGFP CV	0.0699102
14. ←GR→	2024.10.21	mCherry/eGFP CV	0.0591708
14. ←GR→	2024.10.21	mCherry/eGFP CV	0.175619
14. ←GR→	2024.10.21	mCherry/eGFP CV	0.055175
14. ←GR→	2024.10.21	mCherry/eGFP CV	0.067555
14. ←GR→	2024.10.21	mCherry/eGFP CV	0.0539483
14. ←GR→	2024.10.21	mCherry/eGFP CV	0.102104
15. ←RG→	2024.10.21	mCherry/eGFP CV	0.0905979
15. ←RG→	2024.10.21	mCherry/eGFP CV	0.110995
15. ←RG→	2024.10.21	mCherry/eGFP CV	0.0286084
15. ←RG→	2024.10.21	mCherry/eGFP CV	0.0654049
15. ←RG→	2024.10.21	mCherry/eGFP CV	0.0824122
15. ←RG→	2024.10.21	mCherry/eGFP CV	0.131073
16. pVS1:G + BBR1:R	2024.10.21	mCherry/eGFP CV	0.124027
16. pVS1:G + BBR1:R	2024.10.21	mCherry/eGFP CV	0.0902934
16. pVS1:G + BBR1:R	2024.10.21	mCherry/eGFP CV	0.0520314
16. pVS1:G + BBR1:R	2024.10.21	mCherry/eGFP CV	0.114456
16. pVS1:G + BBR1:R	2024.10.21	mCherry/eGFP CV	0.116576
16. pVS1:G + BBR1:R	2024.10.21	mCherry/eGFP CV	0.0953102
17. pVS1:R + BBR1:G	2024.10.21	mCherry/eGFP CV	0.269854
17. pVS1:R + BBR1:G	2024.10.21	mCherry/eGFP CV	0.0994936
17. pVS1:R + BBR1:G	2024.10.21	mCherry/eGFP CV	0.130327
17. pVS1:R + BBR1:G	2024.10.21	mCherry/eGFP CV	0.147129
17. pVS1:R + BBR1:G	2024.10.21	mCherry/eGFP CV	0.158863
17. pVS1:R + BBR1:G	2024.10.21	mCherry/eGFP CV	0.143681
18. pVS1:G + pSa:R	2024.10.21	mCherry/eGFP CV	0.0932203
18. pVS1:G + pSa:R	2024.10.21	mCherry/eGFP CV	0.102016
18. pVS1:G + pSa:R	2024.10.21	mCherry/eGFP CV	0.102983
18. pVS1:G + pSa:R	2024.10.21	mCherry/eGFP CV	0.10128
18. pVS1:G + pSa:R	2024.10.21	mCherry/eGFP CV	0.132446
18. pVS1:G + pSa:R	2024.10.21	mCherry/eGFP CV	0.173362
19. pVS1:R + pSa:G	2024.10.21	mCherry/eGFP CV	0.0735692
19. pVS1:R + pSa:G	2024.10.21	mCherry/eGFP CV	0.0580234
19. pVS1:R + pSa:G	2024.10.21	mCherry/eGFP CV	0.031726
19. pVS1:R + pSa:G	2024.10.21	mCherry/eGFP CV	0.0460937
19. pVS1:R + pSa:G	2024.10.21	mCherry/eGFP CV	0.0510647
19. pVS1:R + pSa:G	2024.10.21	mCherry/eGFP CV	0.0463728
3. pVS1:G & pVS1:R	2024.10.28	mCherry/eGFP CV	0.0697732
3. pVS1:G & pVS1:R	2024.10.28	mCherry/eGFP CV	0.0428435
3. pVS1:G & pVS1:R	2024.10.28	mCherry/eGFP CV	0.0455379
3. pVS1:G & pVS1:R	2024.10.28	mCherry/eGFP CV	0.0425036
3. pVS1:G & pVS1:R	2024.10.28	mCherry/eGFP CV	0.0384011
3. pVS1:G & pVS1:R	2024.10.28	mCherry/eGFP CV	0.107977
4. pVS1:G & BBR1:R	2024.10.28	mCherry/eGFP CV	0.161873
4. pVS1:G & BBR1:R	2024.10.28	mCherry/eGFP CV	0.070941
4. pVS1:G & BBR1:R	2024.10.28	mCherry/eGFP CV	0.152358
4. pVS1:G & BBR1:R	2024.10.28	mCherry/eGFP CV	0.103394
4. pVS1:G & BBR1:R	2024.10.28	mCherry/eGFP CV	0.147401
4. pVS1:G & BBR1:R	2024.10.28	mCherry/eGFP CV	0.138808
5. pVS1:R & BBR1:G	2024.10.28	mCherry/eGFP CV	0.136709
5. pVS1:R & BBR1:G	2024.10.28	mCherry/eGFP CV	0.0705637
5. pVS1:R & BBR1:G	2024.10.28	mCherry/eGFP CV	0.101151
5. pVS1:R & BBR1:G	2024.10.28	mCherry/eGFP CV	0.0563549
5. pVS1:R & BBR1:G	2024.10.28	mCherry/eGFP CV	0.165525
5. pVS1:R & BBR1:G	2024.10.28	mCherry/eGFP CV	0.108207
6. pVS1:G & pSa:R	2024.10.28	mCherry/eGFP CV	0.220472
6. pVS1:G & pSa:R	2024.10.28	mCherry/eGFP CV	0.167363
6. pVS1:G & pSa:R	2024.10.28	mCherry/eGFP CV	0.199199
6. pVS1:G & pSa:R	2024.10.28	mCherry/eGFP CV	0.0580521
6. pVS1:G & pSa:R	2024.10.28	mCherry/eGFP CV	0.293615
6. pVS1:G & pSa:R	2024.10.28	mCherry/eGFP CV	0.184836
7. pVS1:R & pSa:G	2024.10.28	mCherry/eGFP CV	0.0653311
7. pVS1:R & pSa:G	2024.10.28	mCherry/eGFP CV	0.102062
7. pVS1:R & pSa:G	2024.10.28	mCherry/eGFP CV	0.0603724
7. pVS1:R & pSa:G	2024.10.28	mCherry/eGFP CV	0.0934595
7. pVS1:R & pSa:G	2024.10.28	mCherry/eGFP CV	0.0938425
7. pVS1:R & pSa:G	2024.10.28	mCherry/eGFP CV	0.0913698
8. G→R→	2024.10.28	mCherry/eGFP CV	0.125721
8. G→R→	2024.10.28	mCherry/eGFP CV	0.112489
8. G→R→	2024.10.28	mCherry/eGFP CV	0.0517718
8. G→R→	2024.10.28	mCherry/eGFP CV	0.109055
8. G→R→	2024.10.28	mCherry/eGFP CV	0.0738371
8. G→R→	2024.10.28	mCherry/eGFP CV	0.0445419
9. R→G→	2024.10.28	mCherry/eGFP CV	0.152034
9. R→G→	2024.10.28	mCherry/eGFP CV	0.0754213
9. R→G→	2024.10.28	mCherry/eGFP CV	0.0683728
9. R→G→	2024.10.28	mCherry/eGFP CV	0.0899856
9. R→G→	2024.10.28	mCherry/eGFP CV	0.0426734
9. R→G→	2024.10.28	mCherry/eGFP CV	0.143706
10. G→←R	2024.10.28	mCherry/eGFP CV	0.0880512
10. G→←R	2024.10.28	mCherry/eGFP CV	0.11038
10. G→←R	2024.10.28	mCherry/eGFP CV	0.0974501
10. G→←R	2024.10.28	mCherry/eGFP CV	0.0875807
10. G→←R	2024.10.28	mCherry/eGFP CV	0.0952613
10. G→←R	2024.10.28	mCherry/eGFP CV	0.0911187
11. R→←G	2024.10.28	mCherry/eGFP CV	0.119218
11. R→←G	2024.10.28	mCherry/eGFP CV	0.0918451
11. R→←G	2024.10.28	mCherry/eGFP CV	0.0436697
11. R→←G	2024.10.28	mCherry/eGFP CV	0.0566632
11. R→←G	2024.10.28	mCherry/eGFP CV	0.0615393
11. R→←G	2024.10.28	mCherry/eGFP CV	0.0841909
12. ←G←R	2024.10.28	mCherry/eGFP CV	0.100412
12. ←G←R	2024.10.28	mCherry/eGFP CV	0.100062
12. ←G←R	2024.10.28	mCherry/eGFP CV	0.122945
12. ←G←R	2024.10.28	mCherry/eGFP CV	0.109789
12. ←G←R	2024.10.28	mCherry/eGFP CV	0.06767
12. ←G←R	2024.10.28	mCherry/eGFP CV	0.103515
13. ←R←G	2024.10.28	mCherry/eGFP CV	0.137167
13. ←R←G	2024.10.28	mCherry/eGFP CV	0.0770717
13. ←R←G	2024.10.28	mCherry/eGFP CV	0.0862212
13. ←R←G	2024.10.28	mCherry/eGFP CV	0.0581317
13. ←R←G	2024.10.28	mCherry/eGFP CV	0.0740253
13. ←R←G	2024.10.28	mCherry/eGFP CV	0.0648353
14. ←GR→	2024.10.28	mCherry/eGFP CV	0.0400641
14. ←GR→	2024.10.28	mCherry/eGFP CV	0.0495044
14. ←GR→	2024.10.28	mCherry/eGFP CV	0.0770899
14. ←GR→	2024.10.28	mCherry/eGFP CV	0.0657413
14. ←GR→	2024.10.28	mCherry/eGFP CV	0.0523723
14. ←GR→	2024.10.28	mCherry/eGFP CV	0.0940815
15. ←RG→	2024.10.28	mCherry/eGFP CV	0.206143
15. ←RG→	2024.10.28	mCherry/eGFP CV	0.0582792
15. ←RG→	2024.10.28	mCherry/eGFP CV	0.0842469
15. ←RG→	2024.10.28	mCherry/eGFP CV	0.126494
15. ←RG→	2024.10.28	mCherry/eGFP CV	0.0945239
15. ←RG→	2024.10.28	mCherry/eGFP CV	0.055263
16. pVS1:G + BBR1:R	2024.10.28	mCherry/eGFP CV	0.129417
16. pVS1:G + BBR1:R	2024.10.28	mCherry/eGFP CV	0.061239
16. pVS1:G + BBR1:R	2024.10.28	mCherry/eGFP CV	0.142995
16. pVS1:G + BBR1:R	2024.10.28	mCherry/eGFP CV	0.149819
16. pVS1:G + BBR1:R	2024.10.28	mCherry/eGFP CV	0.0842718
16. pVS1:G + BBR1:R	2024.10.28	mCherry/eGFP CV	0.0819164
17. pVS1:R + BBR1:G	2024.10.28	mCherry/eGFP CV	0.106327
17. pVS1:R + BBR1:G	2024.10.28	mCherry/eGFP CV	0.1081
17. pVS1:R + BBR1:G	2024.10.28	mCherry/eGFP CV	0.180045
17. pVS1:R + BBR1:G	2024.10.28	mCherry/eGFP CV	0.0790563
17. pVS1:R + BBR1:G	2024.10.28	mCherry/eGFP CV	0.0752236
17. pVS1:R + BBR1:G	2024.10.28	mCherry/eGFP CV	0.0810012
18. pVS1:G + pSa:R	2024.10.28	mCherry/eGFP CV	0.0680205
18. pVS1:G + pSa:R	2024.10.28	mCherry/eGFP CV	0.119033
18. pVS1:G + pSa:R	2024.10.28	mCherry/eGFP CV	0.102584
18. pVS1:G + pSa:R	2024.10.28	mCherry/eGFP CV	0.154196
18. pVS1:G + pSa:R	2024.10.28	mCherry/eGFP CV	0.13849
18. pVS1:G + pSa:R	2024.10.28	mCherry/eGFP CV	0.150169
19. pVS1:R + pSa:G	2024.10.28	mCherry/eGFP CV	0.112261
19. pVS1:R + pSa:G	2024.10.28	mCherry/eGFP CV	0.108404
19. pVS1:R + pSa:G	2024.10.28	mCherry/eGFP CV	0.0845655
19. pVS1:R + pSa:G	2024.10.28	mCherry/eGFP CV	0.135053
19. pVS1:R + pSa:G	2024.10.28	mCherry/eGFP CV	0.0698732
19. pVS1:R + pSa:G	2024.10.28	mCherry/eGFP CV	0.064547

## Sheet: Fig. 3A-B
Fig. 3A-B
eGFP CV	mCherry CV	eGFP/mCherry CV	mCherry/eGFP CV	Condition	eGFP OD	mCherry OD
0.292118				1 - 0	1	0
0.300034	0.258403	0.106812	0.11237	1 - 0.01	1	0.01
0.324868	0.386536	0.103453	0.10645	1 - 0.1	1	0.1
0.236207	0.313245	0.10815	0.111493	1 - 0.5	1	0.5
0.314201	0.427497	0.129347	0.128687	1 - 1	1	1
0.234666				0.5 - 0	0.5	0
0.435599	0.497575	0.151146	0.261308	0.5 - 0.01	0.5	0.01
0.369058	0.435619	0.119528	0.131467	0.5 - 0.1	0.5	0.1
0.357536	0.410854	0.130365	0.11493	0.5 - 0.5	0.5	0.5
0.374145	0.440475	0.109992	0.105357	0.5 - 1	0.5	1
0.306146				0.1 - 0	0.1	0
0.215585	0.214392	0.111219	0.110925	0.1 - 0.01	0.1	0.01
0.28238	0.266231	0.0933484	0.0942192	0.1 - 0.1	0.1	0.1
0.303117	0.376015	0.113291	0.108901	0.1 - 0.5	0.1	0.5
0.190374	0.255015	0.106918	0.107652	0.1 - 1	0.1	1
0.292903				0.01 - 0	0.01	0
0.339267	0.34871	0.0839055	0.0845431	0.01 - 0.01	0.01	0.01
0.255541	0.258418	0.0947511	0.0884184	0.01 - 0.1	0.01	0.1
0.205276	0.285221	0.116341	0.118801	0.01 - 0.5	0.01	0.5
0.217896	0.292973	0.163653	0.138739	0.01 - 1	0.01	1
				0 - 0	0	0
	0.373816			0 - 0.01	0	0.01
	0.285191			0 - 0.1	0	0.1
	0.314583			0 - 0.5	0	0.5
	0.266047			0 - 1	0	1

## Sheet: Fig. 3C-D
Fig. 3C-D
Well	eGFP	mCherry	Plant	Leaf	Date	log2green	log2red	eGFP/mCherry	mCherry/eGFP	Condition	eGFP OD	mCherry OD
A1	249384	59	1	T4	2024.08.12	17.928	5.88264	4226.85	0.000236583	1 - 0	1	0
A2	246119	67	1	T4	2024.08.12	17.909	6.06609	3673.42	0.000272226	1 - 0	1	0
A3	211072	60	1	T4	2024.08.12	17.6874	5.90689	3517.87	0.000284263	1 - 0	1	0
A4	193593	51	1	T4	2024.08.12	17.5627	5.67243	3795.94	0.000263439	1 - 0	1	0
A5	163449	62	1	T5	2024.08.12	17.3185	5.9542	2636.27	0.000379323	1 - 0	1	0
A6	154480	60	1	T5	2024.08.12	17.2371	5.90689	2574.67	0.0003884	1 - 0	1	0
A7	191797	54	1	T5	2024.08.12	17.5492	5.75489	3551.8	0.000281548	1 - 0	1	0
A8	164857	61	1	T5	2024.08.12	17.3309	5.93074	2702.57	0.000370018	1 - 0	1	0
A9	156789	79	2	T4	2024.08.12	17.2585	6.30378	1984.67	0.000503862	1 - 0	1	0
A10	136649	57	2	T4	2024.08.12	17.0601	5.83289	2397.35	0.000417127	1 - 0	1	0
A11	193305	54	2	T4	2024.08.12	17.5605	5.75489	3579.72	0.000279351	1 - 0	1	0
A12	140433	58	2	T4	2024.08.12	17.0995	5.85798	2421.26	0.000413008	1 - 0	1	0
B1	145376	55	2	T5	2024.08.12	17.1494	5.78136	2643.2	0.000378329	1 - 0	1	0
B2	131144	55	2	T5	2024.08.12	17.0008	5.78136	2384.44	0.000419386	1 - 0	1	0
B3	144734	44	2	T5	2024.08.12	17.143	5.45943	3289.41	0.000304006	1 - 0	1	0
B4	164427	55	2	T5	2024.08.12	17.3271	5.78136	2989.58	0.000334495	1 - 0	1	0
B5	199796	56	3	T4	2024.08.12	17.6082	5.80735	3567.79	0.000280286	1 - 0	1	0
B6	188760	51	3	T4	2024.08.12	17.5262	5.67243	3701.18	0.000270184	1 - 0	1	0
B7	200744	49	3	T4	2024.08.12	17.615	5.61471	4096.82	0.000244092	1 - 0	1	0
B8	207792	68	3	T4	2024.08.12	17.6648	6.08746	3055.76	0.00032725	1 - 0	1	0
B9	145737	47	3	T5	2024.08.12	17.153	5.55459	3100.79	0.000322499	1 - 0	1	0
B10	135413	51	3	T5	2024.08.12	17.047	5.67243	2655.16	0.000376626	1 - 0	1	0
B11	122468	49	3	T5	2024.08.12	16.902	5.61471	2499.35	0.000400105	1 - 0	1	0
B12	123636	55	3	T5	2024.08.12	16.9157	5.78136	2247.93	0.000444854	1 - 0	1	0
C1	186823	64	4	T4	2024.08.12	17.5113	6	2919.11	0.00034257	1 - 0	1	0
C2	220065	56	4	T4	2024.08.12	17.7476	5.80735	3929.73	0.00025447	1 - 0	1	0
C3	139168	59	4	T4	2024.08.12	17.0865	5.88264	2358.78	0.000423948	1 - 0	1	0
C4	196258	56	4	T4	2024.08.12	17.5824	5.80735	3504.61	0.000285339	1 - 0	1	0
C5	96206	72	4	T5	2024.08.12	16.5538	6.16993	1336.19	0.000748394	1 - 0	1	0
C6	93841	65	4	T5	2024.08.12	16.5179	6.02237	1443.71	0.000692661	1 - 0	1	0
C7	57415	70	4	T5	2024.08.12	15.8091	6.12928	820.214	0.00121919	1 - 0	1	0
C8	55715	80	4	T5	2024.08.12	15.7658	6.32193	696.438	0.00143588	1 - 0	1	0
C9	141080	79	5	T4	2024.08.12	17.1062	6.30378	1785.82	0.000559966	1 - 0	1	0
C10	194590	97	5	T4	2024.08.12	17.5701	6.59991	2006.08	0.000498484	1 - 0	1	0
C11	144930	70	5	T4	2024.08.12	17.145	6.12928	2070.43	0.000482992	1 - 0	1	0
C12	138646	58	5	T4	2024.08.12	17.081	5.85798	2390.45	0.000418332	1 - 0	1	0
D1	74647	56	5	T5	2024.08.12	16.1878	5.80735	1332.98	0.000750198	1 - 0	1	0
D2	88176	71	5	T5	2024.08.12	16.4281	6.14975	1241.92	0.000805208	1 - 0	1	0
D3	82338	59	5	T5	2024.08.12	16.3293	5.88264	1395.56	0.000716559	1 - 0	1	0
D4	83390	54	5	T5	2024.08.12	16.3476	5.75489	1544.26	0.00064756	1 - 0	1	0
D5	156092	61	6	T4	2024.08.12	17.252	5.93074	2558.89	0.000390795	1 - 0	1	0
D6	127072	51	6	T4	2024.08.12	16.9553	5.67243	2491.61	0.000401347	1 - 0	1	0
D7	142307	53	6	T4	2024.08.12	17.1186	5.72792	2685.04	0.000372434	1 - 0	1	0
D8	161547	55	6	T4	2024.08.12	17.3016	5.78136	2937.22	0.000340458	1 - 0	1	0
D9	156528	58	6	T5	2024.08.12	17.2561	5.85798	2698.76	0.000370541	1 - 0	1	0
D10	152630	48	6	T5	2024.08.12	17.2197	5.58496	3179.79	0.000314486	1 - 0	1	0
D11	162235	60	6	T5	2024.08.12	17.3077	5.90689	2703.92	0.000369834	1 - 0	1	0
D12	141381	45	6	T5	2024.08.12	17.1092	5.49185	3141.8	0.000318289	1 - 0	1	0
E1	135674	161	1	T4	2024.08.12	17.0498	7.33092	842.696	0.00118667	1 - 0.01	1	0.01
E2	131593	155	1	T4	2024.08.12	17.0057	7.27612	848.987	0.00117787	1 - 0.01	1	0.01
E3	158760	157	1	T4	2024.08.12	17.2765	7.29462	1011.21	0.000988914	1 - 0.01	1	0.01
E4	193686	217	1	T4	2024.08.12	17.5634	7.76155	892.562	0.00112037	1 - 0.01	1	0.01
E5	144030	158	1	T5	2024.08.12	17.136	7.30378	911.582	0.00109699	1 - 0.01	1	0.01
E6	153996	152	1	T5	2024.08.12	17.2325	7.24793	1013.13	0.000987039	1 - 0.01	1	0.01
E7	129087	149	1	T5	2024.08.12	16.978	7.21917	866.356	0.00115426	1 - 0.01	1	0.01
E8	155746	147	1	T5	2024.08.12	17.2488	7.19967	1059.5	0.000943844	1 - 0.01	1	0.01
E9	191025	186	2	T4	2024.08.12	17.5434	7.53916	1027.02	0.000973695	1 - 0.01	1	0.01
E10	197918	196	2	T4	2024.08.12	17.5945	7.61471	1009.79	0.000990309	1 - 0.01	1	0.01
E11	181020	158	2	T4	2024.08.12	17.4658	7.30378	1145.7	0.000872832	1 - 0.01	1	0.01
E12	216840	204	2	T4	2024.08.12	17.7263	7.67243	1062.94	0.000940786	1 - 0.01	1	0.01
F1	160531	165	2	T5	2024.08.12	17.2925	7.36632	972.915	0.00102784	1 - 0.01	1	0.01
F2	131412	128	2	T5	2024.08.12	17.0037	7	1026.66	0.000974036	1 - 0.01	1	0.01
F3	156880	145	2	T5	2024.08.12	17.2593	7.17991	1081.93	0.000924273	1 - 0.01	1	0.01
F4	118062	117	2	T5	2024.08.12	16.8492	6.87036	1009.08	0.000991005	1 - 0.01	1	0.01
F5	131950	136	3	T4	2024.08.12	17.0096	7.08746	970.221	0.00103069	1 - 0.01	1	0.01
F6	102999	126	3	T4	2024.08.12	16.6523	6.97728	817.452	0.00122331	1 - 0.01	1	0.01
F7	132150	156	3	T4	2024.08.12	17.0118	7.2854	847.115	0.00118048	1 - 0.01	1	0.01
F8	114946	132	3	T4	2024.08.12	16.8106	7.04439	870.803	0.00114837	1 - 0.01	1	0.01
F9	93961	104	3	T5	2024.08.12	16.5198	6.70044	903.471	0.00110684	1 - 0.01	1	0.01
F10	87445	135	3	T5	2024.08.12	16.4161	7.07682	647.741	0.00154383	1 - 0.01	1	0.01
F11	76836	95	3	T5	2024.08.12	16.2295	6.56986	808.8	0.0012364	1 - 0.01	1	0.01
F12	79530	97	3	T5	2024.08.12	16.2792	6.59991	819.897	0.00121967	1 - 0.01	1	0.01
G1	146051	171	4	T4	2024.08.12	17.1561	7.41785	854.099	0.00117082	1 - 0.01	1	0.01
G2	88365	101	4	T4	2024.08.12	16.4312	6.65821	874.901	0.00114299	1 - 0.01	1	0.01
G3	121011	133	4	T4	2024.08.12	16.8848	7.05528	909.857	0.00109907	1 - 0.01	1	0.01
G4	213888	216	4	T4	2024.08.12	17.7065	7.75489	990.222	0.00100987	1 - 0.01	1	0.01
G5	108528	120	4	T5	2024.08.12	16.7277	6.90689	904.4	0.00110571	1 - 0.01	1	0.01
G6	109123	127	4	T5	2024.08.12	16.7356	6.98868	859.236	0.00116382	1 - 0.01	1	0.01
G7	132459	135	4	T5	2024.08.12	17.0152	7.07682	981.178	0.00101918	1 - 0.01	1	0.01
G8	135918	139	4	T5	2024.08.12	17.0524	7.11894	977.827	0.00102268	1 - 0.01	1	0.01
G9	120933	154	5	T4	2024.08.12	16.8838	7.26679	785.279	0.00127343	1 - 0.01	1	0.01
G10	104519	116	5	T4	2024.08.12	16.6734	6.85798	901.026	0.00110985	1 - 0.01	1	0.01
G11	203466	198	5	T4	2024.08.12	17.6344	7.62936	1027.61	0.000973136	1 - 0.01	1	0.01
G12	164865	196	5	T4	2024.08.12	17.3309	7.61471	841.148	0.00118885	1 - 0.01	1	0.01
H1	89143	107	5	T5	2024.08.12	16.4438	6.74147	833.112	0.00120032	1 - 0.01	1	0.01
H2	94268	123	5	T5	2024.08.12	16.5245	6.94251	766.407	0.00130479	1 - 0.01	1	0.01
H3	64024	87	5	T5	2024.08.12	15.9663	6.44294	735.908	0.00135887	1 - 0.01	1	0.01
H4	75453	88	5	T5	2024.08.12	16.2033	6.45943	857.42	0.00116629	1 - 0.01	1	0.01
H5	169902	174	6	T4	2024.08.12	17.3743	7.44294	976.448	0.00102412	1 - 0.01	1	0.01
H6	240751	263	6	T4	2024.08.12	17.8772	8.03892	915.403	0.00109241	1 - 0.01	1	0.01
H7	185222	207	6	T4	2024.08.12	17.4989	7.69349	894.792	0.00111758	1 - 0.01	1	0.01
H8	193321	231	6	T4	2024.08.12	17.5606	7.85175	836.887	0.0011949	1 - 0.01	1	0.01
H9	117592	136	6	T5	2024.08.12	16.8434	7.08746	864.647	0.00115654	1 - 0.01	1	0.01
H10	155058	154	6	T5	2024.08.12	17.2424	7.26679	1006.87	0.000993177	1 - 0.01	1	0.01
H11	152838	160	6	T5	2024.08.12	17.2216	7.32193	955.237	0.00104686	1 - 0.01	1	0.01
H12	206059	213	6	T5	2024.08.12	17.6527	7.73471	967.413	0.00103368	1 - 0.01	1	0.01
A1	141245	1272	1	T4	2024.08.12	17.1078	10.3129	111.042	0.00900563	1 - 0.1	1	0.1
A2	139672	1195	1	T4	2024.08.12	17.0917	10.2228	116.88	0.00855576	1 - 0.1	1	0.1
A3	163221	1568	1	T4	2024.08.12	17.3165	10.6147	104.095	0.00960661	1 - 0.1	1	0.1
A4	150637	1249	1	T4	2024.08.12	17.2007	10.2866	120.606	0.00829146	1 - 0.1	1	0.1
A5	98769	751	1	T5	2024.08.12	16.5918	9.55267	131.517	0.0076036	1 - 0.1	1	0.1
A6	63340	480	1	T5	2024.08.12	15.9508	8.90689	131.958	0.00757815	1 - 0.1	1	0.1
A7	111659	764	1	T5	2024.08.12	16.7687	9.57743	146.151	0.00684226	1 - 0.1	1	0.1
A8	83021	564	1	T5	2024.08.12	16.3412	9.13955	147.2	0.00679346	1 - 0.1	1	0.1
A9	97869	881	2	T4	2024.08.12	16.5786	9.783	111.089	0.00900183	1 - 0.1	1	0.1
A10	127013	1060	2	T4	2024.08.12	16.9546	10.0498	119.824	0.0083456	1 - 0.1	1	0.1
A11	104886	887	2	T4	2024.08.12	16.6785	9.79279	118.248	0.0084568	1 - 0.1	1	0.1
A12	101297	893	2	T4	2024.08.12	16.6282	9.80252	113.434	0.00881566	1 - 0.1	1	0.1
B1	103350	767	2	T5	2024.08.12	16.6572	9.58308	134.746	0.00742138	1 - 0.1	1	0.1
B2	90558	649	2	T5	2024.08.12	16.4666	9.34207	139.535	0.00716668	1 - 0.1	1	0.1
B3	89739	676	2	T5	2024.08.12	16.4534	9.40088	132.75	0.00753296	1 - 0.1	1	0.1
B4	88790	707	2	T5	2024.08.12	16.4381	9.46557	125.587	0.00796261	1 - 0.1	1	0.1
B5	88859	632	3	T4	2024.08.12	16.4392	9.30378	140.6	0.00711239	1 - 0.1	1	0.1
B6	73588	535	3	T4	2024.08.12	16.1672	9.0634	137.548	0.00727021	1 - 0.1	1	0.1
B7	72473	504	3	T4	2024.08.12	16.1452	8.97728	143.796	0.00695431	1 - 0.1	1	0.1
B8	62457	427	3	T4	2024.08.12	15.9306	8.73809	146.269	0.0068367	1 - 0.1	1	0.1
B9	64373	428	3	T5	2024.08.12	15.9742	8.74147	150.404	0.00664875	1 - 0.1	1	0.1
B10	41966	256	3	T5	2024.08.12	15.3569	8	163.93	0.00610018	1 - 0.1	1	0.1
B11	60688	355	3	T5	2024.08.12	15.8891	8.47168	170.952	0.00584959	1 - 0.1	1	0.1
B12	41241	263	3	T5	2024.08.12	15.3318	8.03892	156.81	0.00637715	1 - 0.1	1	0.1
C1	106721	901	4	T4	2024.08.12	16.7035	9.81538	118.447	0.00844257	1 - 0.1	1	0.1
C2	130028	973	4	T4	2024.08.12	16.9885	9.9263	133.636	0.007483	1 - 0.1	1	0.1
C3	140397	1060	4	T4	2024.08.12	17.0992	10.0498	132.45	0.00755002	1 - 0.1	1	0.1
C4	151001	1131	4	T4	2024.08.12	17.2042	10.1434	133.511	0.00749002	1 - 0.1	1	0.1
C5	95260	621	4	T5	2024.08.12	16.5396	9.27845	153.398	0.006519	1 - 0.1	1	0.1
C6	95220	663	4	T5	2024.08.12	16.539	9.37287	143.62	0.00696282	1 - 0.1	1	0.1
C7	102830	728	4	T5	2024.08.12	16.6499	9.50779	141.25	0.00707965	1 - 0.1	1	0.1
C8	88536	609	4	T5	2024.08.12	16.434	9.2503	145.379	0.00687856	1 - 0.1	1	0.1
C9	109067	771	5	T4	2024.08.12	16.7349	9.59059	141.462	0.00706905	1 - 0.1	1	0.1
C10	113800	891	5	T4	2024.08.12	16.7961	9.79928	127.722	0.00782953	1 - 0.1	1	0.1
C11	101317	712	5	T4	2024.08.12	16.6285	9.47573	142.299	0.00702745	1 - 0.1	1	0.1
C12	107071	808	5	T4	2024.08.12	16.7082	9.65821	132.514	0.00754639	1 - 0.1	1	0.1
D1	115348	806	5	T5	2024.08.12	16.8156	9.65464	143.112	0.00698755	1 - 0.1	1	0.1
D2	114280	752	5	T5	2024.08.12	16.8022	9.55459	151.968	0.00658033	1 - 0.1	1	0.1
D3	93239	591	5	T5	2024.08.12	16.5086	9.20701	157.765	0.00633855	1 - 0.1	1	0.1
D4	102941	727	5	T5	2024.08.12	16.6515	9.50581	141.597	0.0070623	1 - 0.1	1	0.1
D5	200894	1600	6	T4	2024.08.12	17.6161	10.6439	125.559	0.0079644	1 - 0.1	1	0.1
D6	206703	1594	6	T4	2024.08.12	17.6572	10.6384	129.676	0.00771155	1 - 0.1	1	0.1
D7	146051	1121	6	T4	2024.08.12	17.1561	10.1306	130.286	0.0076754	1 - 0.1	1	0.1
D8	176020	1436	6	T4	2024.08.12	17.4254	10.4878	122.577	0.00815816	1 - 0.1	1	0.1
D9	110901	775	6	T5	2024.08.12	16.7589	9.59805	143.098	0.00698821	1 - 0.1	1	0.1
D10	112309	827	6	T5	2024.08.12	16.7771	9.69174	135.803	0.00736361	1 - 0.1	1	0.1
D11	156850	1071	6	T5	2024.08.12	17.259	10.0647	146.452	0.00682818	1 - 0.1	1	0.1
D12	104606	789	6	T5	2024.08.12	16.6746	9.62388	132.58	0.00754259	1 - 0.1	1	0.1
E1	110642	3629	1	T4	2024.08.12	16.7555	11.8254	30.4883	0.0327995	1 - 0.5	1	0.5
E2	114822	4167	1	T4	2024.08.12	16.809	12.0248	27.5551	0.036291	1 - 0.5	1	0.5
E3	104546	3832	1	T4	2024.08.12	16.6738	11.9039	27.2824	0.0366537	1 - 0.5	1	0.5
E4	108886	3595	1	T4	2024.08.12	16.7325	11.8118	30.2882	0.0330162	1 - 0.5	1	0.5
E5	80576	2274	1	T5	2024.08.12	16.2981	11.151	35.4336	0.0282218	1 - 0.5	1	0.5
E6	87782	2817	1	T5	2024.08.12	16.4216	11.4599	31.1615	0.0320909	1 - 0.5	1	0.5
E7	70411	2212	1	T5	2024.08.12	16.1035	11.1111	31.8314	0.0314155	1 - 0.5	1	0.5
E8	72452	2161	1	T5	2024.08.12	16.1447	11.0775	33.5271	0.0298266	1 - 0.5	1	0.5
E9	94728	4073	2	T4	2024.08.12	16.5315	11.9919	23.2575	0.0429968	1 - 0.5	1	0.5
E10	106095	3549	2	T4	2024.08.12	16.695	11.7932	29.8943	0.0334512	1 - 0.5	1	0.5
E11	47873	1252	2	T4	2024.08.12	15.5469	10.29	38.2372	0.0261525	1 - 0.5	1	0.5
E12	132068	5116	2	T4	2024.08.12	17.0109	12.3208	25.8147	0.0387376	1 - 0.5	1	0.5
F1	105196	3344	2	T5	2024.08.12	16.6827	11.7074	31.4581	0.0317883	1 - 0.5	1	0.5
F2	78905	2621	2	T5	2024.08.12	16.2678	11.3559	30.1049	0.0332172	1 - 0.5	1	0.5
F3	84576	2442	2	T5	2024.08.12	16.368	11.2538	34.6339	0.0288734	1 - 0.5	1	0.5
F4	56710	1567	2	T5	2024.08.12	15.7913	10.6138	36.1902	0.0276318	1 - 0.5	1	0.5
F5	104025	3544	3	T4	2024.08.12	16.6666	11.7912	29.3524	0.0340687	1 - 0.5	1	0.5
F6	127015	4709	3	T4	2024.08.12	16.9546	12.2012	26.9728	0.0370744	1 - 0.5	1	0.5
F7	149996	5094	3	T4	2024.08.12	17.1946	12.3146	29.4456	0.0339609	1 - 0.5	1	0.5
F8	142318	5305	3	T4	2024.08.12	17.1188	12.3731	26.8271	0.0372757	1 - 0.5	1	0.5
F9	110288	3561	3	T5	2024.08.12	16.7509	11.7981	30.9711	0.0322882	1 - 0.5	1	0.5
F10	134935	4399	3	T5	2024.08.12	17.0419	12.103	30.674	0.0326009	1 - 0.5	1	0.5
F11	110987	3350	3	T5	2024.08.12	16.76	11.7099	33.1304	0.0301837	1 - 0.5	1	0.5
F12	106550	3527	3	T5	2024.08.12	16.7012	11.7842	30.2098	0.0331018	1 - 0.5	1	0.5
G1	81881	2292	4	T4	2024.08.12	16.3212	11.1624	35.7247	0.0279918	1 - 0.5	1	0.5
G2	80304	2394	4	T4	2024.08.12	16.2932	11.2252	33.5439	0.0298117	1 - 0.5	1	0.5
G3	90900	2632	4	T4	2024.08.12	16.472	11.3619	34.5365	0.0289549	1 - 0.5	1	0.5
G4	74894	2097	4	T4	2024.08.12	16.1926	11.0341	35.7148	0.0279996	1 - 0.5	1	0.5
G5	79824	2015	4	T5	2024.08.12	16.2845	10.9766	39.6149	0.025243	1 - 0.5	1	0.5
G6	68546	1847	4	T5	2024.08.12	16.0648	10.851	37.1121	0.0269454	1 - 0.5	1	0.5
G7	83437	2296	4	T5	2024.08.12	16.3484	11.1649	36.3402	0.0275178	1 - 0.5	1	0.5
G8	63213	1825	4	T5	2024.08.12	15.9479	10.8337	34.6373	0.0288706	1 - 0.5	1	0.5
G9	81290	2792	5	T4	2024.08.12	16.3108	11.4471	29.1153	0.0343462	1 - 0.5	1	0.5
G10	106273	3763	5	T4	2024.08.12	16.6974	11.8777	28.2416	0.0354088	1 - 0.5	1	0.5
G11	110759	3632	5	T4	2024.08.12	16.7571	11.8265	30.4953	0.0327919	1 - 0.5	1	0.5
G12	105076	3712	5	T4	2024.08.12	16.6811	11.858	28.3071	0.0353268	1 - 0.5	1	0.5
H1	88030	2923	5	T5	2024.08.12	16.4257	11.5132	30.1163	0.0332046	1 - 0.5	1	0.5
H2	62666	1886	5	T5	2024.08.12	15.9354	10.8811	33.2269	0.0300961	1 - 0.5	1	0.5
H3	67977	2293	5	T5	2024.08.12	16.0528	11.163	29.6454	0.033732	1 - 0.5	1	0.5
H4	95155	3197	5	T5	2024.08.12	16.538	11.6425	29.7638	0.0335978	1 - 0.5	1	0.5
H5	105733	3194	6	T4	2024.08.12	16.6901	11.6411	33.1036	0.0302082	1 - 0.5	1	0.5
H6	110278	3330	6	T4	2024.08.12	16.7508	11.7013	33.1165	0.0301964	1 - 0.5	1	0.5
H7	123857	3892	6	T4	2024.08.12	16.9183	11.9263	31.8235	0.0314233	1 - 0.5	1	0.5
H8	98507	3237	6	T4	2024.08.12	16.5879	11.6604	30.4316	0.0328606	1 - 0.5	1	0.5
H9	86368	2311	6	T5	2024.08.12	16.3982	11.1743	37.3726	0.0267576	1 - 0.5	1	0.5
H10	78789	2399	6	T5	2024.08.12	16.2657	11.2282	32.8424	0.0304484	1 - 0.5	1	0.5
H11	84041	2402	6	T5	2024.08.12	16.3588	11.23	34.9879	0.0285813	1 - 0.5	1	0.5
H12	73907	2152	6	T5	2024.08.12	16.1734	11.0715	34.3434	0.0291177	1 - 0.5	1	0.5
A1	197581	13089	1	T4	2024.08.12	17.5921	13.6761	15.0952	0.0662462	2026-01-01	1	1
A2	151749	10191	1	T4	2024.08.12	17.2113	13.315	14.8905	0.0671569	2026-01-01	1	1
A3	192156	13172	1	T4	2024.08.12	17.5519	13.6852	14.5882	0.0685485	2026-01-01	1	1
A4	162134	11676	1	T4	2024.08.12	17.3068	13.5113	13.8861	0.0720145	2026-01-01	1	1
A5	102223	5881	1	T5	2024.08.12	16.6414	12.5218	17.3819	0.0575311	2026-01-01	1	1
A6	118763	6764	1	T5	2024.08.12	16.8577	12.7237	17.5581	0.0569538	2026-01-01	1	1
A7	91259	5017	1	T5	2024.08.12	16.4777	12.2926	18.19	0.0549754	2026-01-01	1	1
A8	101820	5357	1	T5	2024.08.12	16.6357	12.3872	19.0069	0.0526125	2026-01-01	1	1
A9	114582	7452	2	T4	2024.08.12	16.806	12.8634	15.376	0.0650364	2026-01-01	1	1
A10	135778	8178	2	T4	2024.08.12	17.0509	12.9975	16.6028	0.0602307	2026-01-01	1	1
A11	128971	8587	2	T4	2024.08.12	16.9767	13.0679	15.0193	0.0665809	2026-01-01	1	1
A12	137209	7952	2	T4	2024.08.12	17.066	12.9571	17.2547	0.0579554	2026-01-01	1	1
B1	73581	3724	2	T5	2024.08.12	16.167	11.8626	19.7586	0.0506109	2026-01-01	1	1
B2	62782	3192	2	T5	2024.08.12	15.9381	11.6402	19.6685	0.0508426	2026-01-01	1	1
B3	61666	3275	2	T5	2024.08.12	15.9122	11.6773	18.8293	0.0531087	2026-01-01	1	1
B4	53072	2858	2	T5	2024.08.12	15.6957	11.4808	18.5696	0.0538514	2026-01-01	1	1
B5	114625	7116	3	T4	2024.08.12	16.8066	12.7969	16.1081	0.0620807	2026-01-01	1	1
B6	134415	8663	3	T4	2024.08.12	17.0363	13.0807	15.516	0.0644497	2026-01-01	1	1
B7	104076	5880	3	T4	2024.08.12	16.6673	12.5216	17.7	0.0564972	2026-01-01	1	1
B8	156924	9306	3	T4	2024.08.12	17.2597	13.1839	16.8627	0.0593026	2026-01-01	1	1
B9	64206	3432	3	T5	2024.08.12	15.9704	11.7448	18.708	0.0534529	2026-01-01	1	1
B10	82242	4393	3	T5	2024.08.12	16.3276	12.101	18.7211	0.0534155	2026-01-01	1	1
B11	65788	3438	3	T5	2024.08.12	16.0055	11.7474	19.1355	0.0522588	2026-01-01	1	1
B12	72076	3894	3	T5	2024.08.12	16.1372	11.927	18.5095	0.0540263	2026-01-01	1	1
C1	124487	7218	4	T4	2024.08.12	16.9256	12.8174	17.2467	0.057982	2026-01-01	1	1
C2	104368	6198	4	T4	2024.08.12	16.6713	12.5976	16.839	0.059386	2026-01-01	1	1
C3	78942	4430	4	T4	2024.08.12	16.2685	12.1131	17.8199	0.0561171	2026-01-01	1	1
C4	120692	7148	4	T4	2024.08.12	16.881	12.8033	16.8847	0.0592251	2026-01-01	1	1
C5	71131	3467	4	T5	2024.08.12	16.1182	11.7595	20.5166	0.0487411	2026-01-01	1	1
C6	71127	3609	4	T5	2024.08.12	16.1181	11.8174	19.7082	0.0507402	2026-01-01	1	1
C7	67944	3593	4	T5	2024.08.12	16.0521	11.811	18.9101	0.0528818	2026-01-01	1	1
C8	50738	2501	4	T5	2024.08.12	15.6308	11.2883	20.2871	0.0492924	2026-01-01	1	1
C9	116973	6410	5	T4	2024.08.12	16.8358	12.6461	18.2485	0.054799	2026-01-01	1	1
C10	119010	6470	5	T4	2024.08.12	16.8607	12.6595	18.3941	0.0543652	2026-01-01	1	1
C11	139765	8455	5	T4	2024.08.12	17.0926	13.0456	16.5305	0.0604944	2026-01-01	1	1
C12	137532	8013	5	T4	2024.08.12	17.0694	12.9681	17.1636	0.0582628	2026-01-01	1	1
D1	108653	5627	5	T5	2024.08.12	16.7294	12.4582	19.3092	0.0517887	2026-01-01	1	1
D2	105526	4877	5	T5	2024.08.12	16.6872	12.2518	21.6375	0.0462161	2026-01-01	1	1
D3	99305	5033	5	T5	2024.08.12	16.5996	12.2972	19.7308	0.0506822	2026-01-01	1	1
D4	82575	4086	5	T5	2024.08.12	16.3334	11.9965	20.2093	0.0494823	2026-01-01	1	1
D5	123157	5374	6	T4	2024.08.12	16.9101	12.3918	22.9172	0.0436354	2026-01-01	1	1
D6	102342	4765	6	T4	2024.08.12	16.643	12.2183	21.4779	0.0465596	2026-01-01	1	1
D7	103269	5204	6	T4	2024.08.12	16.656	12.3454	19.8442	0.0503927	2026-01-01	1	1
D8	90924	4363	6	T4	2024.08.12	16.4724	12.0911	20.8398	0.0479851	2026-01-01	1	1
D9	85805	4078	6	T5	2024.08.12	16.3888	11.9936	21.041	0.0475264	2026-01-01	1	1
D10	79822	3437	6	T5	2024.08.12	16.2845	11.7469	23.2243	0.0430583	2026-01-01	1	1
D11	104398	4576	6	T5	2024.08.12	16.6717	12.1599	22.8142	0.0438323	2026-01-01	1	1
D12	118113	4704	6	T5	2024.08.12	16.8498	12.1997	25.1091	0.0398263	2026-01-01	1	1
E1	126095	71	1	T4	2024.08.12	16.9442	6.14975	1775.99	0.000563068	0.5 - 0	0.5	0
E2	83375	83	1	T4	2024.08.12	16.3473	6.37504	1004.52	0.000995502	0.5 - 0	0.5	0
E3	114906	81	1	T4	2024.08.12	16.8101	6.33985	1418.59	0.000704924	0.5 - 0	0.5	0
E4	147842	71	1	T4	2024.08.12	17.1737	6.14975	2082.28	0.000480242	0.5 - 0	0.5	0
E5	165051	58	1	T5	2024.08.12	17.3326	5.85798	2845.71	0.000351407	0.5 - 0	0.5	0
E6	140043	51	1	T5	2024.08.12	17.0955	5.67243	2745.94	0.000364174	0.5 - 0	0.5	0
E7	133412	70	1	T5	2024.08.12	17.0255	6.12928	1905.89	0.00052469	0.5 - 0	0.5	0
E8	136192	73	1	T5	2024.08.12	17.0553	6.18982	1865.64	0.000536008	0.5 - 0	0.5	0
E9	121878	45	2	T4	2024.08.12	16.8951	5.49185	2708.4	0.000369222	0.5 - 0	0.5	0
E10	133805	51	2	T4	2024.08.12	17.0298	5.67243	2623.63	0.000381152	0.5 - 0	0.5	0
E11	135845	48	2	T4	2024.08.12	17.0516	5.58496	2830.1	0.000353344	0.5 - 0	0.5	0
E12	119688	51	2	T4	2024.08.12	16.8689	5.67243	2346.82	0.000426108	0.5 - 0	0.5	0
F1	120244	44	2	T5	2024.08.12	16.8756	5.45943	2732.82	0.000365923	0.5 - 0	0.5	0
F2	174720	65	2	T5	2024.08.12	17.4147	6.02237	2688	0.000372024	0.5 - 0	0.5	0
F3	145755	45	2	T5	2024.08.12	17.1532	5.49185	3239	0.000308737	0.5 - 0	0.5	0
F4	104010	48	2	T5	2024.08.12	16.6664	5.58496	2166.88	0.000461494	0.5 - 0	0.5	0
F5	113859	58	3	T4	2024.08.12	16.7969	5.85798	1963.09	0.000509402	0.5 - 0	0.5	0
F6	99532	44	3	T4	2024.08.12	16.6029	5.45943	2262.09	0.000442069	0.5 - 0	0.5	0
F7	132234	47	3	T4	2024.08.12	17.0127	5.55459	2813.49	0.000355431	0.5 - 0	0.5	0
F8	164597	57	3	T4	2024.08.12	17.3286	5.83289	2887.67	0.0003463	0.5 - 0	0.5	0
F9	57789	53	3	T5	2024.08.12	15.8185	5.72792	1090.36	0.00091713	0.5 - 0	0.5	0
F10	87080	55	3	T5	2024.08.12	16.4101	5.78136	1583.27	0.000631603	0.5 - 0	0.5	0
F11	53098	41	3	T5	2024.08.12	15.6964	5.35755	1295.07	0.000772157	0.5 - 0	0.5	0
F12	97620	58	3	T5	2024.08.12	16.5749	5.85798	1683.1	0.000594141	0.5 - 0	0.5	0
G1	142240	59	4	T4	2024.08.12	17.118	5.88264	2410.85	0.000414792	0.5 - 0	0.5	0
G2	160860	64	4	T4	2024.08.12	17.2954	6	2513.44	0.000397861	0.5 - 0	0.5	0
G3	137584	64	4	T4	2024.08.12	17.07	6	2149.75	0.00046517	0.5 - 0	0.5	0
G4	146703	59	4	T4	2024.08.12	17.1625	5.88264	2486.49	0.000402173	0.5 - 0	0.5	0
G5	98350	45	4	T5	2024.08.12	16.5856	5.49185	2185.56	0.00045755	0.5 - 0	0.5	0
G6	111567	47	4	T5	2024.08.12	16.7676	5.55459	2373.77	0.000421272	0.5 - 0	0.5	0
G7	117085	42	4	T5	2024.08.12	16.8372	5.39232	2787.74	0.000358714	0.5 - 0	0.5	0
G8	102773	50	4	T5	2024.08.12	16.6491	5.64386	2055.46	0.000486509	0.5 - 0	0.5	0
G9	143685	57	5	T4	2024.08.12	17.1325	5.83289	2520.79	0.000396701	0.5 - 0	0.5	0
G10	144655	51	5	T4	2024.08.12	17.1423	5.67243	2836.37	0.000352563	0.5 - 0	0.5	0
G11	155979	48	5	T4	2024.08.12	17.251	5.58496	3249.56	0.000307734	0.5 - 0	0.5	0
G12	151418	55	5	T4	2024.08.12	17.2082	5.78136	2753.05	0.000363233	0.5 - 0	0.5	0
H1	126906	48	5	T5	2024.08.12	16.9534	5.58496	2643.88	0.000378233	0.5 - 0	0.5	0
H2	152971	51	5	T5	2024.08.12	17.2229	5.67243	2999.43	0.000333397	0.5 - 0	0.5	0
H3	138027	65	5	T5	2024.08.12	17.0746	6.02237	2123.49	0.000470922	0.5 - 0	0.5	0
H4	142177	59	5	T5	2024.08.12	17.1173	5.88264	2409.78	0.000414976	0.5 - 0	0.5	0
H5	148278	55	6	T4	2024.08.12	17.1779	5.78136	2695.96	0.000370925	0.5 - 0	0.5	0
H6	209326	70	6	T4	2024.08.12	17.6754	6.12928	2990.37	0.000334407	0.5 - 0	0.5	0
H7	202687	58	6	T4	2024.08.12	17.6289	5.85798	3494.6	0.000286156	0.5 - 0	0.5	0
H8	174883	63	6	T4	2024.08.12	17.416	5.97728	2775.92	0.000360241	0.5 - 0	0.5	0
H9	139552	59	6	T5	2024.08.12	17.0904	5.88264	2365.29	0.000422781	0.5 - 0	0.5	0
H10	147532	60	6	T5	2024.08.12	17.1707	5.90689	2458.87	0.000406691	0.5 - 0	0.5	0
H11	194482	61	6	T5	2024.08.12	17.5693	5.93074	3188.23	0.000313654	0.5 - 0	0.5	0
H12	149403	63	6	T5	2024.08.12	17.1888	5.97728	2371.48	0.000421678	0.5 - 0	0.5	0
A1	128480	267	1	T4	2024.08.12	16.9712	8.0607	481.199	0.00207814	0.5 - 0.01	0.5	0.01
A2	52169	147	1	T4	2024.08.12	15.6709	7.19967	354.891	0.00281777	0.5 - 0.01	0.5	0.01
A3	333544	829	1	T4	2024.08.12	18.3475	9.69523	402.345	0.00248543	0.5 - 0.01	0.5	0.01
A4	76138	213	1	T4	2024.08.12	16.2163	7.73471	357.455	0.00279755	0.5 - 0.01	0.5	0.01
A5	69411	126	1	T5	2024.08.12	16.0829	6.97728	550.881	0.00181527	0.5 - 0.01	0.5	0.01
A6	14114	74	1	T5	2024.08.12	13.7848	6.20945	190.73	0.00524302	0.5 - 0.01	0.5	0.01
A7	35575	85	1	T5	2024.08.12	15.1186	6.40939	418.529	0.00238932	0.5 - 0.01	0.5	0.01
A8	36356	96	1	T5	2024.08.12	15.1499	6.58496	378.708	0.00264055	0.5 - 0.01	0.5	0.01
A9	122652	224	2	T4	2024.08.12	16.9042	7.80735	547.554	0.00182631	0.5 - 0.01	0.5	0.01
A10	184545	343	2	T4	2024.08.12	17.4936	8.42206	538.032	0.00185863	0.5 - 0.01	0.5	0.01
A11	178022	323	2	T4	2024.08.12	17.4417	8.33539	551.152	0.00181438	0.5 - 0.01	0.5	0.01
A12	148279	249	2	T4	2024.08.12	17.178	7.96	595.498	0.00167927	0.5 - 0.01	0.5	0.01
B1	102505	194	2	T5	2024.08.12	16.6453	7.59991	528.376	0.00189259	0.5 - 0.01	0.5	0.01
B2	89349	159	2	T5	2024.08.12	16.4472	7.31288	561.943	0.00177954	0.5 - 0.01	0.5	0.01
B3	67846	132	2	T5	2024.08.12	16.05	7.04439	513.985	0.00194558	0.5 - 0.01	0.5	0.01
B4	82482	148	2	T5	2024.08.12	16.3318	7.20945	557.311	0.00179433	0.5 - 0.01	0.5	0.01
B5	117484	214	3	T4	2024.08.12	16.8421	7.74147	548.991	0.00182152	0.5 - 0.01	0.5	0.01
B6	124015	216	3	T4	2024.08.12	16.9202	7.75489	574.144	0.00174172	0.5 - 0.01	0.5	0.01
B7	120308	229	3	T4	2024.08.12	16.8764	7.8392	525.362	0.00190345	0.5 - 0.01	0.5	0.01
B8	112122	216	3	T4	2024.08.12	16.7747	7.75489	519.083	0.00192647	0.5 - 0.01	0.5	0.01
B9	95289	159	3	T5	2024.08.12	16.54	7.31288	599.302	0.00166861	0.5 - 0.01	0.5	0.01
B10	99446	173	3	T5	2024.08.12	16.6016	7.43463	574.832	0.00173964	0.5 - 0.01	0.5	0.01
B11	115100	176	3	T5	2024.08.12	16.8125	7.45943	653.977	0.00152911	0.5 - 0.01	0.5	0.01
B12	101442	183	3	T5	2024.08.12	16.6303	7.5157	554.328	0.00180399	0.5 - 0.01	0.5	0.01
C1	94874	191	4	T4	2024.08.12	16.5337	7.57743	496.723	0.0020132	0.5 - 0.01	0.5	0.01
C2	88256	203	4	T4	2024.08.12	16.4294	7.66534	434.759	0.00230013	0.5 - 0.01	0.5	0.01
C3	86733	178	4	T4	2024.08.12	16.4043	7.47573	487.264	0.00205228	0.5 - 0.01	0.5	0.01
C4	93803	196	4	T4	2024.08.12	16.5173	7.61471	478.587	0.00208949	0.5 - 0.01	0.5	0.01
C5	78980	167	4	T5	2024.08.12	16.2692	7.3837	472.934	0.00211446	0.5 - 0.01	0.5	0.01
C6	84726	169	4	T5	2024.08.12	16.3705	7.40088	501.337	0.00199467	0.5 - 0.01	0.5	0.01
C7	79245	152	4	T5	2024.08.12	16.274	7.24793	521.349	0.0019181	0.5 - 0.01	0.5	0.01
C8	86659	152	4	T5	2024.08.12	16.4031	7.24793	570.125	0.001754	0.5 - 0.01	0.5	0.01
C9	109145	233	5	T4	2024.08.12	16.7359	7.86419	468.433	0.00213477	0.5 - 0.01	0.5	0.01
C10	101447	209	5	T4	2024.08.12	16.6304	7.70736	485.392	0.00206019	0.5 - 0.01	0.5	0.01
C11	121709	234	5	T4	2024.08.12	16.8931	7.87036	520.124	0.00192262	0.5 - 0.01	0.5	0.01
C12	164806	346	5	T4	2024.08.12	17.3304	8.43463	476.318	0.00209944	0.5 - 0.01	0.5	0.01
D1	106034	206	5	T5	2024.08.12	16.6942	7.6865	514.728	0.00194277	0.5 - 0.01	0.5	0.01
D2	118803	223	5	T5	2024.08.12	16.8582	7.8009	532.749	0.00187706	0.5 - 0.01	0.5	0.01
D3	73082	159	5	T5	2024.08.12	16.1572	7.31288	459.635	0.00217564	0.5 - 0.01	0.5	0.01
D4	116258	221	5	T5	2024.08.12	16.827	7.7879	526.054	0.00190094	0.5 - 0.01	0.5	0.01
D5	84676	186	6	T4	2024.08.12	16.3697	7.53916	455.247	0.00219661	0.5 - 0.01	0.5	0.01
D6	124349	253	6	T4	2024.08.12	16.924	7.98299	491.498	0.0020346	0.5 - 0.01	0.5	0.01
D7	92799	191	6	T4	2024.08.12	16.5018	7.57743	485.859	0.00205821	0.5 - 0.01	0.5	0.01
D8	139584	267	6	T4	2024.08.12	17.0908	8.0607	522.787	0.00191283	0.5 - 0.01	0.5	0.01
D9	134673	230	6	T5	2024.08.12	17.0391	7.84549	585.535	0.00170784	0.5 - 0.01	0.5	0.01
D10	113160	200	6	T5	2024.08.12	16.788	7.64386	565.8	0.00176741	0.5 - 0.01	0.5	0.01
D11	121913	224	6	T5	2024.08.12	16.8955	7.80735	544.254	0.00183738	0.5 - 0.01	0.5	0.01
D12	151946	283	6	T5	2024.08.12	17.2132	8.14466	536.912	0.0018625	0.5 - 0.01	0.5	0.01
E1	110591	1397	1	T4	2024.08.12	16.7549	10.4481	79.1632	0.0126321	0.5 - 0.1	0.5	0.1
E2	111088	1565	1	T4	2024.08.12	16.7613	10.6119	70.9827	0.0140879	0.5 - 0.1	0.5	0.1
E3	82304	1033	1	T4	2024.08.12	16.3287	10.0126	79.6747	0.012551	0.5 - 0.1	0.5	0.1
E4	91344	1224	1	T4	2024.08.12	16.479	10.2574	74.6275	0.0133999	0.5 - 0.1	0.5	0.1
E5	47380	596	1	T5	2024.08.12	15.532	9.21917	79.4966	0.0125791	0.5 - 0.1	0.5	0.1
E6	62902	680	1	T5	2024.08.12	15.9408	9.40939	92.5029	0.0108105	0.5 - 0.1	0.5	0.1
E7	82828	1011	1	T5	2024.08.12	16.3378	9.98157	81.9268	0.012206	0.5 - 0.1	0.5	0.1
E8	71795	921	1	T5	2024.08.12	16.1316	9.84706	77.9533	0.0128282	0.5 - 0.1	0.5	0.1
E9	124839	1957	2	T4	2024.08.12	16.9297	10.9344	63.791	0.0156762	0.5 - 0.1	0.5	0.1
E10	93583	1447	2	T4	2024.08.12	16.514	10.4988	64.6738	0.0154622	0.5 - 0.1	0.5	0.1
E11	110637	1637	2	T4	2024.08.12	16.7555	10.6768	67.5852	0.0147961	0.5 - 0.1	0.5	0.1
E12	167551	2626	2	T4	2024.08.12	17.3542	11.3587	63.8046	0.0156728	0.5 - 0.1	0.5	0.1
F1	78544	1080	2	T5	2024.08.12	16.2612	10.0768	72.7259	0.0137503	0.5 - 0.1	0.5	0.1
F2	94958	1384	2	T5	2024.08.12	16.535	10.4346	68.6113	0.0145749	0.5 - 0.1	0.5	0.1
F3	107587	1599	2	T5	2024.08.12	16.7151	10.643	67.2839	0.0148624	0.5 - 0.1	0.5	0.1
F4	85274	1175	2	T5	2024.08.12	16.3798	10.1984	72.5736	0.0137791	0.5 - 0.1	0.5	0.1
F5	172455	2781	3	T4	2024.08.12	17.3959	11.4414	62.0119	0.0161259	0.5 - 0.1	0.5	0.1
F6	112346	1865	3	T4	2024.08.12	16.7776	10.865	60.2391	0.0166005	0.5 - 0.1	0.5	0.1
F7	164605	2638	3	T4	2024.08.12	17.3286	11.3652	62.3976	0.0160262	0.5 - 0.1	0.5	0.1
F8	162800	2487	3	T4	2024.08.12	17.3127	11.2802	65.4604	0.0152764	0.5 - 0.1	0.5	0.1
F9	73021	1076	3	T5	2024.08.12	16.156	10.0715	67.8634	0.0147355	0.5 - 0.1	0.5	0.1
F10	81891	1122	3	T5	2024.08.12	16.3214	10.1319	72.9866	0.0137011	0.5 - 0.1	0.5	0.1
F11	75889	1042	3	T5	2024.08.12	16.2116	10.0251	72.8301	0.0137306	0.5 - 0.1	0.5	0.1
F12	111109	1518	3	T5	2024.08.12	16.7616	10.568	73.1943	0.0136623	0.5 - 0.1	0.5	0.1
G1	37652	445	4	T4	2024.08.12	15.2004	8.79766	84.6112	0.0118188	0.5 - 0.1	0.5	0.1
G2	98414	1350	4	T4	2024.08.12	16.5866	10.3987	72.8993	0.0137176	0.5 - 0.1	0.5	0.1
G3	114979	1578	4	T4	2024.08.12	16.811	10.6239	72.8638	0.0137242	0.5 - 0.1	0.5	0.1
G4	42211	498	4	T4	2024.08.12	15.3653	8.96	84.761	0.0117979	0.5 - 0.1	0.5	0.1
G5	53899	646	4	T5	2024.08.12	15.718	9.33539	83.435	0.0119854	0.5 - 0.1	0.5	0.1
G6	83706	1081	4	T5	2024.08.12	16.353	10.0782	77.4339	0.0129142	0.5 - 0.1	0.5	0.1
G7	51441	626	4	T5	2024.08.12	15.6506	9.29002	82.1741	0.0121693	0.5 - 0.1	0.5	0.1
G8	20179	436	4	T5	2024.08.12	14.3006	8.76818	46.2821	0.0216066	0.5 - 0.1	0.5	0.1
G9	107678	1451	5	T4	2024.08.12	16.7164	10.5028	74.2095	0.0134754	0.5 - 0.1	0.5	0.1
G10	92005	1243	5	T4	2024.08.12	16.4894	10.2796	74.0185	0.0135101	0.5 - 0.1	0.5	0.1
G11	74677	891	5	T4	2024.08.12	16.1884	9.79928	83.8126	0.0119314	0.5 - 0.1	0.5	0.1
G12	131294	1805	5	T4	2024.08.12	17.0024	10.8178	72.7391	0.0137478	0.5 - 0.1	0.5	0.1
H1	40071	480	5	T5	2024.08.12	15.2903	8.90689	83.4813	0.0119787	0.5 - 0.1	0.5	0.1
H2	89924	1005	5	T5	2024.08.12	16.4564	9.97298	89.4766	0.0111761	0.5 - 0.1	0.5	0.1
H3	99357	1166	5	T5	2024.08.12	16.6003	10.1874	85.2118	0.0117355	0.5 - 0.1	0.5	0.1
H4	119147	1437	5	T5	2024.08.12	16.8624	10.4888	82.9137	0.0120607	0.5 - 0.1	0.5	0.1
H5	129621	1920	6	T4	2024.08.12	16.9839	10.9069	67.5109	0.0148124	0.5 - 0.1	0.5	0.1
H6	145671	2337	6	T4	2024.08.12	17.1524	11.1904	62.3325	0.016043	0.5 - 0.1	0.5	0.1
H7	106065	1661	6	T4	2024.08.12	16.6946	10.6978	63.8561	0.0156602	0.5 - 0.1	0.5	0.1
H8	170377	2638	6	T4	2024.08.12	17.3784	11.3652	64.5857	0.0154833	0.5 - 0.1	0.5	0.1
H9	145847	2053	6	T5	2024.08.12	17.1541	11.0035	71.0409	0.0140764	0.5 - 0.1	0.5	0.1
H10	141039	1973	6	T5	2024.08.12	17.1057	10.9462	71.4845	0.013989	0.5 - 0.1	0.5	0.1
H11	154705	2093	6	T5	2024.08.12	17.2392	11.0314	73.9154	0.013529	0.5 - 0.1	0.5	0.1
H12	116693	1627	6	T5	2024.08.12	16.8324	10.668	71.7228	0.0139426	0.5 - 0.1	0.5	0.1
A1	192904	12229	1	T4	2024.08.12	17.5575	13.578	15.7743	0.0633942	0.5 - 0.5	0.5	0.5
A2	145928	9502	1	T4	2024.08.12	17.1549	13.214	15.3576	0.0651143	0.5 - 0.5	0.5	0.5
A3	123969	7830	1	T4	2024.08.12	16.9196	12.9348	15.8326	0.063161	0.5 - 0.5	0.5	0.5
A4	136933	8780	1	T4	2024.08.12	17.0631	13.1	15.596	0.0641189	0.5 - 0.5	0.5	0.5
A5	36575	1848	1	T5	2024.08.12	15.1586	10.8517	19.7917	0.0505263	0.5 - 0.5	0.5	0.5
A6	66390	4054	1	T5	2024.08.12	16.0187	11.9851	16.3764	0.0610634	0.5 - 0.5	0.5	0.5
A7	60732	3558	1	T5	2024.08.12	15.8902	11.7969	17.0691	0.0585853	0.5 - 0.5	0.5	0.5
A8	98452	4952	1	T5	2024.08.12	16.5871	12.2738	19.8813	0.0502986	0.5 - 0.5	0.5	0.5
A9	84225	4836	2	T4	2024.08.12	16.362	12.2396	17.4163	0.0574176	0.5 - 0.5	0.5	0.5
A10	75144	4259	2	T4	2024.08.12	16.1974	12.0563	17.6436	0.0566778	0.5 - 0.5	0.5	0.5
A11	100084	5414	2	T4	2024.08.12	16.6109	12.4025	18.4861	0.0540946	0.5 - 0.5	0.5	0.5
A12	92712	5537	2	T4	2024.08.12	16.5005	12.4349	16.7441	0.0597226	0.5 - 0.5	0.5	0.5
B1	135498	6041	2	T5	2024.08.12	17.0479	12.5606	22.4297	0.0445837	0.5 - 0.5	0.5	0.5
B2	77102	3558	2	T5	2024.08.12	16.2345	11.7969	21.67	0.0461467	0.5 - 0.5	0.5	0.5
B3	75119	3809	2	T5	2024.08.12	16.1969	11.8952	19.7214	0.0507062	0.5 - 0.5	0.5	0.5
B4	122469	5472	2	T5	2024.08.12	16.9021	12.4179	22.381	0.0446807	0.5 - 0.5	0.5	0.5
B5	129959	8705	3	T4	2024.08.12	16.9877	13.0876	14.9292	0.0669827	0.5 - 0.5	0.5	0.5
B6	132491	8635	3	T4	2024.08.12	17.0155	13.076	15.3435	0.0651742	0.5 - 0.5	0.5	0.5
B7	118687	7787	3	T4	2024.08.12	16.8568	12.9269	15.2417	0.0656095	0.5 - 0.5	0.5	0.5
B8	129215	8158	3	T4	2024.08.12	16.9794	12.994	15.8391	0.0631351	0.5 - 0.5	0.5	0.5
B9	82789	5125	3	T5	2024.08.12	16.3372	12.3233	16.154	0.0619044	0.5 - 0.5	0.5	0.5
B10	79060	5211	3	T5	2024.08.12	16.2707	12.3473	15.1718	0.065912	0.5 - 0.5	0.5	0.5
B11	85056	5543	3	T5	2024.08.12	16.3761	12.4365	15.3448	0.0651688	0.5 - 0.5	0.5	0.5
B12	103831	6087	3	T5	2024.08.12	16.6639	12.5715	17.0578	0.0586241	0.5 - 0.5	0.5	0.5
C1	107365	5936	4	T4	2024.08.12	16.7122	12.5353	18.0871	0.055288	0.5 - 0.5	0.5	0.5
C2	130479	7667	4	T4	2024.08.12	16.9935	12.9044	17.0183	0.0587604	0.5 - 0.5	0.5	0.5
C3	111809	7489	4	T4	2024.08.12	16.7707	12.8706	14.9298	0.0669803	0.5 - 0.5	0.5	0.5
C4	95909	5710	4	T4	2024.08.12	16.5494	12.4793	16.7967	0.0595356	0.5 - 0.5	0.5	0.5
C5	69819	3256	4	T5	2024.08.12	16.0913	11.6689	21.4432	0.0466349	0.5 - 0.5	0.5	0.5
C6	11276	527	4	T5	2024.08.12	13.461	9.04166	21.3966	0.0467364	0.5 - 0.5	0.5	0.5
C7	64730	2997	4	T5	2024.08.12	15.9821	11.5493	21.5983	0.0463	0.5 - 0.5	0.5	0.5
C8	58230	2363	4	T5	2024.08.12	15.8295	11.2064	24.6424	0.0405805	0.5 - 0.5	0.5	0.5
C9	89279	5575	5	T4	2024.08.12	16.446	12.4448	16.0142	0.0624447	0.5 - 0.5	0.5	0.5
C10	101290	6163	5	T4	2024.08.12	16.6281	12.5894	16.4352	0.0608451	0.5 - 0.5	0.5	0.5
C11	80903	4971	5	T4	2024.08.12	16.3039	12.2793	16.275	0.061444	0.5 - 0.5	0.5	0.5
C12	111660	6905	5	T4	2024.08.12	16.7688	12.7534	16.1709	0.0618395	0.5 - 0.5	0.5	0.5
D1	58385	3529	5	T5	2024.08.12	15.8333	11.785	16.5443	0.0604436	0.5 - 0.5	0.5	0.5
D2	59393	3605	5	T5	2024.08.12	15.858	11.8158	16.4752	0.0606974	0.5 - 0.5	0.5	0.5
D3	63488	3747	5	T5	2024.08.12	15.9542	11.8715	16.9437	0.059019	0.5 - 0.5	0.5	0.5
D4	27998	1600	5	T5	2024.08.12	14.773	10.6439	17.4988	0.0571469	0.5 - 0.5	0.5	0.5
D5	87993	5201	6	T4	2024.08.12	16.4251	12.3446	16.9185	0.059107	0.5 - 0.5	0.5	0.5
D6	91931	5327	6	T4	2024.08.12	16.4883	12.3791	17.2576	0.0579456	0.5 - 0.5	0.5	0.5
D7	119214	7284	6	T4	2024.08.12	16.8632	12.8305	16.3666	0.0611002	0.5 - 0.5	0.5	0.5
D8	90845	5467	6	T4	2024.08.12	16.4711	12.4165	16.617	0.0601794	0.5 - 0.5	0.5	0.5
D9	60273	3063	6	T5	2024.08.12	15.8792	11.5807	19.6778	0.0508188	0.5 - 0.5	0.5	0.5
D10	77325	4330	6	T5	2024.08.12	16.2386	12.0802	17.858	0.0559974	0.5 - 0.5	0.5	0.5
D11	74085	4383	6	T5	2024.08.12	16.1769	12.0977	16.9028	0.0591618	0.5 - 0.5	0.5	0.5
D12	73137	4308	6	T5	2024.08.12	16.1583	12.0728	16.977	0.0589032	0.5 - 0.5	0.5	0.5
E1	75604	9022	1	T4	2024.08.12	16.2062	13.1392	8.37996	0.119332	0.5 - 1	0.5	1
E2	83527	9271	1	T4	2024.08.12	16.35	13.1785	9.00949	0.110994	0.5 - 1	0.5	1
E3	78561	8456	1	T4	2024.08.12	16.2615	13.0458	9.29056	0.107636	0.5 - 1	0.5	1
E4	70436	8077	1	T4	2024.08.12	16.104	12.9796	8.72056	0.114671	0.5 - 1	0.5	1
E5	29770	2531	1	T5	2024.08.12	14.8616	11.3055	11.7621	0.0850185	0.5 - 1	0.5	1
E6	32697	2841	1	T5	2024.08.12	14.9969	11.4722	11.509	0.0868887	0.5 - 1	0.5	1
E7	38691	3382	1	T5	2024.08.12	15.2397	11.7237	11.4403	0.0874105	0.5 - 1	0.5	1
E8	22462	2111	1	T5	2024.08.12	14.4552	11.0437	10.6405	0.0939809	0.5 - 1	0.5	1
E9	115640	13700	2	T4	2024.08.12	16.8193	13.7419	8.44088	0.118471	0.5 - 1	0.5	1
E10	146921	16398	2	T4	2024.08.12	17.1647	14.0012	8.95969	0.111611	0.5 - 1	0.5	1
E11	95427	10910	2	T4	2024.08.12	16.5421	13.4134	8.74675	0.114328	0.5 - 1	0.5	1
E12	65527	5496	2	T4	2024.08.12	15.9998	12.4242	11.9227	0.0838738	0.5 - 1	0.5	1
F1	113630	12992	2	T5	2024.08.12	16.794	13.6653	8.74615	0.114336	0.5 - 1	0.5	1
F2	84628	8800	2	T5	2024.08.12	16.3688	13.1033	9.61682	0.103984	0.5 - 1	0.5	1
F3	82224	8891	2	T5	2024.08.12	16.3273	13.1181	9.248	0.108131	0.5 - 1	0.5	1
F4	83167	10127	2	T5	2024.08.12	16.3437	13.3059	8.2124	0.121767	0.5 - 1	0.5	1
F5	114689	13442	3	T4	2024.08.12	16.8074	13.7145	8.53214	0.117204	0.5 - 1	0.5	1
F6	82354	9791	3	T4	2024.08.12	16.3296	13.2572	8.41119	0.118889	0.5 - 1	0.5	1
F7	90561	9982	3	T4	2024.08.12	16.4666	13.2851	9.07243	0.110224	0.5 - 1	0.5	1
F8	97053	12199	3	T4	2024.08.12	16.5665	13.5745	7.95582	0.125694	0.5 - 1	0.5	1
F9	68729	6506	3	T5	2024.08.12	16.0686	12.6676	10.5639	0.0946616	0.5 - 1	0.5	1
F10	50013	5150	3	T5	2024.08.12	15.61	12.3304	9.71126	0.102973	0.5 - 1	0.5	1
F11	74467	7343	3	T5	2024.08.12	16.1843	12.8422	10.1412	0.0986074	0.5 - 1	0.5	1
F12	66697	7735	3	T5	2024.08.12	16.0253	12.9172	8.62275	0.115972	0.5 - 1	0.5	1
G1	100670	10808	4	T4	2024.08.12	16.6193	13.3998	9.3144	0.107361	0.5 - 1	0.5	1
G2	73765	8256	4	T4	2024.08.12	16.1706	13.0112	8.93471	0.111923	0.5 - 1	0.5	1
G3	102120	11110	4	T4	2024.08.12	16.6399	13.4396	9.19172	0.108794	0.5 - 1	0.5	1
G4	57151	4937	4	T4	2024.08.12	15.8025	12.2694	11.5761	0.0863852	0.5 - 1	0.5	1
G5	32682	3262	4	T5	2024.08.12	14.9962	11.6715	10.019	0.0998103	0.5 - 1	0.5	1
G6	48743	4319	4	T5	2024.08.12	15.5729	12.0765	11.2857	0.0886076	0.5 - 1	0.5	1
G7	47059	4788	4	T5	2024.08.12	15.5222	12.2252	9.82853	0.101745	0.5 - 1	0.5	1
G8	43382	4827	4	T5	2024.08.12	15.4048	12.2369	8.98736	0.111267	0.5 - 1	0.5	1
G9	56154	6229	5	T4	2024.08.12	15.7771	12.6048	9.01493	0.110927	0.5 - 1	0.5	1
G10	73993	7848	5	T4	2024.08.12	16.1751	12.9381	9.42826	0.106064	0.5 - 1	0.5	1
G11	74849	7798	5	T4	2024.08.12	16.1917	12.9289	9.59849	0.104183	0.5 - 1	0.5	1
G12	49258	5106	5	T4	2024.08.12	15.5881	12.318	9.64708	0.103658	0.5 - 1	0.5	1
H1	62158	5400	5	T5	2024.08.12	15.9237	12.3987	11.5107	0.0868754	0.5 - 1	0.5	1
H2	60808	5894	5	T5	2024.08.12	15.892	12.525	10.3169	0.096928	0.5 - 1	0.5	1
H3	64772	5691	5	T5	2024.08.12	15.9831	12.4745	11.3815	0.087862	0.5 - 1	0.5	1
H4	61086	5538	5	T5	2024.08.12	15.8986	12.4351	11.0303	0.0906591	0.5 - 1	0.5	1
H5	46383	5053	6	T4	2024.08.12	15.5013	12.3029	9.1793	0.108941	0.5 - 1	0.5	1
H6	55911	5711	6	T4	2024.08.12	15.7708	12.4795	9.79005	0.102144	0.5 - 1	0.5	1
H7	53765	6255	6	T4	2024.08.12	15.7144	12.6108	8.59552	0.11634	0.5 - 1	0.5	1
H8	71321	8283	6	T4	2024.08.12	16.122	13.0159	8.61053	0.116137	0.5 - 1	0.5	1
H9	46770	4511	6	T5	2024.08.12	15.5133	12.1392	10.368	0.0964507	0.5 - 1	0.5	1
H10	43557	4409	6	T5	2024.08.12	15.4106	12.1062	9.87911	0.101224	0.5 - 1	0.5	1
H11	36042	3635	6	T5	2024.08.12	15.1374	11.8277	9.91527	0.100855	0.5 - 1	0.5	1
H12	48187	4741	6	T5	2024.08.12	15.5564	12.211	10.1639	0.0983875	0.5 - 1	0.5	1
A1	26784	37	1	T4	2024.08.12	14.7091	5.20945	723.892	0.00138142	0.1 - 0	0.1	0
A2	36055	40	1	T4	2024.08.12	15.1379	5.32193	901.375	0.00110942	0.1 - 0	0.1	0
A3	37509	35	1	T4	2024.08.12	15.1949	5.12928	1071.69	0.000933109	0.1 - 0	0.1	0
A4	53010	38	1	T4	2024.08.12	15.694	5.24793	1395	0.000716846	0.1 - 0	0.1	0
A5	5856	37	1	T5	2024.08.12	12.5157	5.20945	158.27	0.00631831	0.1 - 0	0.1	0
A6	10061	38	1	T5	2024.08.12	13.2965	5.24793	264.763	0.00377696	0.1 - 0	0.1	0
A7	34116	48	1	T5	2024.08.12	15.0582	5.58496	710.75	0.00140696	0.1 - 0	0.1	0
A8	30787	37	1	T5	2024.08.12	14.91	5.20945	832.081	0.00120181	0.1 - 0	0.1	0
A9	38570	28	2	T4	2024.08.12	15.2352	4.80735	1377.5	0.000725953	0.1 - 0	0.1	0
A10	42094	38	2	T4	2024.08.12	15.3613	5.24793	1107.74	0.000902741	0.1 - 0	0.1	0
A11	44943	48	2	T4	2024.08.12	15.4558	5.58496	936.312	0.00106802	0.1 - 0	0.1	0
A12	38543	40	2	T4	2024.08.12	15.2342	5.32193	963.575	0.0010378	0.1 - 0	0.1	0
B1	19974	58	2	T5	2024.08.12	14.2858	5.85798	344.379	0.00290377	0.1 - 0	0.1	0
B2	14093	40	2	T5	2024.08.12	13.7827	5.32193	352.325	0.00283829	0.1 - 0	0.1	0
B3	18977	31	2	T5	2024.08.12	14.212	4.9542	612.161	0.00163356	0.1 - 0	0.1	0
B4	14374	33	2	T5	2024.08.12	13.8112	5.04439	435.576	0.00229581	0.1 - 0	0.1	0
B5	42317	30	3	T4	2024.08.12	15.3689	4.90689	1410.57	0.000708935	0.1 - 0	0.1	0
B6	44218	28	3	T4	2024.08.12	15.4323	4.80735	1579.21	0.000633226	0.1 - 0	0.1	0
B7	38860	24	3	T4	2024.08.12	15.246	4.58496	1619.17	0.000617602	0.1 - 0	0.1	0
B8	49642	35	3	T4	2024.08.12	15.5993	5.12928	1418.34	0.000705048	0.1 - 0	0.1	0
B9	37458	29	3	T5	2024.08.12	15.193	4.85798	1291.66	0.0007742	0.1 - 0	0.1	0
B10	43762	25	3	T5	2024.08.12	15.4174	4.64386	1750.48	0.000571272	0.1 - 0	0.1	0
B11	41835	31	3	T5	2024.08.12	15.3524	4.9542	1349.52	0.000741006	0.1 - 0	0.1	0
B12	35256	27	3	T5	2024.08.12	15.1056	4.75489	1305.78	0.000765827	0.1 - 0	0.1	0
C1	39968	33	4	T4	2024.08.12	15.2866	5.04439	1211.15	0.000825661	0.1 - 0	0.1	0
C2	57393	36	4	T4	2024.08.12	15.8086	5.16993	1594.25	0.000627254	0.1 - 0	0.1	0
C3	56746	31	4	T4	2024.08.12	15.7922	4.9542	1830.52	0.000546294	0.1 - 0	0.1	0
C4	49995	27	4	T4	2024.08.12	15.6095	4.75489	1851.67	0.000540054	0.1 - 0	0.1	0
C5	44719	33	4	T5	2024.08.12	15.4486	5.04439	1355.12	0.000737941	0.1 - 0	0.1	0
C6	47082	29	4	T5	2024.08.12	15.5229	4.85798	1623.52	0.000615947	0.1 - 0	0.1	0
C7	38419	28	4	T5	2024.08.12	15.2295	4.80735	1372.11	0.000728806	0.1 - 0	0.1	0
C8	54219	31	4	T5	2024.08.12	15.7265	4.9542	1749	0.000571755	0.1 - 0	0.1	0
C9	31111	37	5	T4	2024.08.12	14.9251	5.20945	840.838	0.00118929	0.1 - 0	0.1	0
C10	38550	33	5	T4	2024.08.12	15.2344	5.04439	1168.18	0.000856031	0.1 - 0	0.1	0
C11	34335	30	5	T4	2024.08.12	15.0674	4.90689	1144.5	0.000873744	0.1 - 0	0.1	0
C12	37261	35	5	T4	2024.08.12	15.1854	5.12928	1064.6	0.00093932	0.1 - 0	0.1	0
D1	24498	30	5	T5	2024.08.12	14.5804	4.90689	816.6	0.00122459	0.1 - 0	0.1	0
D2	47479	35	5	T5	2024.08.12	15.535	5.12928	1356.54	0.000737168	0.1 - 0	0.1	0
D3	53196	39	5	T5	2024.08.12	15.699	5.2854	1364	0.000733138	0.1 - 0	0.1	0
D4	30882	28	5	T5	2024.08.12	14.9145	4.80735	1102.93	0.000906677	0.1 - 0	0.1	0
D5	34351	25	6	T4	2024.08.12	15.0681	4.64386	1374.04	0.000727781	0.1 - 0	0.1	0
D6	38900	21	6	T4	2024.08.12	15.2475	4.39232	1852.38	0.000539846	0.1 - 0	0.1	0
D7	39650	32	6	T4	2024.08.12	15.275	5	1239.06	0.000807062	0.1 - 0	0.1	0
D8	44677	26	6	T4	2024.08.12	15.4472	4.70044	1718.35	0.000581955	0.1 - 0	0.1	0
D9	39610	33	6	T5	2024.08.12	15.2736	5.04439	1200.3	0.000833123	0.1 - 0	0.1	0
D10	44349	32	6	T5	2024.08.12	15.4366	5	1385.91	0.00072155	0.1 - 0	0.1	0
D11	43868	30	6	T5	2024.08.12	15.4209	4.90689	1462.27	0.00068387	0.1 - 0	0.1	0
D12	44936	33	6	T5	2024.08.12	15.4556	5.04439	1361.7	0.000734378	0.1 - 0	0.1	0
E1	51482	419	1	T4	2024.08.12	15.6518	8.71081	122.869	0.00813877	0.1 - 0.01	0.1	0.01
E2	48078	395	1	T4	2024.08.12	15.5531	8.62571	121.716	0.00821582	0.1 - 0.01	0.1	0.01
E3	44118	368	1	T4	2024.08.12	15.4291	8.52356	119.886	0.00834127	0.1 - 0.01	0.1	0.01
E4	47436	358	1	T4	2024.08.12	15.5337	8.48382	132.503	0.00754701	0.1 - 0.01	0.1	0.01
E5	46045	316	1	T5	2024.08.12	15.4908	8.30378	145.712	0.00686285	0.1 - 0.01	0.1	0.01
E6	52783	420	1	T5	2024.08.12	15.6878	8.71425	125.674	0.00795711	0.1 - 0.01	0.1	0.01
E7	43810	322	1	T5	2024.08.12	15.419	8.33092	136.056	0.00734992	0.1 - 0.01	0.1	0.01
E8	42240	332	1	T5	2024.08.12	15.3663	8.37504	127.229	0.00785985	0.1 - 0.01	0.1	0.01
E9	52087	428	2	T4	2024.08.12	15.6686	8.74147	121.699	0.00821702	0.1 - 0.01	0.1	0.01
E10	42966	365	2	T4	2024.08.12	15.3909	8.51175	117.715	0.00849509	0.1 - 0.01	0.1	0.01
E11	42894	400	2	T4	2024.08.12	15.3885	8.64386	107.235	0.00932531	0.1 - 0.01	0.1	0.01
E12	43187	332	2	T4	2024.08.12	15.3983	8.37504	130.081	0.0076875	0.1 - 0.01	0.1	0.01
F1	46218	361	2	T5	2024.08.12	15.4962	8.49586	128.028	0.00781081	0.1 - 0.01	0.1	0.01
F2	56319	375	2	T5	2024.08.12	15.7813	8.55075	150.184	0.0066585	0.1 - 0.01	0.1	0.01
F3	29030	243	2	T5	2024.08.12	14.8253	7.92481	119.465	0.00837065	0.1 - 0.01	0.1	0.01
F4	43425	340	2	T5	2024.08.12	15.4062	8.40939	127.721	0.00782959	0.1 - 0.01	0.1	0.01
F5	27657	264	3	T4	2024.08.12	14.7554	8.04439	104.761	0.0095455	0.1 - 0.01	0.1	0.01
F6	31275	286	3	T4	2024.08.12	14.9327	8.15987	109.353	0.00914468	0.1 - 0.01	0.1	0.01
F7	49621	415	3	T4	2024.08.12	15.5987	8.69697	119.569	0.00836339	0.1 - 0.01	0.1	0.01
F8	38083	352	3	T4	2024.08.12	15.2169	8.45943	108.19	0.00924297	0.1 - 0.01	0.1	0.01
F9	40379	325	3	T5	2024.08.12	15.3013	8.3443	124.243	0.00804874	0.1 - 0.01	0.1	0.01
F10	33196	297	3	T5	2024.08.12	15.0187	8.21432	111.771	0.00894686	0.1 - 0.01	0.1	0.01
F11	41286	336	3	T5	2024.08.12	15.3334	8.39232	122.875	0.00813835	0.1 - 0.01	0.1	0.01
F12	24021	184	3	T5	2024.08.12	14.552	7.52356	130.549	0.00765996	0.1 - 0.01	0.1	0.01
G1	40384	390	4	T4	2024.08.12	15.3015	8.60733	103.549	0.00965729	0.1 - 0.01	0.1	0.01
G2	33844	307	4	T4	2024.08.12	15.0466	8.26209	110.241	0.00907103	0.1 - 0.01	0.1	0.01
G3	37116	320	4	T4	2024.08.12	15.1798	8.32193	115.987	0.00862162	0.1 - 0.01	0.1	0.01
G4	35798	335	4	T4	2024.08.12	15.1276	8.38802	106.86	0.00935806	0.1 - 0.01	0.1	0.01
G5	38701	278	4	T5	2024.08.12	15.2401	8.11894	139.212	0.00718328	0.1 - 0.01	0.1	0.01
G6	47732	367	4	T5	2024.08.12	15.5427	8.51964	130.06	0.00768876	0.1 - 0.01	0.1	0.01
G7	35368	275	4	T5	2024.08.12	15.1102	8.10329	128.611	0.00777539	0.1 - 0.01	0.1	0.01
G8	45241	347	4	T5	2024.08.12	15.4653	8.43879	130.378	0.00767003	0.1 - 0.01	0.1	0.01
G9	36213	299	5	T4	2024.08.12	15.1442	8.224	121.114	0.0082567	0.1 - 0.01	0.1	0.01
G10	39291	352	5	T4	2024.08.12	15.2619	8.45943	111.622	0.00895879	0.1 - 0.01	0.1	0.01
G11	36311	367	5	T4	2024.08.12	15.1481	8.51964	98.9401	0.0101071	0.1 - 0.01	0.1	0.01
G12	33306	316	5	T4	2024.08.12	15.0235	8.30378	105.399	0.00948778	0.1 - 0.01	0.1	0.01
H1	62958	430	5	T5	2024.08.12	15.9421	8.74819	146.414	0.00682995	0.1 - 0.01	0.1	0.01
H2	43132	317	5	T5	2024.08.12	15.3965	8.30834	136.063	0.00734953	0.1 - 0.01	0.1	0.01
H3	36251	282	5	T5	2024.08.12	15.1457	8.13955	128.55	0.0077791	0.1 - 0.01	0.1	0.01
H4	35283	274	5	T5	2024.08.12	15.1067	8.09803	128.77	0.00776578	0.1 - 0.01	0.1	0.01
H5	32682	253	6	T4	2024.08.12	14.9962	7.98299	129.178	0.00774126	0.1 - 0.01	0.1	0.01
H6	17389	116	6	T4	2024.08.12	14.0859	6.85798	149.905	0.00667088	0.1 - 0.01	0.1	0.01
H7	31136	219	6	T4	2024.08.12	14.9263	7.77479	142.174	0.00703366	0.1 - 0.01	0.1	0.01
H8	34986	221	6	T4	2024.08.12	15.0945	7.7879	158.308	0.00631681	0.1 - 0.01	0.1	0.01
H9	26761	198	6	T5	2024.08.12	14.7078	7.62936	135.157	0.00739883	0.1 - 0.01	0.1	0.01
H10	35853	316	6	T5	2024.08.12	15.1298	8.30378	113.459	0.00881377	0.1 - 0.01	0.1	0.01
H11	34252	224	6	T5	2024.08.12	15.0639	7.80735	152.911	0.00653976	0.1 - 0.01	0.1	0.01
H12	32193	233	6	T5	2024.08.12	14.9745	7.86419	138.167	0.0072376	0.1 - 0.01	0.1	0.01
A1	33601	1946	1	T4	2024.08.12	15.0362	10.9263	17.2667	0.0579149	0.1 - 0.1	0.1	0.1
A2	25310	1449	1	T4	2024.08.12	14.6274	10.5008	17.4672	0.0572501	0.1 - 0.1	0.1	0.1
A3	33919	1950	1	T4	2024.08.12	15.0498	10.9293	17.3944	0.0574899	0.1 - 0.1	0.1	0.1
A4	40383	2462	1	T4	2024.08.12	15.3015	11.2656	16.4025	0.0609662	0.1 - 0.1	0.1	0.1
A6	7513	373	1	T5	2024.08.12	12.8752	8.54303	20.1421	0.0496473	0.1 - 0.1	0.1	0.1
A9	43251	2718	2	T4	2024.08.12	15.4004	11.4083	15.9128	0.0628425	0.1 - 0.1	0.1	0.1
A10	42424	2801	2	T4	2024.08.12	15.3726	11.4517	15.146	0.0660239	0.1 - 0.1	0.1	0.1
A11	41884	2614	2	T4	2024.08.12	15.3541	11.352	16.023	0.0624105	0.1 - 0.1	0.1	0.1
A12	32609	2118	2	T4	2024.08.12	14.993	11.0485	15.3961	0.0649514	0.1 - 0.1	0.1	0.1
B1	55034	2859	2	T5	2024.08.12	15.748	11.4813	19.2494	0.0519497	0.1 - 0.1	0.1	0.1
B2	34758	1899	2	T5	2024.08.12	15.0851	10.891	18.3033	0.0546349	0.1 - 0.1	0.1	0.1
B3	40017	2041	2	T5	2024.08.12	15.2883	10.9951	19.6066	0.0510033	0.1 - 0.1	0.1	0.1
B4	47507	2580	2	T5	2024.08.12	15.5359	11.3332	18.4136	0.0543078	0.1 - 0.1	0.1	0.1
B5	51119	3362	3	T4	2024.08.12	15.6416	11.7151	15.2049	0.0657681	0.1 - 0.1	0.1	0.1
B6	54331	3428	3	T4	2024.08.12	15.7295	11.7432	15.8492	0.0630947	0.1 - 0.1	0.1	0.1
B7	42847	2574	3	T4	2024.08.12	15.3869	11.3298	16.6461	0.0600742	0.1 - 0.1	0.1	0.1
B8	44015	2909	3	T4	2024.08.12	15.4257	11.5063	15.1306	0.0660911	0.1 - 0.1	0.1	0.1
B9	50257	2746	3	T5	2024.08.12	15.617	11.4231	18.3019	0.0546392	0.1 - 0.1	0.1	0.1
B10	47186	2517	3	T5	2024.08.12	15.5261	11.2975	18.7469	0.0533421	0.1 - 0.1	0.1	0.1
B11	62492	3022	3	T5	2024.08.12	15.9314	11.5613	20.679	0.0483582	0.1 - 0.1	0.1	0.1
B12	36596	1959	3	T5	2024.08.12	15.1594	10.9359	18.681	0.0535304	0.1 - 0.1	0.1	0.1
C1	56414	3074	4	T4	2024.08.12	15.7838	11.5859	18.352	0.05449	0.1 - 0.1	0.1	0.1
C2	50586	3102	4	T4	2024.08.12	15.6265	11.599	16.3075	0.0613213	0.1 - 0.1	0.1	0.1
C3	36473	2004	4	T4	2024.08.12	15.1545	10.9687	18.2001	0.0549448	0.1 - 0.1	0.1	0.1
C4	48019	3046	4	T4	2024.08.12	15.5513	11.5727	15.7646	0.0634332	0.1 - 0.1	0.1	0.1
C5	43130	2311	4	T5	2024.08.12	15.3964	11.1743	18.6629	0.0535822	0.1 - 0.1	0.1	0.1
C6	63998	3412	4	T5	2024.08.12	15.9657	11.7364	18.7567	0.0533142	0.1 - 0.1	0.1	0.1
C7	30586	1792	4	T5	2024.08.12	14.9006	10.8074	17.0681	0.0585889	0.1 - 0.1	0.1	0.1
C8	36223	2229	4	T5	2024.08.12	15.1446	11.1222	16.2508	0.0615355	0.1 - 0.1	0.1	0.1
C9	35953	2306	5	T4	2024.08.12	15.1338	11.1712	15.5911	0.0641393	0.1 - 0.1	0.1	0.1
C10	44738	2900	5	T4	2024.08.12	15.4492	11.5018	15.4269	0.0648219	0.1 - 0.1	0.1	0.1
C11	40357	2357	5	T4	2024.08.12	15.3005	11.2027	17.1222	0.0584037	0.1 - 0.1	0.1	0.1
C12	44371	2667	5	T4	2024.08.12	15.4373	11.381	16.637	0.0601068	0.1 - 0.1	0.1	0.1
D1	73576	3820	5	T5	2024.08.12	16.1669	11.8994	19.2607	0.0519191	0.1 - 0.1	0.1	0.1
D2	69360	3682	5	T5	2024.08.12	16.0818	11.8463	18.8376	0.0530854	0.1 - 0.1	0.1	0.1
D3	42153	2310	5	T5	2024.08.12	15.3633	11.1737	18.2481	0.0548004	0.1 - 0.1	0.1	0.1
D4	47988	2484	5	T5	2024.08.12	15.5504	11.2784	19.3188	0.0517629	0.1 - 0.1	0.1	0.1
D5	36014	2107	6	T4	2024.08.12	15.1363	11.041	17.0925	0.058505	0.1 - 0.1	0.1	0.1
D6	34150	2372	6	T4	2024.08.12	15.0596	11.2119	14.3971	0.0694583	0.1 - 0.1	0.1	0.1
D7	32837	2220	6	T4	2024.08.12	15.003	11.1163	14.7914	0.0676067	0.1 - 0.1	0.1	0.1
D8	30341	1934	6	T4	2024.08.12	14.889	10.9174	15.6882	0.0637421	0.1 - 0.1	0.1	0.1
D9	30296	1627	6	T5	2024.08.12	14.8868	10.668	18.6208	0.0537035	0.1 - 0.1	0.1	0.1
D10	39202	2052	6	T5	2024.08.12	15.2586	11.0028	19.1043	0.0523443	0.1 - 0.1	0.1	0.1
D11	28394	1616	6	T5	2024.08.12	14.7933	10.6582	17.5705	0.0569134	0.1 - 0.1	0.1	0.1
D12	30488	1512	6	T5	2024.08.12	14.896	10.5622	20.164	0.0495933	0.1 - 0.1	0.1	0.1
E1	28753	6629	1	T4	2024.08.12	14.8114	12.6946	4.33746	0.23055	0.1 - 0.5	0.1	0.5
E2	21467	4991	1	T4	2024.08.12	14.3898	12.2851	4.30114	0.232496	0.1 - 0.5	0.1	0.5
E3	9766	1908	1	T4	2024.08.12	13.2536	10.8978	5.11845	0.195372	0.1 - 0.5	0.1	0.5
E4	9204	1558	1	T4	2024.08.12	13.168	10.6055	5.90757	0.169274	0.1 - 0.5	0.1	0.5
E5	15009	3195	1	T5	2024.08.12	13.8735	11.6416	4.69765	0.212872	0.1 - 0.5	0.1	0.5
E6	13599	2691	1	T5	2024.08.12	13.7312	11.3939	5.05351	0.197882	0.1 - 0.5	0.1	0.5
E7	11419	2345	1	T5	2024.08.12	13.4791	11.1954	4.86951	0.205359	0.1 - 0.5	0.1	0.5
E8	9185	1830	1	T5	2024.08.12	13.1651	10.8376	5.01913	0.199238	0.1 - 0.5	0.1	0.5
E9	27335	8281	2	T4	2024.08.12	14.7385	13.0156	3.30093	0.302945	0.1 - 0.5	0.1	0.5
E10	25227	7611	2	T4	2024.08.12	14.6227	12.8939	3.31454	0.301701	0.1 - 0.5	0.1	0.5
E11	19794	5317	2	T4	2024.08.12	14.2728	12.3764	3.72278	0.268617	0.1 - 0.5	0.1	0.5
E12	34698	9189	2	T4	2024.08.12	15.0826	13.1657	3.77604	0.264828	0.1 - 0.5	0.1	0.5
F1	26032	6431	2	T5	2024.08.12	14.668	12.6508	4.04789	0.247042	0.1 - 0.5	0.1	0.5
F2	16911	4409	2	T5	2024.08.12	14.0457	12.1062	3.83556	0.260718	0.1 - 0.5	0.1	0.5
F3	23180	5432	2	T5	2024.08.12	14.5006	12.4073	4.2673	0.23434	0.1 - 0.5	0.1	0.5
F4	18553	4369	2	T5	2024.08.12	14.1794	12.0931	4.24651	0.235488	0.1 - 0.5	0.1	0.5
F5	25480	7123	3	T4	2024.08.12	14.6371	12.7983	3.57714	0.279553	0.1 - 0.5	0.1	0.5
F6	16516	4116	3	T4	2024.08.12	14.0116	12.007	4.01263	0.249213	0.1 - 0.5	0.1	0.5
F7	20557	5501	3	T4	2024.08.12	14.3273	12.4255	3.73696	0.267597	0.1 - 0.5	0.1	0.5
F8	19962	5033	3	T4	2024.08.12	14.285	12.2972	3.96622	0.252129	0.1 - 0.5	0.1	0.5
F9	16674	4098	3	T5	2024.08.12	14.0253	12.0007	4.06881	0.245772	0.1 - 0.5	0.1	0.5
F10	16793	4144	3	T5	2024.08.12	14.0356	12.0168	4.05236	0.246769	0.1 - 0.5	0.1	0.5
F11	17017	4064	3	T5	2024.08.12	14.0547	11.9887	4.18725	0.23882	0.1 - 0.5	0.1	0.5
F12	23024	4980	3	T5	2024.08.12	14.4909	12.2819	4.62329	0.216296	0.1 - 0.5	0.1	0.5
G1	33920	9259	4	T4	2024.08.12	15.0498	13.1766	3.66346	0.272966	0.1 - 0.5	0.1	0.5
G2	24485	6172	4	T4	2024.08.12	14.5796	12.5915	3.96711	0.252073	0.1 - 0.5	0.1	0.5
G3	22804	5108	4	T4	2024.08.12	14.477	12.3185	4.46437	0.223996	0.1 - 0.5	0.1	0.5
G4	25887	6471	4	T4	2024.08.12	14.6599	12.6598	4.00046	0.249971	0.1 - 0.5	0.1	0.5
G5	15801	3437	4	T5	2024.08.12	13.9477	11.7469	4.59732	0.217518	0.1 - 0.5	0.1	0.5
G6	12382	2812	4	T5	2024.08.12	13.596	11.4574	4.40327	0.227104	0.1 - 0.5	0.1	0.5
G7	6631	1410	4	T5	2024.08.12	12.695	10.4615	4.70284	0.212638	0.1 - 0.5	0.1	0.5
G8	14524	3221	4	T5	2024.08.12	13.8262	11.6533	4.50916	0.221771	0.1 - 0.5	0.1	0.5
G9	19539	4170	5	T4	2024.08.12	14.2541	12.0258	4.68561	0.213419	0.1 - 0.5	0.1	0.5
G10	21570	5204	5	T4	2024.08.12	14.3967	12.3454	4.14489	0.241261	0.1 - 0.5	0.1	0.5
G11	17691	4639	5	T4	2024.08.12	14.1107	12.1796	3.81354	0.262224	0.1 - 0.5	0.1	0.5
G12	23647	6275	5	T4	2024.08.12	14.5294	12.6154	3.76845	0.265361	0.1 - 0.5	0.1	0.5
H1	18966	4322	5	T5	2024.08.12	14.2111	12.0775	4.38825	0.227881	0.1 - 0.5	0.1	0.5
H2	18171	4558	5	T5	2024.08.12	14.1494	12.1542	3.98662	0.250839	0.1 - 0.5	0.1	0.5
H3	17637	3950	5	T5	2024.08.12	14.1063	11.9476	4.46506	0.223961	0.1 - 0.5	0.1	0.5
H4	17340	4174	5	T5	2024.08.12	14.0818	12.0272	4.15429	0.240715	0.1 - 0.5	0.1	0.5
H5	19339	4741	6	T4	2024.08.12	14.2392	12.211	4.0791	0.245152	0.1 - 0.5	0.1	0.5
H6	15705	3902	6	T4	2024.08.12	13.9389	11.93	4.02486	0.248456	0.1 - 0.5	0.1	0.5
H7	22665	5717	6	T4	2024.08.12	14.4682	12.481	3.96449	0.252239	0.1 - 0.5	0.1	0.5
H8	20565	5166	6	T4	2024.08.12	14.3279	12.3348	3.98084	0.251204	0.1 - 0.5	0.1	0.5
H9	19905	4304	6	T5	2024.08.12	14.2808	12.0715	4.62477	0.216227	0.1 - 0.5	0.1	0.5
H10	16356	3676	6	T5	2024.08.12	13.9975	11.8439	4.4494	0.224749	0.1 - 0.5	0.1	0.5
H11	14148	3434	6	T5	2024.08.12	13.7883	11.7457	4.11998	0.24272	0.1 - 0.5	0.1	0.5
H12	16619	3750	6	T5	2024.08.12	14.0205	11.8727	4.43173	0.225645	0.1 - 0.5	0.1	0.5
A1	17834	8848	1	T4	2024.08.12	14.1223	13.1111	2.0156	0.496131	0.1 - 1	0.1	1
A2	19191	9316	1	T4	2024.08.12	14.2281	13.1855	2.06	0.485436	0.1 - 1	0.1	1
A3	13647	6890	1	T4	2024.08.12	13.7363	12.7503	1.9807	0.504873	0.1 - 1	0.1	1
A4	15250	7825	1	T4	2024.08.12	13.8965	12.9339	1.94888	0.513115	0.1 - 1	0.1	1
A5	19420	8780	1	T5	2024.08.12	14.2453	13.1	2.21185	0.452111	0.1 - 1	0.1	1
A6	13941	6017	1	T5	2024.08.12	13.767	12.5548	2.31694	0.431605	0.1 - 1	0.1	1
A7	19493	9801	1	T5	2024.08.12	14.2507	13.2587	1.98888	0.502796	0.1 - 1	0.1	1
A8	15879	7897	1	T5	2024.08.12	13.9548	12.9471	2.01076	0.497324	0.1 - 1	0.1	1
A9	17307	9858	2	T4	2024.08.12	14.0791	13.2671	1.75563	0.569596	0.1 - 1	0.1	1
A10	22431	12692	2	T4	2024.08.12	14.4532	13.6316	1.76733	0.565824	0.1 - 1	0.1	1
A11	21733	13549	2	T4	2024.08.12	14.4076	13.7259	1.60403	0.62343	0.1 - 1	0.1	1
A12	24533	12421	2	T4	2024.08.12	14.5824	13.6005	1.97512	0.506298	0.1 - 1	0.1	1
B1	13140	6028	2	T5	2024.08.12	13.6817	12.5575	2.17983	0.458752	0.1 - 1	0.1	1
B2	15790	7948	2	T5	2024.08.12	13.9467	12.9564	1.98666	0.503357	0.1 - 1	0.1	1
B3	17372	8454	2	T5	2024.08.12	14.0845	13.0454	2.05489	0.486645	0.1 - 1	0.1	1
B4	14306	6462	2	T5	2024.08.12	13.8043	12.6578	2.21387	0.451699	0.1 - 1	0.1	1
B5	14381	8116	3	T4	2024.08.12	13.8119	12.9866	1.77193	0.564356	0.1 - 1	0.1	1
B6	16771	9688	3	T4	2024.08.12	14.0337	13.242	1.73111	0.577664	0.1 - 1	0.1	1
B7	14418	7673	3	T4	2024.08.12	13.8156	12.9056	1.87906	0.532182	0.1 - 1	0.1	1
B8	13579	6964	3	T4	2024.08.12	13.7291	12.7657	1.94989	0.512851	0.1 - 1	0.1	1
B9	17706	9230	3	T5	2024.08.12	14.112	13.1721	1.91831	0.521292	0.1 - 1	0.1	1
B10	15805	7241	3	T5	2024.08.12	13.9481	12.822	2.18271	0.458146	0.1 - 1	0.1	1
B11	20385	9602	3	T5	2024.08.12	14.3152	13.2291	2.123	0.471033	0.1 - 1	0.1	1
B12	19225	8778	3	T5	2024.08.12	14.2307	13.0997	2.19013	0.456593	0.1 - 1	0.1	1
C1	18322	10131	4	T4	2024.08.12	14.1613	13.3065	1.80851	0.552942	0.1 - 1	0.1	1
C2	18378	9895	4	T4	2024.08.12	14.1657	13.2725	1.8573	0.538415	0.1 - 1	0.1	1
C3	20099	9896	4	T4	2024.08.12	14.2948	13.2726	2.03102	0.492363	0.1 - 1	0.1	1
C4	19842	9071	4	T4	2024.08.12	14.2763	13.147	2.18741	0.457162	0.1 - 1	0.1	1
C5	13661	5783	4	T5	2024.08.12	13.7378	12.4976	2.36227	0.423322	0.1 - 1	0.1	1
C6	12375	4890	4	T5	2024.08.12	13.5951	12.2556	2.53067	0.395152	0.1 - 1	0.1	1
C7	10902	4485	4	T5	2024.08.12	13.4123	12.1309	2.43077	0.411392	0.1 - 1	0.1	1
C8	13042	6305	4	T5	2024.08.12	13.6709	12.6223	2.06852	0.483438	0.1 - 1	0.1	1
C9	17769	8627	5	T4	2024.08.12	14.1171	13.0746	2.0597	0.485508	0.1 - 1	0.1	1
C10	19501	10557	5	T4	2024.08.12	14.2513	13.3659	1.84721	0.541357	0.1 - 1	0.1	1
C11	17541	8455	5	T4	2024.08.12	14.0984	13.0456	2.07463	0.482014	0.1 - 1	0.1	1
C12	14527	6823	5	T4	2024.08.12	13.8264	12.7362	2.12912	0.469677	0.1 - 1	0.1	1
D1	15259	6820	5	T5	2024.08.12	13.8974	12.7356	2.23739	0.446949	0.1 - 1	0.1	1
D2	16410	6790	5	T5	2024.08.12	14.0023	12.7292	2.41679	0.413772	0.1 - 1	0.1	1
D3	14355	6377	5	T5	2024.08.12	13.8093	12.6387	2.25106	0.444235	0.1 - 1	0.1	1
D4	14161	5547	5	T5	2024.08.12	13.7896	12.4375	2.55291	0.39171	0.1 - 1	0.1	1
D5	18254	8394	6	T4	2024.08.12	14.1559	13.0351	2.17465	0.459844	0.1 - 1	0.1	1
D6	16447	7685	6	T4	2024.08.12	14.0055	12.9078	2.14014	0.467258	0.1 - 1	0.1	1
D7	21562	10495	6	T4	2024.08.12	14.3962	13.3574	2.0545	0.486736	0.1 - 1	0.1	1
D8	24107	11887	6	T4	2024.08.12	14.5572	13.5371	2.02801	0.493093	0.1 - 1	0.1	1
D9	12728	5415	6	T5	2024.08.12	13.6357	12.4027	2.35051	0.42544	0.1 - 1	0.1	1
D10	11770	5158	6	T5	2024.08.12	13.5228	12.3326	2.28189	0.438233	0.1 - 1	0.1	1
D11	13088	5526	6	T5	2024.08.12	13.676	12.432	2.36844	0.422219	0.1 - 1	0.1	1
D12	18138	6891	6	T5	2024.08.12	14.1467	12.7505	2.63213	0.379921	0.1 - 1	0.1	1
E1	12754	34	1	T4	2024.08.12	13.6387	5.08746	375.118	0.00266583	0.01 - 0	0.01	0
E2	15163	32	1	T4	2024.08.12	13.8883	5	473.844	0.0021104	0.01 - 0	0.01	0
E3	13092	39	1	T4	2024.08.12	13.6764	5.2854	335.692	0.00297892	0.01 - 0	0.01	0
E4	13753	37	1	T4	2024.08.12	13.7475	5.20945	371.703	0.00269032	0.01 - 0	0.01	0
E5	12097	38	1	T5	2024.08.12	13.5624	5.24793	318.342	0.00314127	0.01 - 0	0.01	0
E6	11249	46	1	T5	2024.08.12	13.4575	5.52356	244.543	0.00408925	0.01 - 0	0.01	0
E7	12007	39	1	T5	2024.08.12	13.5516	5.2854	307.872	0.00324811	0.01 - 0	0.01	0
E8	10267	51	1	T5	2024.08.12	13.3257	5.67243	201.314	0.00496737	0.01 - 0	0.01	0
E9	8629	49	2	T4	2024.08.12	13.075	5.61471	176.102	0.00567853	0.01 - 0	0.01	0
E10	6956	51	2	T4	2024.08.12	12.764	5.67243	136.392	0.0073318	0.01 - 0	0.01	0
E11	15364	41	2	T4	2024.08.12	13.9073	5.35755	374.732	0.00266858	0.01 - 0	0.01	0
E12	11080	34	2	T4	2024.08.12	13.4357	5.08746	325.882	0.00306859	0.01 - 0	0.01	0
F5	12999	47	3	T4	2024.08.12	13.6661	5.55459	276.574	0.00361566	0.01 - 0	0.01	0
F6	7753	43	3	T4	2024.08.12	12.9205	5.42626	180.302	0.00554624	0.01 - 0	0.01	0
F7	13056	43	3	T4	2024.08.12	13.6724	5.42626	303.628	0.0032935	0.01 - 0	0.01	0
F8	15843	40	3	T4	2024.08.12	13.9516	5.32193	396.075	0.00252477	0.01 - 0	0.01	0
F9	8859	48	3	T5	2024.08.12	13.1129	5.58496	184.562	0.00541822	0.01 - 0	0.01	0
F10	4745	33	3	T5	2024.08.12	12.2122	5.04439	143.788	0.00695469	0.01 - 0	0.01	0
F11	13842	45	3	T5	2024.08.12	13.7568	5.49185	307.6	0.00325098	0.01 - 0	0.01	0
F12	8538	36	3	T5	2024.08.12	13.0597	5.16993	237.167	0.00421644	0.01 - 0	0.01	0
G1	18561	37	4	T4	2024.08.12	14.18	5.20945	501.649	0.00199343	0.01 - 0	0.01	0
G2	15233	36	4	T4	2024.08.12	13.8949	5.16993	423.139	0.00236329	0.01 - 0	0.01	0
G3	14369	46	4	T4	2024.08.12	13.8107	5.52356	312.37	0.00320134	0.01 - 0	0.01	0
G4	16330	38	4	T4	2024.08.12	13.9952	5.24793	429.737	0.00232701	0.01 - 0	0.01	0
G5	16284	35	4	T5	2024.08.12	13.9912	5.12928	465.257	0.00214935	0.01 - 0	0.01	0
G6	19476	42	4	T5	2024.08.12	14.2494	5.39232	463.714	0.0021565	0.01 - 0	0.01	0
G7	15941	37	4	T5	2024.08.12	13.9605	5.20945	430.838	0.00232106	0.01 - 0	0.01	0
G8	16972	36	4	T5	2024.08.12	14.0509	5.16993	471.444	0.00212114	0.01 - 0	0.01	0
G9	8537	34	5	T4	2024.08.12	13.0595	5.08746	251.088	0.00398266	0.01 - 0	0.01	0
G10	8291	41	5	T4	2024.08.12	13.0173	5.35755	202.22	0.00494512	0.01 - 0	0.01	0
G11	15013	43	5	T4	2024.08.12	13.8739	5.42626	349.14	0.00286418	0.01 - 0	0.01	0
G12	6543	44	5	T4	2024.08.12	12.6757	5.45943	148.705	0.00672474	0.01 - 0	0.01	0
H1	10589	35	5	T5	2024.08.12	13.3703	5.12928	302.543	0.00330532	0.01 - 0	0.01	0
H2	11349	41	5	T5	2024.08.12	13.4703	5.35755	276.805	0.00361265	0.01 - 0	0.01	0
H3	10154	35	5	T5	2024.08.12	13.3098	5.12928	290.114	0.00344692	0.01 - 0	0.01	0
H4	13693	40	5	T5	2024.08.12	13.7412	5.32193	342.325	0.0029212	0.01 - 0	0.01	0
H5	9353	41	6	T4	2024.08.12	13.1912	5.35755	228.122	0.00438362	0.01 - 0	0.01	0
H6	16055	47	6	T4	2024.08.12	13.9707	5.55459	341.596	0.00292744	0.01 - 0	0.01	0
H7	6279	43	6	T4	2024.08.12	12.6163	5.42626	146.023	0.00684822	0.01 - 0	0.01	0
H8	9671	45	6	T4	2024.08.12	13.2394	5.49185	214.911	0.00465309	0.01 - 0	0.01	0
H10	7970	46	6	T5	2024.08.12	12.9604	5.52356	173.261	0.00577164	0.01 - 0	0.01	0
H11	11625	48	6	T5	2024.08.12	13.5049	5.58496	242.188	0.00412903	0.01 - 0	0.01	0
A1	13489	687	1	T4	2024.08.12	13.7195	9.42417	19.6346	0.0509304	0.01 - 0.01	0.01	0.01
A2	9503	542	1	T4	2024.08.12	13.2142	9.08215	17.5332	0.0570346	0.01 - 0.01	0.01	0.01
A3	9582	462	1	T4	2024.08.12	13.2261	8.85175	20.7403	0.0482154	0.01 - 0.01	0.01	0.01
A4	15737	839	1	T4	2024.08.12	13.9419	9.71253	18.7569	0.0533138	0.01 - 0.01	0.01	0.01
A5	12867	594	1	T5	2024.08.12	13.6514	9.21432	21.6616	0.0461646	0.01 - 0.01	0.01	0.01
A6	1987	87	1	T5	2024.08.12	10.9564	6.44294	22.8391	0.0437846	0.01 - 0.01	0.01	0.01
A7	8205	398	1	T5	2024.08.12	13.0023	8.63662	20.6156	0.048507	0.01 - 0.01	0.01	0.01
A8	3658	172	1	T5	2024.08.12	11.8368	7.42626	21.2674	0.0470202	0.01 - 0.01	0.01	0.01
A10	10916	605	2	T4	2024.08.12	13.4142	9.24079	18.043	0.0554232	0.01 - 0.01	0.01	0.01
A11	12462	664	2	T4	2024.08.12	13.6052	9.37504	18.7681	0.053282	0.01 - 0.01	0.01	0.01
A12	5390	298	2	T4	2024.08.12	12.3961	8.21917	18.0872	0.0552876	0.01 - 0.01	0.01	0.01
B1	7881	364	2	T5	2024.08.12	12.9442	8.50779	21.6511	0.046187	0.01 - 0.01	0.01	0.01
B2	9967	517	2	T5	2024.08.12	13.2829	9.01402	19.2785	0.0518712	0.01 - 0.01	0.01	0.01
B3	9682	474	2	T5	2024.08.12	13.2411	8.88874	20.4262	0.0489568	0.01 - 0.01	0.01	0.01
B4	8783	453	2	T5	2024.08.12	13.1005	8.82337	19.3885	0.0515769	0.01 - 0.01	0.01	0.01
B5	4941	246	3	T4	2024.08.12	12.2706	7.94251	20.0854	0.0497875	0.01 - 0.01	0.01	0.01
B6	9227	470	3	T4	2024.08.12	13.1716	8.87652	19.6319	0.0509375	0.01 - 0.01	0.01	0.01
B7	10745	560	3	T4	2024.08.12	13.3914	9.12928	19.1875	0.0521173	0.01 - 0.01	0.01	0.01
B8	10502	623	3	T4	2024.08.12	13.3584	9.28309	16.8571	0.059322	0.01 - 0.01	0.01	0.01
B9	8728	480	3	T5	2024.08.12	13.0914	8.90689	18.1833	0.0549954	0.01 - 0.01	0.01	0.01
B10	8882	457	3	T5	2024.08.12	13.1167	8.83605	19.4354	0.0514524	0.01 - 0.01	0.01	0.01
B11	9643	486	3	T5	2024.08.12	13.2353	8.92481	19.8416	0.0503993	0.01 - 0.01	0.01	0.01
B12	10256	530	3	T5	2024.08.12	13.3242	9.04985	19.3509	0.0516771	0.01 - 0.01	0.01	0.01
C1	12148	662	4	T4	2024.08.12	13.5684	9.37069	18.3505	0.0544946	0.01 - 0.01	0.01	0.01
C2	9176	514	4	T4	2024.08.12	13.1636	9.00562	17.8521	0.0560157	0.01 - 0.01	0.01	0.01
C3	11704	676	4	T4	2024.08.12	13.5147	9.40088	17.3136	0.057758	0.01 - 0.01	0.01	0.01
C4	10461	620	4	T4	2024.08.12	13.3527	9.27612	16.8726	0.0592678	0.01 - 0.01	0.01	0.01
C5	13269	675	4	T5	2024.08.12	13.6958	9.39874	19.6578	0.0508704	0.01 - 0.01	0.01	0.01
C6	13183	663	4	T5	2024.08.12	13.6864	9.37287	19.8839	0.050292	0.01 - 0.01	0.01	0.01
C7	11514	562	4	T5	2024.08.12	13.4911	9.13443	20.4875	0.0488101	0.01 - 0.01	0.01	0.01
C8	9969	546	4	T5	2024.08.12	13.2832	9.09276	18.2582	0.0547698	0.01 - 0.01	0.01	0.01
C12	7102	421	5	T4	2024.08.12	12.794	8.71768	16.8694	0.0592791	0.01 - 0.01	0.01	0.01
D1	1535	94	5	T5	2024.08.12	10.584	6.55459	16.3298	0.0612378	0.01 - 0.01	0.01	0.01
D5	8554	417	6	T4	2024.08.12	13.0624	8.7039	20.5132	0.0487491	0.01 - 0.01	0.01	0.01
D6	9210	444	6	T4	2024.08.12	13.169	8.79442	20.7432	0.0482085	0.01 - 0.01	0.01	0.01
D7	11770	530	6	T4	2024.08.12	13.5228	9.04985	22.2075	0.0450297	0.01 - 0.01	0.01	0.01
D8	3482	192	6	T4	2024.08.12	11.7657	7.58496	18.1354	0.0551407	0.01 - 0.01	0.01	0.01
D9	4119	222	6	T5	2024.08.12	12.0081	7.79442	18.5541	0.0538966	0.01 - 0.01	0.01	0.01
D10	7995	360	6	T5	2024.08.12	12.9649	8.49185	22.2083	0.0450281	0.01 - 0.01	0.01	0.01
D11	11083	521	6	T5	2024.08.12	13.4361	9.02514	21.2726	0.0470089	0.01 - 0.01	0.01	0.01
D12	9028	414	6	T5	2024.08.12	13.1402	8.69349	21.8068	0.0458573	0.01 - 0.01	0.01	0.01
E1	5234	2225	1	T4	2024.08.12	12.3537	11.1196	2.35236	0.425105	0.01 - 0.1	0.01	0.1
E2	5571	2522	1	T4	2024.08.12	12.4437	11.3004	2.20896	0.452701	0.01 - 0.1	0.01	0.1
E3	2925	1077	1	T4	2024.08.12	11.5142	10.0728	2.71588	0.368205	0.01 - 0.1	0.01	0.1
E4	6149	2888	1	T4	2024.08.12	12.5861	11.4959	2.12916	0.46967	0.01 - 0.1	0.01	0.1
E5	5763	2259	1	T5	2024.08.12	12.4926	11.1415	2.55113	0.391983	0.01 - 0.1	0.01	0.1
E6	5288	2024	1	T5	2024.08.12	12.3685	10.983	2.61265	0.382753	0.01 - 0.1	0.01	0.1
E7	6312	2473	1	T5	2024.08.12	12.6239	11.272	2.55237	0.391793	0.01 - 0.1	0.01	0.1
E8	4697	1926	1	T5	2024.08.12	12.1975	10.9114	2.43873	0.410049	0.01 - 0.1	0.01	0.1
E9	6123	2354	2	T4	2024.08.12	12.58	11.2009	2.6011	0.384452	0.01 - 0.1	0.01	0.1
E10	5965	2245	2	T4	2024.08.12	12.5423	11.1325	2.65702	0.376362	0.01 - 0.1	0.01	0.1
E11	5476	2262	2	T4	2024.08.12	12.4189	11.1434	2.42087	0.413075	0.01 - 0.1	0.01	0.1
E12	6870	2877	2	T4	2024.08.12	12.7461	11.4903	2.3879	0.418777	0.01 - 0.1	0.01	0.1
F1	6164	2296	2	T5	2024.08.12	12.5897	11.1649	2.68467	0.372485	0.01 - 0.1	0.01	0.1
F2	6732	2435	2	T5	2024.08.12	12.7168	11.2497	2.76468	0.361705	0.01 - 0.1	0.01	0.1
F3	6205	2432	2	T5	2024.08.12	12.5992	11.2479	2.5514	0.391942	0.01 - 0.1	0.01	0.1
F4	6390	2349	2	T5	2024.08.12	12.6416	11.1978	2.72031	0.367606	0.01 - 0.1	0.01	0.1
F5	5722	2154	3	T4	2024.08.12	12.4823	11.0728	2.65645	0.376442	0.01 - 0.1	0.01	0.1
F6	4955	2023	3	T4	2024.08.12	12.2747	10.9823	2.44933	0.408274	0.01 - 0.1	0.01	0.1
F7	4781	1899	3	T4	2024.08.12	12.2231	10.891	2.51764	0.397197	0.01 - 0.1	0.01	0.1
F8	5224	1988	3	T4	2024.08.12	12.3509	10.9571	2.62777	0.380551	0.01 - 0.1	0.01	0.1
F9	4815	2004	3	T5	2024.08.12	12.2333	10.9687	2.40269	0.416199	0.01 - 0.1	0.01	0.1
F10	5371	2243	3	T5	2024.08.12	12.391	11.1312	2.39456	0.417613	0.01 - 0.1	0.01	0.1
F11	4452	1795	3	T5	2024.08.12	12.1202	10.8098	2.48022	0.40319	0.01 - 0.1	0.01	0.1
F12	5395	2161	3	T5	2024.08.12	12.3974	11.0775	2.49653	0.400556	0.01 - 0.1	0.01	0.1
G1	5117	1926	4	T4	2024.08.12	12.3211	10.9114	2.6568	0.376392	0.01 - 0.1	0.01	0.1
G2	4088	1414	4	T4	2024.08.12	11.9972	10.4656	2.89109	0.34589	0.01 - 0.1	0.01	0.1
G3	5780	2349	4	T4	2024.08.12	12.4969	11.1978	2.46062	0.406401	0.01 - 0.1	0.01	0.1
G4	5135	2312	4	T4	2024.08.12	12.3261	11.1749	2.22102	0.450243	0.01 - 0.1	0.01	0.1
G5	5833	2452	4	T5	2024.08.12	12.51	11.2597	2.37887	0.420367	0.01 - 0.1	0.01	0.1
G6	4613	1820	4	T5	2024.08.12	12.1715	10.8297	2.53462	0.394537	0.01 - 0.1	0.01	0.1
G7	5151	1951	4	T5	2024.08.12	12.3306	10.93	2.64018	0.378761	0.01 - 0.1	0.01	0.1
G8	4500	1687	4	T5	2024.08.12	12.1357	10.7202	2.66746	0.374889	0.01 - 0.1	0.01	0.1
G9	8863	3125	5	T4	2024.08.12	13.1136	11.6096	2.83616	0.352589	0.01 - 0.1	0.01	0.1
G10	8026	3428	5	T4	2024.08.12	12.9705	11.7432	2.34131	0.427112	0.01 - 0.1	0.01	0.1
G11	7834	3354	5	T4	2024.08.12	12.9355	11.7117	2.33572	0.428134	0.01 - 0.1	0.01	0.1
G12	12206	5063	5	T4	2024.08.12	13.5753	12.3058	2.41082	0.414796	0.01 - 0.1	0.01	0.1
H1	7269	2645	5	T5	2024.08.12	12.8275	11.3691	2.7482	0.363874	0.01 - 0.1	0.01	0.1
H2	6322	2155	5	T5	2024.08.12	12.6262	11.0735	2.93364	0.340873	0.01 - 0.1	0.01	0.1
H3	7674	2731	5	T5	2024.08.12	12.9058	11.4152	2.80996	0.355877	0.01 - 0.1	0.01	0.1
H4	7362	2735	5	T5	2024.08.12	12.8459	11.4173	2.69177	0.371502	0.01 - 0.1	0.01	0.1
H5	9070	3683	6	T4	2024.08.12	13.1469	11.8467	2.46267	0.406064	0.01 - 0.1	0.01	0.1
H6	6369	2480	6	T4	2024.08.12	12.6369	11.2761	2.56815	0.389386	0.01 - 0.1	0.01	0.1
H7	7014	3031	6	T4	2024.08.12	12.776	11.5656	2.31409	0.432136	0.01 - 0.1	0.01	0.1
H8	7450	3170	6	T4	2024.08.12	12.863	11.6303	2.35016	0.425503	0.01 - 0.1	0.01	0.1
H9	9049	2559	6	T5	2024.08.12	13.1435	11.3214	3.53615	0.282794	0.01 - 0.1	0.01	0.1
H10	7030	2505	6	T5	2024.08.12	12.7793	11.2906	2.80639	0.35633	0.01 - 0.1	0.01	0.1
H11	7252	2485	6	T5	2024.08.12	12.8242	11.279	2.91831	0.342664	0.01 - 0.1	0.01	0.1
H12	8927	2900	6	T5	2024.08.12	13.124	11.5018	3.07828	0.324857	0.01 - 0.1	0.01	0.1
A1	3845	8150	1	T4	2024.08.12	11.9088	12.9926	0.471779	2.11964	0.01 - 0.5	0.01	0.5
A2	3278	5996	1	T4	2024.08.12	11.6786	12.5498	0.546698	1.82916	0.01 - 0.5	0.01	0.5
A3	3605	7707	1	T4	2024.08.12	11.8158	12.912	0.467757	2.13786	0.01 - 0.5	0.01	0.5
A4	3265	6616	1	T4	2024.08.12	11.6729	12.6917	0.493501	2.02634	0.01 - 0.5	0.01	0.5
A5	2451	4156	1	T5	2024.08.12	11.2592	12.021	0.58975	1.69563	0.01 - 0.5	0.01	0.5
A6	2673	4434	1	T5	2024.08.12	11.3842	12.1144	0.602842	1.65881	0.01 - 0.5	0.01	0.5
A7	2625	4803	1	T5	2024.08.12	11.3581	12.2297	0.546533	1.82971	0.01 - 0.5	0.01	0.5
A8	2839	4924	1	T5	2024.08.12	11.4712	12.2656	0.576564	1.73441	0.01 - 0.5	0.01	0.5
A9	4039	9168	2	T4	2024.08.12	11.9798	13.1624	0.440554	2.26987	0.01 - 0.5	0.01	0.5
A10	4165	7967	2	T4	2024.08.12	12.0241	12.9598	0.522781	1.91285	0.01 - 0.5	0.01	0.5
A11	4810	11077	2	T4	2024.08.12	12.2318	13.4353	0.434233	2.30291	0.01 - 0.5	0.01	0.5
A12	5156	11811	2	T4	2024.08.12	12.332	13.5278	0.436542	2.29073	0.01 - 0.5	0.01	0.5
B1	2935	5169	2	T5	2024.08.12	11.5191	12.3357	0.567808	1.76116	0.01 - 0.5	0.01	0.5
B2	3210	4732	2	T5	2024.08.12	11.6484	12.2082	0.67836	1.47414	0.01 - 0.5	0.01	0.5
B3	2842	4775	2	T5	2024.08.12	11.4727	12.2213	0.595183	1.68015	0.01 - 0.5	0.01	0.5
B4	2952	4988	2	T5	2024.08.12	11.5275	12.2842	0.59182	1.6897	0.01 - 0.5	0.01	0.5
B5	3353	6311	3	T4	2024.08.12	11.7112	12.6237	0.531295	1.8822	0.01 - 0.5	0.01	0.5
B6	3563	6365	3	T4	2024.08.12	11.7989	12.6359	0.55978	1.78642	0.01 - 0.5	0.01	0.5
B7	3948	6523	3	T4	2024.08.12	11.9469	12.6713	0.605243	1.65223	0.01 - 0.5	0.01	0.5
B8	3161	5970	3	T4	2024.08.12	11.6262	12.5435	0.529481	1.88864	0.01 - 0.5	0.01	0.5
B9	3664	5515	3	T5	2024.08.12	11.8392	12.4291	0.66437	1.50519	0.01 - 0.5	0.01	0.5
B10	4179	6689	3	T5	2024.08.12	12.0289	12.7076	0.624757	1.60062	0.01 - 0.5	0.01	0.5
B11	3347	4935	3	T5	2024.08.12	11.7087	12.2688	0.678217	1.47445	0.01 - 0.5	0.01	0.5
B12	2840	4189	3	T5	2024.08.12	11.4717	12.0324	0.677966	1.475	0.01 - 0.5	0.01	0.5
C1	2839	5174	4	T4	2024.08.12	11.4712	12.3371	0.548705	1.82247	0.01 - 0.5	0.01	0.5
C2	3570	6452	4	T4	2024.08.12	11.8017	12.6555	0.553317	1.80728	0.01 - 0.5	0.01	0.5
C3	3459	7082	4	T4	2024.08.12	11.7561	12.7899	0.488421	2.04741	0.01 - 0.5	0.01	0.5
C4	3526	6662	4	T4	2024.08.12	11.7838	12.7017	0.52927	1.88939	0.01 - 0.5	0.01	0.5
C5	3023	5160	4	T5	2024.08.12	11.5618	12.3332	0.585853	1.70691	0.01 - 0.5	0.01	0.5
C6	3006	4843	4	T5	2024.08.12	11.5536	12.2417	0.62069	1.61111	0.01 - 0.5	0.01	0.5
C7	3020	4791	4	T5	2024.08.12	11.5603	12.2261	0.630349	1.58642	0.01 - 0.5	0.01	0.5
C8	3410	6300	4	T5	2024.08.12	11.7356	12.6211	0.54127	1.84751	0.01 - 0.5	0.01	0.5
C9	3267	6352	5	T4	2024.08.12	11.6738	12.633	0.514326	1.94429	0.01 - 0.5	0.01	0.5
C10	3356	6909	5	T4	2024.08.12	11.7125	12.7543	0.485743	2.0587	0.01 - 0.5	0.01	0.5
C11	4750	9229	5	T4	2024.08.12	12.2137	13.172	0.514682	1.94295	0.01 - 0.5	0.01	0.5
C12	6191	10672	5	T4	2024.08.12	12.596	13.3815	0.580116	1.72379	0.01 - 0.5	0.01	0.5
D1	2970	5071	5	T5	2024.08.12	11.5362	12.3081	0.585683	1.70741	0.01 - 0.5	0.01	0.5
D2	3100	5002	5	T5	2024.08.12	11.5981	12.2883	0.619752	1.61355	0.01 - 0.5	0.01	0.5
D3	2969	4926	5	T5	2024.08.12	11.5358	12.2662	0.60272	1.65914	0.01 - 0.5	0.01	0.5
D4	3171	5046	5	T5	2024.08.12	11.6307	12.3009	0.628419	1.5913	0.01 - 0.5	0.01	0.5
D5	3630	7640	6	T4	2024.08.12	11.8258	12.8994	0.475131	2.10468	0.01 - 0.5	0.01	0.5
D6	5013	11066	6	T4	2024.08.12	12.2915	13.4338	0.453009	2.20746	0.01 - 0.5	0.01	0.5
D7	3131	5936	6	T4	2024.08.12	11.6124	12.5353	0.52746	1.89588	0.01 - 0.5	0.01	0.5
D8	3357	7055	6	T4	2024.08.12	11.713	12.7844	0.475833	2.10158	0.01 - 0.5	0.01	0.5
D9	3468	6880	6	T5	2024.08.12	11.7599	12.7482	0.50407	1.98385	0.01 - 0.5	0.01	0.5
D10	3753	6626	6	T5	2024.08.12	11.8738	12.6939	0.566405	1.76552	0.01 - 0.5	0.01	0.5
D11	3666	6824	6	T5	2024.08.12	11.84	12.7364	0.537222	1.86143	0.01 - 0.5	0.01	0.5
D12	4370	7741	6	T5	2024.08.12	12.0934	12.9183	0.564527	1.7714	0.01 - 0.5	0.01	0.5
E1	2411	9207	1	T4	2024.08.12	11.2354	13.1685	0.261866	3.81875	0.01 - 1	0.01	1
E2	2735	10205	1	T4	2024.08.12	11.4173	13.317	0.268006	3.73126	0.01 - 1	0.01	1
E3	2561	7925	1	T4	2024.08.12	11.3225	12.9522	0.323155	3.09449	0.01 - 1	0.01	1
E4	2504	9322	1	T4	2024.08.12	11.29	13.1864	0.268612	3.72284	0.01 - 1	0.01	1
E5	2364	7747	1	T5	2024.08.12	11.207	12.9194	0.30515	3.27707	0.01 - 1	0.01	1
E6	2259	7144	1	T5	2024.08.12	11.1415	12.8025	0.316209	3.16246	0.01 - 1	0.01	1
E7	2071	5907	1	T5	2024.08.12	11.0161	12.5282	0.350601	2.85225	0.01 - 1	0.01	1
E8	2203	6828	1	T5	2024.08.12	11.1053	12.7372	0.322642	3.09941	0.01 - 1	0.01	1
E9	3004	9671	2	T4	2024.08.12	11.5527	13.2394	0.310619	3.21937	0.01 - 1	0.01	1
E10	4812	16132	2	T4	2024.08.12	12.2324	13.9776	0.298289	3.35245	0.01 - 1	0.01	1
E11	2796	9485	2	T4	2024.08.12	11.4491	13.2114	0.294781	3.39235	0.01 - 1	0.01	1
E12	4624	14578	2	T4	2024.08.12	12.1749	13.8315	0.31719	3.15268	0.01 - 1	0.01	1
F1	2507	7425	2	T5	2024.08.12	11.2917	12.8582	0.337643	2.96171	0.01 - 1	0.01	1
F2	2859	9984	2	T5	2024.08.12	11.4813	13.2854	0.286358	3.49213	0.01 - 1	0.01	1
F3	3491	11610	2	T5	2024.08.12	11.7694	13.5031	0.300689	3.32569	0.01 - 1	0.01	1
F4	1977	4394	2	T5	2024.08.12	10.9491	12.1013	0.449932	2.22256	0.01 - 1	0.01	1
F5	2427	8007	3	T4	2024.08.12	11.245	12.967	0.30311	3.29913	0.01 - 1	0.01	1
F6	2659	10720	3	T4	2024.08.12	11.3767	13.388	0.248041	4.03159	0.01 - 1	0.01	1
F7	2617	10025	3	T4	2024.08.12	11.3537	13.2913	0.261047	3.83072	0.01 - 1	0.01	1
F8	3209	13179	3	T4	2024.08.12	11.6479	13.686	0.243493	4.10689	0.01 - 1	0.01	1
F9	2381	7523	3	T5	2024.08.12	11.2174	12.8771	0.316496	3.1596	0.01 - 1	0.01	1
F10	2712	9018	3	T5	2024.08.12	11.4051	13.1386	0.300732	3.32522	0.01 - 1	0.01	1
F11	2454	8184	3	T5	2024.08.12	11.2609	12.9986	0.299853	3.33496	0.01 - 1	0.01	1
F12	3268	12106	3	T5	2024.08.12	11.6742	13.5634	0.269949	3.70441	0.01 - 1	0.01	1
G1	2288	6628	4	T4	2024.08.12	11.1599	12.6944	0.345202	2.89685	0.01 - 1	0.01	1
G2	2440	8098	4	T4	2024.08.12	11.2527	12.9833	0.301309	3.31885	0.01 - 1	0.01	1
G3	2011	4253	4	T4	2024.08.12	10.9737	12.0543	0.472843	2.11487	0.01 - 1	0.01	1
G4	2640	6018	4	T4	2024.08.12	11.3663	12.5551	0.438684	2.27955	0.01 - 1	0.01	1
G5	2189	6252	4	T5	2024.08.12	11.0961	12.6101	0.350128	2.8561	0.01 - 1	0.01	1
G6	2135	5543	4	T5	2024.08.12	11.06	12.4365	0.38517	2.59625	0.01 - 1	0.01	1
G7	1837	5287	4	T5	2024.08.12	10.8431	12.3682	0.347456	2.87806	0.01 - 1	0.01	1
G9	2770	10478	5	T4	2024.08.12	11.4357	13.3551	0.264363	3.78267	0.01 - 1	0.01	1
G10	3332	12769	5	T4	2024.08.12	11.7022	13.6404	0.260944	3.83223	0.01 - 1	0.01	1
G11	3420	13351	5	T4	2024.08.12	11.7398	13.7047	0.256161	3.9038	0.01 - 1	0.01	1
G12	3529	12853	5	T4	2024.08.12	11.785	13.6498	0.274566	3.64211	0.01 - 1	0.01	1
H1	2700	8935	5	T5	2024.08.12	11.3987	13.1253	0.302182	3.30926	0.01 - 1	0.01	1
H2	2961	9690	5	T5	2024.08.12	11.5319	13.2423	0.305573	3.27254	0.01 - 1	0.01	1
H3	3189	10608	5	T5	2024.08.12	11.6389	13.3729	0.300622	3.32643	0.01 - 1	0.01	1
H4	2626	8519	5	T5	2024.08.12	11.3587	13.0565	0.308252	3.2441	0.01 - 1	0.01	1
H5	3493	15169	6	T4	2024.08.12	11.7703	13.8888	0.230272	4.34269	0.01 - 1	0.01	1
H6	3223	12031	6	T4	2024.08.12	11.6542	13.5545	0.267891	3.73286	0.01 - 1	0.01	1
H7	3971	13820	6	T4	2024.08.12	11.9553	13.7545	0.287337	3.48023	0.01 - 1	0.01	1
H8	3255	12276	6	T4	2024.08.12	11.6684	13.5836	0.265152	3.77143	0.01 - 1	0.01	1
H9	3061	10840	6	T5	2024.08.12	11.5798	13.4041	0.28238	3.54133	0.01 - 1	0.01	1
H10	3153	10971	6	T5	2024.08.12	11.6225	13.4214	0.287394	3.47954	0.01 - 1	0.01	1
H11	3118	11261	6	T5	2024.08.12	11.6064	13.459	0.276885	3.61161	0.01 - 1	0.01	1
H12	3064	11342	6	T5	2024.08.12	11.5812	13.4694	0.270146	3.7017	0.01 - 1	0.01	1
A1	1142	1071	1	T4	2024.08.12	10.1573	10.0647	1.06629	0.937828	0 - 0.01	0	0.01
A2	1236	632	1	T4	2024.08.12	10.2715	9.30378	1.9557	0.511327	0 - 0.01	0	0.01
A3	1606	745	1	T4	2024.08.12	10.6493	9.5411	2.1557	0.463885	0 - 0.01	0	0.01
A4	1017	787	1	T4	2024.08.12	9.9901	9.62022	1.29225	0.773845	0 - 0.01	0	0.01
A5	1116	450	1	T5	2024.08.12	10.1241	8.81378	2.48	0.403226	0 - 0.01	0	0.01
A6	3816	692	1	T5	2024.08.12	11.8978	9.43463	5.51445	0.181342	0 - 0.01	0	0.01
A7	1433	314	1	T5	2024.08.12	10.4848	8.29462	4.56369	0.219121	0 - 0.01	0	0.01
A8	792	434	1	T5	2024.08.12	9.62936	8.76155	1.82488	0.54798	0 - 0.01	0	0.01
A9	1318	774	2	T4	2024.08.12	10.3641	9.59619	1.70284	0.587253	0 - 0.01	0	0.01
A10	1161	1180	2	T4	2024.08.12	10.1812	10.2046	0.983898	1.01637	0 - 0.01	0	0.01
A11	1194	1020	2	T4	2024.08.12	10.2216	9.99435	1.17059	0.854271	0 - 0.01	0	0.01
A12	1684	932	2	T4	2024.08.12	10.7177	9.86419	1.80687	0.553444	0 - 0.01	0	0.01
B1	1133	678	2	T5	2024.08.12	10.1459	9.40514	1.67109	0.598411	0 - 0.01	0	0.01
B2	1023	661	2	T5	2024.08.12	9.99859	9.36851	1.54766	0.646139	0 - 0.01	0	0.01
B3	1060	655	2	T5	2024.08.12	10.0498	9.35535	1.61832	0.617925	0 - 0.01	0	0.01
B4	1218	624	2	T5	2024.08.12	10.2503	9.2854	1.95192	0.512315	0 - 0.01	0	0.01
B5	1673	438	3	T4	2024.08.12	10.7082	8.77479	3.81963	0.261805	0 - 0.01	0	0.01
B6	1947	853	3	T4	2024.08.12	10.927	9.7364	2.28253	0.43811	0 - 0.01	0	0.01
B7	1170	575	3	T4	2024.08.12	10.1923	9.16742	2.03478	0.491453	0 - 0.01	0	0.01
B8	1505	785	3	T4	2024.08.12	10.5555	9.61655	1.9172	0.521595	0 - 0.01	0	0.01
B9	1492	839	3	T5	2024.08.12	10.543	9.71253	1.77831	0.562332	0 - 0.01	0	0.01
B10	1412	568	3	T5	2024.08.12	10.4635	9.14975	2.48592	0.402266	0 - 0.01	0	0.01
B11	2141	680	3	T5	2024.08.12	11.0641	9.40939	3.14853	0.317609	0 - 0.01	0	0.01
B12	3500	1250	3	T5	2024.08.12	11.7731	10.2877	2.8	0.357143	0 - 0.01	0	0.01
C1	1123	938	4	T4	2024.08.12	10.1331	9.87344	1.19723	0.835263	0 - 0.01	0	0.01
C2	1674	970	4	T4	2024.08.12	10.7091	9.92184	1.72577	0.57945	0 - 0.01	0	0.01
C3	1318	877	4	T4	2024.08.12	10.3641	9.77643	1.50285	0.665402	0 - 0.01	0	0.01
C4	1553	919	4	T4	2024.08.12	10.6008	9.84392	1.68988	0.591758	0 - 0.01	0	0.01
C5	1168	806	4	T5	2024.08.12	10.1898	9.65464	1.44913	0.690068	0 - 0.01	0	0.01
C6	1475	732	4	T5	2024.08.12	10.5265	9.5157	2.01503	0.496271	0 - 0.01	0	0.01
C7	1258	810	4	T5	2024.08.12	10.2969	9.66178	1.55309	0.643879	0 - 0.01	0	0.01
C8	1046	693	4	T5	2024.08.12	10.0307	9.43671	1.50938	0.662524	0 - 0.01	0	0.01
C9	1347	1291	5	T4	2024.08.12	10.3955	10.3343	1.04338	0.958426	0 - 0.01	0	0.01
C10	2353	1069	5	T4	2024.08.12	11.2003	10.062	2.20112	0.454314	0 - 0.01	0	0.01
C11	1952	1482	5	T4	2024.08.12	10.9307	10.5333	1.31714	0.759221	0 - 0.01	0	0.01
C12	1349	1325	5	T4	2024.08.12	10.3977	10.3718	1.01811	0.982209	0 - 0.01	0	0.01
D1	1840	398	5	T5	2024.08.12	10.8455	8.63662	4.62312	0.216304	0 - 0.01	0	0.01
D3	782	196	5	T5	2024.08.12	9.61102	7.61471	3.9898	0.250639	0 - 0.01	0	0.01
D4	1519	672	5	T5	2024.08.12	10.5689	9.39232	2.26042	0.442396	0 - 0.01	0	0.01
D5	6013	1002	6	T4	2024.08.12	12.5539	9.96867	6.001	0.166639	0 - 0.01	0	0.01
D6	5965	881	6	T4	2024.08.12	12.5423	9.783	6.77072	0.147695	0 - 0.01	0	0.01
D7	7673	1131	6	T4	2024.08.12	12.9056	10.1434	6.78426	0.1474	0 - 0.01	0	0.01
D8	6529	1182	6	T4	2024.08.12	12.6726	10.207	5.52369	0.181038	0 - 0.01	0	0.01
D9	7209	775	6	T5	2024.08.12	12.8156	9.59805	9.30194	0.107505	0 - 0.01	0	0.01
D10	1912	181	6	T5	2024.08.12	10.9009	7.49985	10.5635	0.0946653	0 - 0.01	0	0.01
D11	7967	1084	6	T5	2024.08.12	12.9598	10.0821	7.34963	0.136061	0 - 0.01	0	0.01
D12	12595	1610	6	T5	2024.08.12	13.6206	10.6528	7.82298	0.127829	0 - 0.01	0	0.01
E1	1468	2930	1	T4	2024.08.12	10.5196	11.5167	0.501024	1.99591	0 - 0.1	0	0.1
E2	1043	3117	1	T4	2024.08.12	10.0265	11.6059	0.334617	2.98849	0 - 0.1	0	0.1
E3	1229	2779	1	T4	2024.08.12	10.2633	11.4404	0.442245	2.26119	0 - 0.1	0	0.1
E4	985	2221	1	T4	2024.08.12	9.94398	11.117	0.443494	2.25482	0 - 0.1	0	0.1
E5	798	2993	1	T5	2024.08.12	9.64024	11.5474	0.266622	3.75063	0 - 0.1	0	0.1
E6	1195	2932	1	T5	2024.08.12	10.2228	11.5177	0.407572	2.45356	0 - 0.1	0	0.1
E7	590	779	1	T5	2024.08.12	9.20457	9.60548	0.757381	1.32034	0 - 0.1	0	0.1
E8	950	2833	1	T5	2024.08.12	9.89178	11.4681	0.335334	2.98211	0 - 0.1	0	0.1
E9	1217	2162	2	T4	2024.08.12	10.2491	11.0782	0.562905	1.7765	0 - 0.1	0	0.1
E10	921	3349	2	T4	2024.08.12	9.84706	11.7095	0.275007	3.63626	0 - 0.1	0	0.1
E11	1121	2831	2	T4	2024.08.12	10.1306	11.4671	0.395973	2.52542	0 - 0.1	0	0.1
E12	2027	4121	2	T4	2024.08.12	10.9851	12.0088	0.491871	2.03305	0 - 0.1	0	0.1
F1	1067	2526	2	T5	2024.08.12	10.0593	11.3026	0.422407	2.36739	0 - 0.1	0	0.1
F2	1467	2265	2	T5	2024.08.12	10.5187	11.1453	0.647682	1.54397	0 - 0.1	0	0.1
F3	704	1845	2	T5	2024.08.12	9.45943	10.8494	0.381572	2.62074	0 - 0.1	0	0.1
F4	1279	2050	2	T5	2024.08.12	10.3208	11.0014	0.623902	1.60281	0 - 0.1	0	0.1
F5	898	873	3	T4	2024.08.12	9.81057	9.76984	1.02864	0.97216	0 - 0.1	0	0.1
F6	676	2423	3	T4	2024.08.12	9.40088	11.2426	0.278993	3.58432	0 - 0.1	0	0.1
F7	879	1218	3	T4	2024.08.12	9.77972	10.2503	0.721675	1.38567	0 - 0.1	0	0.1
F8	821	2157	3	T4	2024.08.12	9.68124	11.0748	0.380621	2.62728	0 - 0.1	0	0.1
F9	976	2289	3	T5	2024.08.12	9.93074	11.1605	0.426387	2.34529	0 - 0.1	0	0.1
F10	1253	2134	3	T5	2024.08.12	10.2912	11.0593	0.58716	1.70311	0 - 0.1	0	0.1
F11	896	2381	3	T5	2024.08.12	9.80735	11.2174	0.376312	2.65737	0 - 0.1	0	0.1
F12	1440	3292	3	T5	2024.08.12	10.4919	11.6847	0.437424	2.28611	0 - 0.1	0	0.1
G1	958	2716	4	T4	2024.08.12	9.90388	11.4073	0.352725	2.83507	0 - 0.1	0	0.1
G2	1281	2395	4	T4	2024.08.12	10.3231	11.2258	0.534864	1.86963	0 - 0.1	0	0.1
G3	699	3572	4	T4	2024.08.12	9.44915	11.8025	0.195689	5.11016	0 - 0.1	0	0.1
G4	891	3703	4	T4	2024.08.12	9.79928	11.8545	0.240616	4.156	0 - 0.1	0	0.1
G5	1132	2831	4	T5	2024.08.12	10.1447	11.4671	0.399859	2.50088	0 - 0.1	0	0.1
G6	864	1868	4	T5	2024.08.12	9.75489	10.8673	0.462527	2.16204	0 - 0.1	0	0.1
G7	1911	4100	4	T5	2024.08.12	10.9001	12.0014	0.466098	2.14547	0 - 0.1	0	0.1
G8	687	2620	4	T5	2024.08.12	9.42417	11.3554	0.262214	3.81368	0 - 0.1	0	0.1
G9	981	2310	5	T4	2024.08.12	9.93811	11.1737	0.424675	2.35474	0 - 0.1	0	0.1
G10	1181	2106	5	T4	2024.08.12	10.2058	11.0403	0.560779	1.78323	0 - 0.1	0	0.1
G11	1210	2157	5	T4	2024.08.12	10.2408	11.0748	0.560964	1.78264	0 - 0.1	0	0.1
G12	1555	2841	5	T4	2024.08.12	10.6027	11.4722	0.547342	1.82701	0 - 0.1	0	0.1
H1	1345	1639	5	T5	2024.08.12	10.3934	10.6786	0.820622	1.21859	0 - 0.1	0	0.1
H2	2169	1598	5	T5	2024.08.12	11.0828	10.6421	1.35732	0.736745	0 - 0.1	0	0.1
H3	1238	2012	5	T5	2024.08.12	10.2738	10.9744	0.615308	1.6252	0 - 0.1	0	0.1
H4	989	1549	5	T5	2024.08.12	9.94983	10.5971	0.638476	1.56623	0 - 0.1	0	0.1
H5	962	1865	6	T4	2024.08.12	9.90989	10.865	0.515818	1.93867	0 - 0.1	0	0.1
H6	756	2301	6	T4	2024.08.12	9.56224	11.168	0.328553	3.04365	0 - 0.1	0	0.1
H7	1173	2599	6	T4	2024.08.12	10.196	11.3437	0.451327	2.21569	0 - 0.1	0	0.1
H8	1139	2777	6	T4	2024.08.12	10.1536	11.4393	0.410155	2.4381	0 - 0.1	0	0.1
H9	1002	3396	6	T5	2024.08.12	9.96867	11.7296	0.295053	3.38922	0 - 0.1	0	0.1
H10	927	2862	6	T5	2024.08.12	9.85643	11.4828	0.323899	3.08738	0 - 0.1	0	0.1
H11	997	2806	6	T5	2024.08.12	9.96145	11.4543	0.35531	2.81444	0 - 0.1	0	0.1
H12	903	2302	6	T5	2024.08.12	9.81858	11.1687	0.392268	2.54928	0 - 0.1	0	0.1
A1	717	6926	1	T4	2024.08.12	9.48583	12.7578	0.103523	9.65969	0 - 0.5	0	0.5
A2	777	6429	1	T4	2024.08.12	9.60177	12.6504	0.120859	8.27413	0 - 0.5	0	0.5
A3	736	6577	1	T4	2024.08.12	9.52356	12.6832	0.111905	8.93614	0 - 0.5	0	0.5
A4	732	7153	1	T4	2024.08.12	9.5157	12.8043	0.102335	9.77186	0 - 0.5	0	0.5
A5	716	6145	1	T5	2024.08.12	9.48382	12.5852	0.116517	8.5824	0 - 0.5	0	0.5
A6	794	7794	1	T5	2024.08.12	9.633	12.9281	0.101873	9.81612	0 - 0.5	0	0.5
A7	853	4976	1	T5	2024.08.12	9.7364	12.2808	0.171423	5.83353	0 - 0.5	0	0.5
A8	922	8708	1	T5	2024.08.12	9.84862	13.0881	0.10588	9.44469	0 - 0.5	0	0.5
A9	796	6388	2	T4	2024.08.12	9.63662	12.6411	0.124609	8.02513	0 - 0.5	0	0.5
A10	852	9597	2	T4	2024.08.12	9.73471	13.2284	0.0887777	11.2641	0 - 0.5	0	0.5
A11	744	5845	2	T4	2024.08.12	9.53916	12.513	0.127288	7.85618	0 - 0.5	0	0.5
A12	891	9246	2	T4	2024.08.12	9.79928	13.1746	0.096366	10.3771	0 - 0.5	0	0.5
B1	622	6376	2	T5	2024.08.12	9.28077	12.6384	0.0975533	10.2508	0 - 0.5	0	0.5
B2	656	6495	2	T5	2024.08.12	9.35755	12.6651	0.101001	9.90091	0 - 0.5	0	0.5
B3	630	6680	2	T5	2024.08.12	9.29921	12.7056	0.0943114	10.6032	0 - 0.5	0	0.5
B4	605	5061	2	T5	2024.08.12	9.24079	12.3052	0.119542	8.36529	0 - 0.5	0	0.5
B5	743	7526	3	T4	2024.08.12	9.53722	12.8777	0.0987244	10.1292	0 - 0.5	0	0.5
B6	722	6588	3	T4	2024.08.12	9.49586	12.6856	0.109593	9.12465	0 - 0.5	0	0.5
B7	808	7442	3	T4	2024.08.12	9.65821	12.8615	0.108573	9.2104	0 - 0.5	0	0.5
B8	734	6612	3	T4	2024.08.12	9.51964	12.6909	0.11101	9.00817	0 - 0.5	0	0.5
B9	788	4948	3	T5	2024.08.12	9.62205	12.2726	0.159256	6.27919	0 - 0.5	0	0.5
B10	715	5444	3	T5	2024.08.12	9.4818	12.4105	0.131337	7.61399	0 - 0.5	0	0.5
B11	765	5340	3	T5	2024.08.12	9.57932	12.3826	0.143258	6.98039	0 - 0.5	0	0.5
B12	1255	5337	3	T5	2024.08.12	10.2935	12.3818	0.235151	4.25259	0 - 0.5	0	0.5
C1	722	8164	4	T4	2024.08.12	9.49586	12.9951	0.088437	11.3075	0 - 0.5	0	0.5
C2	620	6140	4	T4	2024.08.12	9.27612	12.584	0.100977	9.90323	0 - 0.5	0	0.5
C3	730	8764	4	T4	2024.08.12	9.51175	13.0974	0.0832953	12.0055	0 - 0.5	0	0.5
C4	683	6934	4	T4	2024.08.12	9.41574	12.7595	0.0985001	10.1523	0 - 0.5	0	0.5
C5	742	6422	4	T5	2024.08.12	9.53528	12.6488	0.11554	8.65499	0 - 0.5	0	0.5
C6	851	9224	4	T5	2024.08.12	9.73302	13.1712	0.0922593	10.839	0 - 0.5	0	0.5
C7	781	9059	4	T5	2024.08.12	9.60918	13.1451	0.0862126	11.5992	0 - 0.5	0	0.5
C8	900	9391	4	T5	2024.08.12	9.81378	13.1971	0.0958364	10.4344	0 - 0.5	0	0.5
C9	965	11604	5	T4	2024.08.12	9.91439	13.5023	0.083161	12.0249	0 - 0.5	0	0.5
C10	828	7107	5	T4	2024.08.12	9.69349	12.795	0.116505	8.58333	0 - 0.5	0	0.5
C11	919	9915	5	T4	2024.08.12	9.84392	13.2754	0.0926878	10.7889	0 - 0.5	0	0.5
C12	944	11267	5	T4	2024.08.12	9.88264	13.4598	0.0837845	11.9354	0 - 0.5	0	0.5
D1	690	4518	5	T5	2024.08.12	9.43045	12.1415	0.152722	6.54783	0 - 0.5	0	0.5
D2	670	5854	5	T5	2024.08.12	9.38802	12.5152	0.114452	8.73731	0 - 0.5	0	0.5
D3	652	5769	5	T5	2024.08.12	9.34873	12.4941	0.113018	8.84816	0 - 0.5	0	0.5
D4	706	6739	5	T5	2024.08.12	9.46352	12.7183	0.104763	9.54533	0 - 0.5	0	0.5
D5	973	11174	6	T4	2024.08.12	9.9263	13.4479	0.0870771	11.4841	0 - 0.5	0	0.5
D6	632	5136	6	T4	2024.08.12	9.30378	12.3264	0.123053	8.12658	0 - 0.5	0	0.5
D7	647	446	6	T4	2024.08.12	9.33762	8.8009	1.45067	0.689335	0 - 0.5	0	0.5
D8	791	6713	6	T4	2024.08.12	9.62753	12.7127	0.117831	8.48673	0 - 0.5	0	0.5
D9	689	2559	6	T5	2024.08.12	9.42836	11.3214	0.269246	3.71408	0 - 0.5	0	0.5
D10	765	3680	6	T5	2024.08.12	9.57932	11.8455	0.20788	4.81046	0 - 0.5	0	0.5
D11	1123	4918	6	T5	2024.08.12	10.1331	12.2639	0.228345	4.37934	0 - 0.5	0	0.5
D12	1055	4800	6	T5	2024.08.12	10.043	12.2288	0.219792	4.54976	0 - 0.5	0	0.5
E1	862	9594	1	T4	2024.08.12	9.75154	13.2279	0.0898478	11.1299	0 - 1	0	1
E2	755	7734	1	T4	2024.08.12	9.56033	12.917	0.0976209	10.2437	0 - 1	0	1
E3	899	10486	1	T4	2024.08.12	9.81218	13.3562	0.0857334	11.6641	0 - 1	0	1
E4	827	7689	1	T4	2024.08.12	9.69174	12.9086	0.107556	9.29746	0 - 1	0	1
E5	784	5895	1	T5	2024.08.12	9.61471	12.5253	0.132994	7.51913	0 - 1	0	1
E6	698	5761	1	T5	2024.08.12	9.44708	12.4921	0.12116	8.25358	0 - 1	0	1
E7	965	7140	1	T5	2024.08.12	9.91439	12.8017	0.135154	7.39896	0 - 1	0	1
E8	800	6633	1	T5	2024.08.12	9.64386	12.6954	0.120609	8.29125	0 - 1	0	1
E9	963	9952	2	T4	2024.08.12	9.91139	13.2808	0.0967645	10.3344	0 - 1	0	1
E10	909	8509	2	T4	2024.08.12	9.82814	13.0548	0.106828	9.36084	0 - 1	0	1
E11	937	10003	2	T4	2024.08.12	9.87191	13.2881	0.0936719	10.6756	0 - 1	0	1
E12	1347	11085	2	T4	2024.08.12	10.3955	13.4363	0.121516	8.2294	0 - 1	0	1
F1	741	4283	2	T5	2024.08.12	9.53333	12.0644	0.17301	5.78003	0 - 1	0	1
F2	785	5522	2	T5	2024.08.12	9.61655	12.431	0.142159	7.03439	0 - 1	0	1
F3	751	4683	2	T5	2024.08.12	9.55267	12.1932	0.160367	6.23569	0 - 1	0	1
F4	775	4531	2	T5	2024.08.12	9.59805	12.1456	0.171044	5.84645	0 - 1	0	1
F5	1037	11490	3	T4	2024.08.12	10.0182	13.4881	0.0902524	11.08	0 - 1	0	1
F6	864	12560	3	T4	2024.08.12	9.75489	13.6165	0.0687898	14.537	0 - 1	0	1
F7	1000	12662	3	T4	2024.08.12	9.96578	13.6282	0.0789765	12.662	0 - 1	0	1
F8	1054	13780	3	T4	2024.08.12	10.0417	13.7503	0.0764877	13.074	0 - 1	0	1
F9	814	8092	3	T5	2024.08.12	9.66888	12.9823	0.100593	9.94103	0 - 1	0	1
F10	881	9163	3	T5	2024.08.12	9.783	13.1616	0.0961475	10.4007	0 - 1	0	1
F11	954	7537	3	T5	2024.08.12	9.89785	12.8798	0.126576	7.90042	0 - 1	0	1
F12	1174	9287	3	T5	2024.08.12	10.1972	13.181	0.126413	7.91056	0 - 1	0	1
G1	899	12330	4	T4	2024.08.12	9.81218	13.5899	0.0729116	13.7152	0 - 1	0	1
G2	865	12404	4	T4	2024.08.12	9.75656	13.5985	0.0697356	14.3399	0 - 1	0	1
G3	785	12783	4	T4	2024.08.12	9.61655	13.6419	0.0614097	16.2841	0 - 1	0	1
G4	836	14270	4	T4	2024.08.12	9.70736	13.8007	0.0585844	17.0694	0 - 1	0	1
G5	662	7375	4	T5	2024.08.12	9.37069	12.8484	0.0897627	11.1405	0 - 1	0	1
G6	796	10928	4	T5	2024.08.12	9.63662	13.4157	0.0728404	13.7286	0 - 1	0	1
G7	969	10433	4	T5	2024.08.12	9.92035	13.3489	0.0928784	10.7668	0 - 1	0	1
G8	936	10585	4	T5	2024.08.12	9.87036	13.3697	0.088427	11.3088	0 - 1	0	1
G9	872	10085	5	T4	2024.08.12	9.76818	13.2999	0.086465	11.5654	0 - 1	0	1
G10	900	8630	5	T4	2024.08.12	9.81378	13.0751	0.104287	9.58889	0 - 1	0	1
G11	994	11074	5	T4	2024.08.12	9.9571	13.4349	0.0897598	11.1408	0 - 1	0	1
G12	1004	9966	5	T4	2024.08.12	9.97154	13.2828	0.100743	9.92629	0 - 1	0	1
H1	1042	8919	5	T5	2024.08.12	10.0251	13.1227	0.116829	8.5595	0 - 1	0	1
H2	1124	9256	5	T5	2024.08.12	10.1344	13.1762	0.121435	8.23488	0 - 1	0	1
H3	825	8838	5	T5	2024.08.12	9.68825	13.1095	0.0933469	10.7127	0 - 1	0	1
H4	872	6827	5	T5	2024.08.12	9.76818	12.737	0.127728	7.82913	0 - 1	0	1
H5	952	9825	6	T4	2024.08.12	9.89482	13.2622	0.0968957	10.3204	0 - 1	0	1
H6	1218	9715	6	T4	2024.08.12	10.2503	13.246	0.125373	7.97619	0 - 1	0	1
H7	1027	12892	6	T4	2024.08.12	10.0042	13.6542	0.0796618	12.5531	0 - 1	0	1
H8	1479	11525	6	T4	2024.08.12	10.5304	13.4925	0.12833	7.79243	0 - 1	0	1
H9	1156	6985	6	T5	2024.08.12	10.1749	12.77	0.165497	6.04239	0 - 1	0	1
H10	1192	7492	6	T5	2024.08.12	10.2192	12.8711	0.159103	6.28523	0 - 1	0	1
H11	992	7317	6	T5	2024.08.12	9.9542	12.837	0.135575	7.37601	0 - 1	0	1
H12	1010	11340	6	T5	2024.08.12	9.98014	13.4691	0.0890653	11.2277	0 - 1	0	1

## Sheet: Fig. 4A-B
Fig. 4A-B
eGFP CV	mCherry CV	eGFP/mCherry CV	mCherry/eGFP CV	Condition	eGFP Promoter	mCherry Promoter
0.261454				PCH5:G - NA	PCH5	NA
0.183767	0.132797	0.156586	0.143699	PCH5:G - PCL2:R	PCH5	PCL2
0.220702	0.1615	0.177611	0.16851	PCH5:G - PCM2:R	PCH5	PCM2
0.215035	0.242066	0.0742296	0.0773502	PCH5:G - PCH5:R	PCH5	PCH5
0.15839				PCM2:G - NA	PCM2	NA
0.187935	0.1754	0.106765	0.10422	PCM2:G - PCL2:R	PCM2	PCL2
0.172289	0.18022	0.0797889	0.0827911	PCM2:G - PCM2:R	PCM2	PCM2
0.127853	0.166244	0.187926	0.179088	PCM2:G - PCH5:R	PCM2	PCH5
0.230423				PCL2:G - NA	PCL2	NA
0.154565	0.147495	0.0753406	0.0752947	PCL2:G - PCL2:R	PCL2	PCL2
0.156952	0.159047	0.211535	0.187	PCL2:G - PCM2:R	PCL2	PCM2
0.144136	0.146639	0.201848	0.207922	PCL2:G - PCH5:R	PCL2	PCH5
				NA - NA	NA	NA
	0.192465			NA - PCL2:R	NA	PCL2
	0.219903			NA - PCM2:R	NA	PCM2
	0.187561			NA - PCH5:R	NA	PCH5

## Sheet: Fig. 4C-D
Fig. 4C-D
Well	eGFP	mCherry	Plant	Leaf	Date	log2green	log2red	eGFP/mCherry	mCherry/eGFP	Condition	eGFP Promoter	mCherry Promoter
A1	185073	40	1	T4	2024.08.26	17.4977	5.32193	4626.82	0.000216131	PCH5:G - NA	PCH5	NA
A2	149753	44	1	T4	2024.08.26	17.1922	5.45943	3403.48	0.000293817	PCH5:G - NA	PCH5	NA
A3	205896	56	1	T4	2024.08.26	17.6516	5.80735	3676.71	0.000271982	PCH5:G - NA	PCH5	NA
A4	174059	42	1	T4	2024.08.26	17.4092	5.39232	4144.26	0.000241297	PCH5:G - NA	PCH5	NA
A5	72381	43	1	T5	2024.08.26	16.1433	5.42626	1683.28	0.000594079	PCH5:G - NA	PCH5	NA
A6	135008	40	1	T5	2024.08.26	17.0427	5.32193	3375.2	0.000296279	PCH5:G - NA	PCH5	NA
A7	161362	50	1	T5	2024.08.26	17.2999	5.64386	3227.24	0.000309862	PCH5:G - NA	PCH5	NA
A8	182969	49	1	T5	2024.08.26	17.4812	5.61471	3734.06	0.000267805	PCH5:G - NA	PCH5	NA
A9	169748	44	2	T4	2024.08.26	17.373	5.45943	3857.91	0.000259208	PCH5:G - NA	PCH5	NA
A10	180938	41	2	T4	2024.08.26	17.4651	5.35755	4413.12	0.000226597	PCH5:G - NA	PCH5	NA
A11	134101	46	2	T4	2024.08.26	17.033	5.52356	2915.24	0.000343025	PCH5:G - NA	PCH5	NA
A12	107230	45	2	T4	2024.08.26	16.7103	5.49185	2382.89	0.000419659	PCH5:G - NA	PCH5	NA
B1	105431	46	2	T5	2024.08.26	16.6859	5.52356	2291.98	0.000436304	PCH5:G - NA	PCH5	NA
B2	123350	36	2	T5	2024.08.26	16.9124	5.16993	3426.39	0.000291852	PCH5:G - NA	PCH5	NA
B3	117460	42	2	T5	2024.08.26	16.8418	5.39232	2796.67	0.000357569	PCH5:G - NA	PCH5	NA
B4	102551	47	2	T5	2024.08.26	16.646	5.55459	2181.94	0.000458309	PCH5:G - NA	PCH5	NA
B5	206260	52	3	T4	2024.08.26	17.6541	5.70044	3966.54	0.000252109	PCH5:G - NA	PCH5	NA
B6	114740	50	3	T4	2024.08.26	16.808	5.64386	2294.8	0.000435768	PCH5:G - NA	PCH5	NA
B7	133434	50	3	T4	2024.08.26	17.0258	5.64386	2668.68	0.000374717	PCH5:G - NA	PCH5	NA
B8	85234	43	3	T4	2024.08.26	16.3791	5.42626	1982.19	0.000504494	PCH5:G - NA	PCH5	NA
B9	109831	56	3	T5	2024.08.26	16.7449	5.80735	1961.27	0.000509874	PCH5:G - NA	PCH5	NA
B10	159478	50	3	T5	2024.08.26	17.283	5.64386	3189.56	0.000313523	PCH5:G - NA	PCH5	NA
B11	101622	47	3	T5	2024.08.26	16.6329	5.55459	2162.17	0.000462498	PCH5:G - NA	PCH5	NA
B12	80092	49	3	T5	2024.08.26	16.2894	5.61471	1634.53	0.000611796	PCH5:G - NA	PCH5	NA
C1	135860	42	4	T4	2024.08.26	17.0518	5.39232	3234.76	0.000309142	PCH5:G - NA	PCH5	NA
C2	111024	37	4	T4	2024.08.26	16.7605	5.20945	3000.65	0.000333261	PCH5:G - NA	PCH5	NA
C3	115330	40	4	T4	2024.08.26	16.8154	5.32193	2883.25	0.000346831	PCH5:G - NA	PCH5	NA
C4	105371	45	4	T4	2024.08.26	16.6851	5.49185	2341.58	0.000427062	PCH5:G - NA	PCH5	NA
C5	105889	49	4	T5	2024.08.26	16.6922	5.61471	2161	0.000462749	PCH5:G - NA	PCH5	NA
C6	93727	45	4	T5	2024.08.26	16.5162	5.49185	2082.82	0.000480118	PCH5:G - NA	PCH5	NA
C7	84111	46	4	T5	2024.08.26	16.36	5.52356	1828.5	0.000546896	PCH5:G - NA	PCH5	NA
C8	106876	45	4	T5	2024.08.26	16.7056	5.49185	2375.02	0.000421049	PCH5:G - NA	PCH5	NA
C9	143622	50	5	T4	2024.08.26	17.1319	5.64386	2872.44	0.000348136	PCH5:G - NA	PCH5	NA
C10	148735	44	5	T4	2024.08.26	17.1824	5.45943	3380.34	0.000295828	PCH5:G - NA	PCH5	NA
C11	125086	47	5	T4	2024.08.26	16.9326	5.55459	2661.4	0.000375741	PCH5:G - NA	PCH5	NA
C12	146634	46	5	T4	2024.08.26	17.1619	5.52356	3187.7	0.000313706	PCH5:G - NA	PCH5	NA
D1	110012	41	5	T5	2024.08.26	16.7473	5.35755	2683.22	0.000372687	PCH5:G - NA	PCH5	NA
D2	98881	40	5	T5	2024.08.26	16.5934	5.32193	2472.03	0.000404527	PCH5:G - NA	PCH5	NA
D3	138998	38	5	T5	2024.08.26	17.0847	5.24793	3657.84	0.000273385	PCH5:G - NA	PCH5	NA
D4	72094	42	5	T5	2024.08.26	16.1376	5.39232	1716.52	0.000582573	PCH5:G - NA	PCH5	NA
D5	148344	44	6	T4	2024.08.26	17.1786	5.45943	3371.45	0.000296608	PCH5:G - NA	PCH5	NA
D6	122429	36	6	T4	2024.08.26	16.9016	5.16993	3400.81	0.000294048	PCH5:G - NA	PCH5	NA
D7	152095	43	6	T4	2024.08.26	17.2146	5.42626	3537.09	0.000282718	PCH5:G - NA	PCH5	NA
D8	133801	38	6	T4	2024.08.26	17.0297	5.24793	3521.08	0.000284004	PCH5:G - NA	PCH5	NA
D9	92354	35	6	T5	2024.08.26	16.4949	5.12928	2638.69	0.000378977	PCH5:G - NA	PCH5	NA
D10	80600	53	6	T5	2024.08.26	16.2985	5.72792	1520.75	0.000657568	PCH5:G - NA	PCH5	NA
D11	115697	39	6	T5	2024.08.26	16.82	5.2854	2966.59	0.000337087	PCH5:G - NA	PCH5	NA
D12	125741	44	6	T5	2024.08.26	16.9401	5.45943	2857.75	0.000349926	PCH5:G - NA	PCH5	NA
E1	127406	357	1	T4	2024.08.26	16.9591	8.47978	356.88	0.00280207	PCH5:G - PCL2:R	PCH5	PCL2
E2	111583	336	1	T4	2024.08.26	16.7678	8.39232	332.092	0.00301121	PCH5:G - PCL2:R	PCH5	PCL2
E3	152269	312	1	T4	2024.08.26	17.2163	8.2854	488.042	0.00204901	PCH5:G - PCL2:R	PCH5	PCL2
E4	123395	302	1	T4	2024.08.26	16.9129	8.2384	408.593	0.00244742	PCH5:G - PCL2:R	PCH5	PCL2
E5	74755	260	1	T5	2024.08.26	16.1899	8.02237	287.519	0.00347803	PCH5:G - PCL2:R	PCH5	PCL2
E6	72891	241	1	T5	2024.08.26	16.1535	7.91289	302.452	0.00330631	PCH5:G - PCL2:R	PCH5	PCL2
E7	95224	216	1	T5	2024.08.26	16.539	7.75489	440.852	0.00226834	PCH5:G - PCL2:R	PCH5	PCL2
E8	93884	270	1	T5	2024.08.26	16.5186	8.07682	347.719	0.00287589	PCH5:G - PCL2:R	PCH5	PCL2
E9	114844	219	2	T4	2024.08.26	16.8093	7.77479	524.402	0.00190693	PCH5:G - PCL2:R	PCH5	PCL2
E10	101895	277	2	T4	2024.08.26	16.6367	8.11374	367.852	0.00271848	PCH5:G - PCL2:R	PCH5	PCL2
E11	102518	307	2	T4	2024.08.26	16.6455	8.26209	333.935	0.0029946	PCH5:G - PCL2:R	PCH5	PCL2
E12	107975	247	2	T4	2024.08.26	16.7203	7.94837	437.146	0.00228757	PCH5:G - PCL2:R	PCH5	PCL2
F1	85414	244	2	T5	2024.08.26	16.3822	7.93074	350.057	0.00285667	PCH5:G - PCL2:R	PCH5	PCL2
F2	62002	158	2	T5	2024.08.26	15.92	7.30378	392.418	0.0025483	PCH5:G - PCL2:R	PCH5	PCL2
F3	70031	226	2	T5	2024.08.26	16.0957	7.82018	309.872	0.00322714	PCH5:G - PCL2:R	PCH5	PCL2
F4	89471	233	2	T5	2024.08.26	16.4491	7.86419	383.996	0.0026042	PCH5:G - PCL2:R	PCH5	PCL2
F5	87737	246	3	T4	2024.08.26	16.4209	7.94251	356.654	0.00280383	PCH5:G - PCL2:R	PCH5	PCL2
F6	100026	303	3	T4	2024.08.26	16.61	8.24317	330.119	0.00302921	PCH5:G - PCL2:R	PCH5	PCL2
F7	101096	257	3	T4	2024.08.26	16.6254	8.00562	393.37	0.00254214	PCH5:G - PCL2:R	PCH5	PCL2
F8	86497	281	3	T4	2024.08.26	16.4004	8.13443	307.819	0.00324867	PCH5:G - PCL2:R	PCH5	PCL2
F9	75535	284	3	T5	2024.08.26	16.2049	8.14975	265.968	0.00375985	PCH5:G - PCL2:R	PCH5	PCL2
F10	83735	269	3	T5	2024.08.26	16.3535	8.07146	311.283	0.00321252	PCH5:G - PCL2:R	PCH5	PCL2
F11	103338	302	3	T5	2024.08.26	16.657	8.2384	342.179	0.00292245	PCH5:G - PCL2:R	PCH5	PCL2
F12	87609	290	3	T5	2024.08.26	16.4188	8.17991	302.1	0.00331016	PCH5:G - PCL2:R	PCH5	PCL2
G1	78107	272	4	T4	2024.08.26	16.2532	8.08746	287.158	0.0034824	PCH5:G - PCL2:R	PCH5	PCL2
G2	108177	258	4	T4	2024.08.26	16.723	8.01123	419.291	0.00238498	PCH5:G - PCL2:R	PCH5	PCL2
G3	84849	225	4	T4	2024.08.26	16.3726	7.81378	377.107	0.00265177	PCH5:G - PCL2:R	PCH5	PCL2
G4	97925	266	4	T4	2024.08.26	16.5794	8.05528	368.139	0.00271636	PCH5:G - PCL2:R	PCH5	PCL2
G5	105797	296	4	T5	2024.08.26	16.6909	8.20945	357.422	0.00279781	PCH5:G - PCL2:R	PCH5	PCL2
G6	101700	308	4	T5	2024.08.26	16.634	8.26679	330.195	0.00302852	PCH5:G - PCL2:R	PCH5	PCL2
G7	116915	338	4	T5	2024.08.26	16.8351	8.40088	345.902	0.00289099	PCH5:G - PCL2:R	PCH5	PCL2
G8	90619	281	4	T5	2024.08.26	16.4675	8.13443	322.488	0.00310089	PCH5:G - PCL2:R	PCH5	PCL2
G9	74555	220	5	T4	2024.08.26	16.186	7.78136	338.886	0.00295084	PCH5:G - PCL2:R	PCH5	PCL2
G10	88229	289	5	T4	2024.08.26	16.429	8.17493	305.291	0.00327557	PCH5:G - PCL2:R	PCH5	PCL2
G11	91398	259	5	T4	2024.08.26	16.4799	8.01681	352.888	0.00283376	PCH5:G - PCL2:R	PCH5	PCL2
G12	112957	277	5	T4	2024.08.26	16.7854	8.11374	407.787	0.00245226	PCH5:G - PCL2:R	PCH5	PCL2
H1	91237	248	5	T5	2024.08.26	16.4773	7.9542	367.891	0.0027182	PCH5:G - PCL2:R	PCH5	PCL2
H2	68296	250	5	T5	2024.08.26	16.0595	7.96578	273.184	0.00366054	PCH5:G - PCL2:R	PCH5	PCL2
H3	82954	283	5	T5	2024.08.26	16.34	8.14466	293.124	0.00341153	PCH5:G - PCL2:R	PCH5	PCL2
H4	73893	273	5	T5	2024.08.26	16.1732	8.09276	270.67	0.00369453	PCH5:G - PCL2:R	PCH5	PCL2
H5	92869	278	6	T4	2024.08.26	16.5029	8.11894	334.061	0.00299346	PCH5:G - PCL2:R	PCH5	PCL2
H6	92276	300	6	T4	2024.08.26	16.4937	8.22882	307.587	0.00325112	PCH5:G - PCL2:R	PCH5	PCL2
H7	84035	273	6	T4	2024.08.26	16.3587	8.09276	307.821	0.00324865	PCH5:G - PCL2:R	PCH5	PCL2
H8	87407	261	6	T4	2024.08.26	16.4155	8.02791	334.893	0.00298603	PCH5:G - PCL2:R	PCH5	PCL2
H9	67327	214	6	T5	2024.08.26	16.0389	7.74147	314.612	0.00317852	PCH5:G - PCL2:R	PCH5	PCL2
H10	102715	268	6	T5	2024.08.26	16.6483	8.06609	383.265	0.00260916	PCH5:G - PCL2:R	PCH5	PCL2
H11	90853	283	6	T5	2024.08.26	16.4712	8.14466	321.035	0.00311492	PCH5:G - PCL2:R	PCH5	PCL2
H12	79779	301	6	T5	2024.08.26	16.2837	8.23362	265.047	0.00377292	PCH5:G - PCL2:R	PCH5	PCL2
A1	49762	1547	1	T4	2024.08.26	15.6028	10.5953	32.1668	0.031088	PCH5:G - PCM2:R	PCH5	PCM2
A2	55495	1528	1	T4	2024.08.26	15.7601	10.5774	36.3187	0.027534	PCH5:G - PCM2:R	PCH5	PCM2
A3	52868	1435	1	T4	2024.08.26	15.6901	10.4868	36.8418	0.0271431	PCH5:G - PCM2:R	PCH5	PCM2
A4	82240	1685	1	T4	2024.08.26	16.3276	10.7185	48.8071	0.0204888	PCH5:G - PCM2:R	PCH5	PCM2
A5	51636	1180	1	T5	2024.08.26	15.6561	10.2046	43.7593	0.0228523	PCH5:G - PCM2:R	PCH5	PCM2
A6	62551	1487	1	T5	2024.08.26	15.9327	10.5382	42.0652	0.0237726	PCH5:G - PCM2:R	PCH5	PCM2
A7	81905	1582	1	T5	2024.08.26	16.3217	10.6275	51.7731	0.0193151	PCH5:G - PCM2:R	PCH5	PCM2
A8	82957	1647	1	T5	2024.08.26	16.3401	10.6856	50.3685	0.0198537	PCH5:G - PCM2:R	PCH5	PCM2
A9	62591	1785	2	T4	2024.08.26	15.9337	10.8017	35.065	0.0285185	PCH5:G - PCM2:R	PCH5	PCM2
A10	54881	1399	2	T4	2024.08.26	15.744	10.4502	39.2287	0.0254915	PCH5:G - PCM2:R	PCH5	PCM2
A11	76511	1919	2	T4	2024.08.26	16.2234	10.9061	39.8702	0.0250814	PCH5:G - PCM2:R	PCH5	PCM2
A12	66581	1719	2	T4	2024.08.26	16.0228	10.7474	38.7324	0.0258182	PCH5:G - PCM2:R	PCH5	PCM2
B1	53862	1565	2	T5	2024.08.26	15.717	10.6119	34.4166	0.0290557	PCH5:G - PCM2:R	PCH5	PCM2
B2	55117	1534	2	T5	2024.08.26	15.7502	10.5831	35.9302	0.0278317	PCH5:G - PCM2:R	PCH5	PCM2
B3	75182	1889	2	T5	2024.08.26	16.1981	10.8834	39.7999	0.0251257	PCH5:G - PCM2:R	PCH5	PCM2
B4	52302	1403	2	T5	2024.08.26	15.6746	10.4543	37.2787	0.026825	PCH5:G - PCM2:R	PCH5	PCM2
B5	75526	1857	3	T4	2024.08.26	16.2047	10.8588	40.671	0.0245876	PCH5:G - PCM2:R	PCH5	PCM2
B6	62559	1382	3	T4	2024.08.26	15.9329	10.4325	45.267	0.0220911	PCH5:G - PCM2:R	PCH5	PCM2
B7	67331	1623	3	T4	2024.08.26	16.039	10.6644	41.4855	0.0241048	PCH5:G - PCM2:R	PCH5	PCM2
B8	89228	1767	3	T4	2024.08.26	16.4452	10.7871	50.4969	0.0198032	PCH5:G - PCM2:R	PCH5	PCM2
B9	77057	1438	3	T5	2024.08.26	16.2336	10.4898	53.5862	0.0186615	PCH5:G - PCM2:R	PCH5	PCM2
B10	88592	2065	3	T5	2024.08.26	16.4349	11.0119	42.9017	0.0233091	PCH5:G - PCM2:R	PCH5	PCM2
B11	72191	1599	3	T5	2024.08.26	16.1395	10.643	45.1476	0.0221496	PCH5:G - PCM2:R	PCH5	PCM2
B12	72858	1509	3	T5	2024.08.26	16.1528	10.5594	48.2823	0.0207115	PCH5:G - PCM2:R	PCH5	PCM2
C1	56939	1570	4	T4	2024.08.26	15.7971	10.6165	36.2669	0.0275734	PCH5:G - PCM2:R	PCH5	PCM2
C2	59496	1538	4	T4	2024.08.26	15.8605	10.5868	38.684	0.0258505	PCH5:G - PCM2:R	PCH5	PCM2
C3	46195	1346	4	T4	2024.08.26	15.4954	10.3945	34.3202	0.0291374	PCH5:G - PCM2:R	PCH5	PCM2
C4	66868	1665	4	T4	2024.08.26	16.029	10.7013	40.161	0.0248998	PCH5:G - PCM2:R	PCH5	PCM2
C5	44407	1216	4	T5	2024.08.26	15.4385	10.2479	36.5189	0.0273831	PCH5:G - PCM2:R	PCH5	PCM2
C6	50871	1164	4	T5	2024.08.26	15.6346	10.1849	43.7036	0.0228814	PCH5:G - PCM2:R	PCH5	PCM2
C7	57626	1140	4	T5	2024.08.26	15.8144	10.1548	50.5491	0.0197827	PCH5:G - PCM2:R	PCH5	PCM2
C8	68793	1177	4	T5	2024.08.26	16.07	10.2009	58.4477	0.0171093	PCH5:G - PCM2:R	PCH5	PCM2
C9	57511	1519	5	T4	2024.08.26	15.8116	10.5689	37.8611	0.0264123	PCH5:G - PCM2:R	PCH5	PCM2
C10	53166	1682	5	T4	2024.08.26	15.6982	10.716	31.6088	0.0316368	PCH5:G - PCM2:R	PCH5	PCM2
C11	59194	1819	5	T4	2024.08.26	15.8532	10.8289	32.5421	0.0307295	PCH5:G - PCM2:R	PCH5	PCM2
C12	56851	1709	5	T4	2024.08.26	15.7949	10.7389	33.2657	0.030061	PCH5:G - PCM2:R	PCH5	PCM2
D1	44941	1597	5	T5	2024.08.26	15.4557	10.6411	28.1409	0.0355355	PCH5:G - PCM2:R	PCH5	PCM2
D2	55584	1342	5	T5	2024.08.26	15.7624	10.3902	41.4188	0.0241436	PCH5:G - PCM2:R	PCH5	PCM2
D3	33168	988	5	T5	2024.08.26	15.0175	9.94837	33.5709	0.0297877	PCH5:G - PCM2:R	PCH5	PCM2
D4	38906	1008	5	T5	2024.08.26	15.2477	9.97728	38.5972	0.0259086	PCH5:G - PCM2:R	PCH5	PCM2
D5	65032	2027	6	T4	2024.08.26	15.9889	10.9851	32.0829	0.0311693	PCH5:G - PCM2:R	PCH5	PCM2
D6	58773	1871	6	T4	2024.08.26	15.8429	10.8696	31.4126	0.0318343	PCH5:G - PCM2:R	PCH5	PCM2
D7	52354	1568	6	T4	2024.08.26	15.676	10.6147	33.389	0.02995	PCH5:G - PCM2:R	PCH5	PCM2
D8	68049	1776	6	T4	2024.08.26	16.0543	10.7944	38.3159	0.0260988	PCH5:G - PCM2:R	PCH5	PCM2
D9	45025	1647	6	T5	2024.08.26	15.4584	10.6856	27.3376	0.0365797	PCH5:G - PCM2:R	PCH5	PCM2
D10	43223	1258	6	T5	2024.08.26	15.3995	10.2969	34.3585	0.0291049	PCH5:G - PCM2:R	PCH5	PCM2
D11	42046	1385	6	T5	2024.08.26	15.3597	10.4357	30.3581	0.0329401	PCH5:G - PCM2:R	PCH5	PCM2
D12	41895	1319	6	T5	2024.08.26	15.3545	10.3652	31.7627	0.0314835	PCH5:G - PCM2:R	PCH5	PCM2
E1	49682	2737	1	T4	2024.08.26	15.6004	11.4184	18.152	0.0550904	PCH5:G - PCH5:R	PCH5	PCH5
E2	50024	2792	1	T4	2024.08.26	15.6103	11.4471	17.9169	0.0558132	PCH5:G - PCH5:R	PCH5	PCH5
E3	51132	2909	1	T4	2024.08.26	15.6419	11.5063	17.5772	0.056892	PCH5:G - PCH5:R	PCH5	PCH5
E4	48698	2560	1	T4	2024.08.26	15.5716	11.3219	19.0227	0.0525689	PCH5:G - PCH5:R	PCH5	PCH5
E5	35646	1819	1	T5	2024.08.26	15.1215	10.8289	19.5965	0.0510296	PCH5:G - PCH5:R	PCH5	PCH5
E6	36758	1868	1	T5	2024.08.26	15.1658	10.8673	19.6777	0.0508189	PCH5:G - PCH5:R	PCH5	PCH5
E7	33538	1709	1	T5	2024.08.26	15.0335	10.7389	19.6243	0.0509571	PCH5:G - PCH5:R	PCH5	PCH5
E8	37167	1848	1	T5	2024.08.26	15.1817	10.8517	20.112	0.0497215	PCH5:G - PCH5:R	PCH5	PCH5
E9	55732	3443	2	T4	2024.08.26	15.7662	11.7495	16.187	0.0617778	PCH5:G - PCH5:R	PCH5	PCH5
E10	54259	2912	2	T4	2024.08.26	15.7276	11.5078	18.6329	0.0536685	PCH5:G - PCH5:R	PCH5	PCH5
E11	55908	3382	2	T4	2024.08.26	15.7708	11.7237	16.531	0.0604922	PCH5:G - PCH5:R	PCH5	PCH5
E12	58559	3608	2	T4	2024.08.26	15.8376	11.817	16.2303	0.0616131	PCH5:G - PCH5:R	PCH5	PCH5
F1	40744	2415	2	T5	2024.08.26	15.3143	11.2378	16.8712	0.0592725	PCH5:G - PCH5:R	PCH5	PCH5
F2	37149	2033	2	T5	2024.08.26	15.181	10.9894	18.273	0.0547256	PCH5:G - PCH5:R	PCH5	PCH5
F3	47607	2699	2	T5	2024.08.26	15.5389	11.3982	17.6388	0.0566933	PCH5:G - PCH5:R	PCH5	PCH5
F4	42911	2369	2	T5	2024.08.26	15.3891	11.2101	18.1136	0.0552073	PCH5:G - PCH5:R	PCH5	PCH5
F5	49622	2974	3	T4	2024.08.26	15.5987	11.5382	16.6853	0.0599331	PCH5:G - PCH5:R	PCH5	PCH5
F6	45614	3015	3	T4	2024.08.26	15.4772	11.5579	15.129	0.0660981	PCH5:G - PCH5:R	PCH5	PCH5
F7	42576	2771	3	T4	2024.08.26	15.3778	11.4362	15.3649	0.0650836	PCH5:G - PCH5:R	PCH5	PCH5
F8	48812	3164	3	T4	2024.08.26	15.5749	11.6275	15.4273	0.0648201	PCH5:G - PCH5:R	PCH5	PCH5
F9	46406	2476	3	T5	2024.08.26	15.502	11.2738	18.7423	0.0533552	PCH5:G - PCH5:R	PCH5	PCH5
F10	54627	3260	3	T5	2024.08.26	15.7373	11.6707	16.7567	0.0596774	PCH5:G - PCH5:R	PCH5	PCH5
F11	54145	3117	3	T5	2024.08.26	15.7245	11.6059	17.3709	0.0575676	PCH5:G - PCH5:R	PCH5	PCH5
F12	45608	2570	3	T5	2024.08.26	15.477	11.3276	17.7463	0.0563498	PCH5:G - PCH5:R	PCH5	PCH5
G1	46058	2622	4	T4	2024.08.26	15.4912	11.3565	17.566	0.0569282	PCH5:G - PCH5:R	PCH5	PCH5
G2	54527	3302	4	T4	2024.08.26	15.7347	11.6891	16.5133	0.0605572	PCH5:G - PCH5:R	PCH5	PCH5
G3	63105	3689	4	T4	2024.08.26	15.9455	11.849	17.1063	0.0584581	PCH5:G - PCH5:R	PCH5	PCH5
G4	62201	3600	4	T4	2024.08.26	15.9247	11.8138	17.2781	0.0578769	PCH5:G - PCH5:R	PCH5	PCH5
G5	32914	1601	4	T5	2024.08.26	15.0064	10.6448	20.5584	0.0486419	PCH5:G - PCH5:R	PCH5	PCH5
G6	54185	2657	4	T5	2024.08.26	15.7256	11.3756	20.3933	0.0490357	PCH5:G - PCH5:R	PCH5	PCH5
G7	52010	2878	4	T5	2024.08.26	15.6665	11.4909	18.0716	0.0553355	PCH5:G - PCH5:R	PCH5	PCH5
G8	45144	2188	4	T5	2024.08.26	15.4622	11.0954	20.6325	0.0484671	PCH5:G - PCH5:R	PCH5	PCH5
G9	42624	2178	5	T4	2024.08.26	15.3794	11.0888	19.5702	0.051098	PCH5:G - PCH5:R	PCH5	PCH5
G10	70270	3898	5	T4	2024.08.26	16.1006	11.9285	18.0272	0.0554718	PCH5:G - PCH5:R	PCH5	PCH5
G11	78549	4276	5	T4	2024.08.26	16.2613	12.062	18.3697	0.0544374	PCH5:G - PCH5:R	PCH5	PCH5
G12	59594	3131	5	T4	2024.08.26	15.8629	11.6124	19.0335	0.0525388	PCH5:G - PCH5:R	PCH5	PCH5
H1	42525	2208	5	T5	2024.08.26	15.376	11.1085	19.2595	0.0519224	PCH5:G - PCH5:R	PCH5	PCH5
H2	46118	2408	5	T5	2024.08.26	15.493	11.2336	19.152	0.0522139	PCH5:G - PCH5:R	PCH5	PCH5
H3	40720	2173	5	T5	2024.08.26	15.3134	11.0855	18.7391	0.0533644	PCH5:G - PCH5:R	PCH5	PCH5
H4	27078	1488	5	T5	2024.08.26	14.7248	10.5392	18.1976	0.0549524	PCH5:G - PCH5:R	PCH5	PCH5
H5	44454	2335	6	T4	2024.08.26	15.44	11.1892	19.0381	0.0525262	PCH5:G - PCH5:R	PCH5	PCH5
H6	52319	2765	6	T4	2024.08.26	15.675	11.4331	18.9219	0.0528489	PCH5:G - PCH5:R	PCH5	PCH5
H7	42124	2153	6	T4	2024.08.26	15.3624	11.0721	19.5653	0.051111	PCH5:G - PCH5:R	PCH5	PCH5
H8	68555	3553	6	T4	2024.08.26	16.065	11.7948	19.295	0.051827	PCH5:G - PCH5:R	PCH5	PCH5
H9	29165	1537	6	T5	2024.08.26	14.832	10.5859	18.9753	0.0527002	PCH5:G - PCH5:R	PCH5	PCH5
H10	34288	1853	6	T5	2024.08.26	15.0654	10.8556	18.504	0.0540422	PCH5:G - PCH5:R	PCH5	PCH5
H11	47973	2600	6	T5	2024.08.26	15.5499	11.3443	18.4512	0.0541972	PCH5:G - PCH5:R	PCH5	PCH5
H12	50271	2593	6	T5	2024.08.26	15.6174	11.3404	19.3872	0.0515804	PCH5:G - PCH5:R	PCH5	PCH5
A1	66730	43	1	T4	2024.08.26	16.026	5.42626	1551.86	0.000644388	PCM2:G - NA	PCM2	NA
A2	83350	57	1	T4	2024.08.26	16.3469	5.83289	1462.28	0.000683863	PCM2:G - NA	PCM2	NA
A3	93316	71	1	T4	2024.08.26	16.5098	6.14975	1314.31	0.000760856	PCM2:G - NA	PCM2	NA
A4	59690	43	1	T4	2024.08.26	15.8652	5.42626	1388.14	0.000720389	PCM2:G - NA	PCM2	NA
A5	90967	51	1	T5	2024.08.26	16.4731	5.67243	1783.67	0.000560643	PCM2:G - NA	PCM2	NA
A6	87974	49	1	T5	2024.08.26	16.4248	5.61471	1795.39	0.000556983	PCM2:G - NA	PCM2	NA
A7	98729	56	1	T5	2024.08.26	16.5912	5.80735	1763.02	0.000567209	PCM2:G - NA	PCM2	NA
A8	104052	51	1	T5	2024.08.26	16.6669	5.67243	2040.24	0.00049014	PCM2:G - NA	PCM2	NA
A9	62461	47	2	T4	2024.08.26	15.9307	5.55459	1328.96	0.00075247	PCM2:G - NA	PCM2	NA
A10	79336	47	2	T4	2024.08.26	16.2757	5.55459	1688	0.000592417	PCM2:G - NA	PCM2	NA
A11	60876	47	2	T4	2024.08.26	15.8936	5.55459	1295.23	0.000772061	PCM2:G - NA	PCM2	NA
A12	67834	46	2	T4	2024.08.26	16.0497	5.52356	1474.65	0.000678126	PCM2:G - NA	PCM2	NA
B1	70947	40	2	T5	2024.08.26	16.1145	5.32193	1773.67	0.000563801	PCM2:G - NA	PCM2	NA
B2	68238	49	2	T5	2024.08.26	16.0583	5.61471	1392.61	0.000718075	PCM2:G - NA	PCM2	NA
B3	64065	45	2	T5	2024.08.26	15.9672	5.49185	1423.67	0.000702412	PCM2:G - NA	PCM2	NA
B4	62056	38	2	T5	2024.08.26	15.9213	5.24793	1633.05	0.00061235	PCM2:G - NA	PCM2	NA
B5	64511	42	3	T4	2024.08.26	15.9773	5.39232	1535.98	0.000651052	PCM2:G - NA	PCM2	NA
B6	68119	34	3	T4	2024.08.26	16.0558	5.08746	2003.5	0.000499127	PCM2:G - NA	PCM2	NA
B7	61446	45	3	T4	2024.08.26	15.907	5.49185	1365.47	0.00073235	PCM2:G - NA	PCM2	NA
B8	65908	35	3	T4	2024.08.26	16.0082	5.12928	1883.09	0.000531043	PCM2:G - NA	PCM2	NA
B9	67183	42	3	T5	2024.08.26	16.0358	5.39232	1599.6	0.000625158	PCM2:G - NA	PCM2	NA
B10	86060	42	3	T5	2024.08.26	16.3931	5.39232	2049.05	0.000488032	PCM2:G - NA	PCM2	NA
B11	71508	37	3	T5	2024.08.26	16.1258	5.20945	1932.65	0.000517425	PCM2:G - NA	PCM2	NA
B12	73285	38	3	T5	2024.08.26	16.1612	5.24793	1928.55	0.000518524	PCM2:G - NA	PCM2	NA
C1	66089	49	4	T4	2024.08.26	16.0121	5.61471	1348.76	0.000741424	PCM2:G - NA	PCM2	NA
C2	57208	49	4	T4	2024.08.26	15.8039	5.61471	1167.51	0.000856524	PCM2:G - NA	PCM2	NA
C3	62617	54	4	T4	2024.08.26	15.9343	5.75489	1159.57	0.000862386	PCM2:G - NA	PCM2	NA
C4	57100	49	4	T4	2024.08.26	15.8012	5.61471	1165.31	0.000858144	PCM2:G - NA	PCM2	NA
C5	76755	46	4	T5	2024.08.26	16.228	5.52356	1668.59	0.000599309	PCM2:G - NA	PCM2	NA
C6	76470	47	4	T5	2024.08.26	16.2226	5.55459	1627.02	0.00061462	PCM2:G - NA	PCM2	NA
C7	69757	49	4	T5	2024.08.26	16.0901	5.61471	1423.61	0.000702438	PCM2:G - NA	PCM2	NA
C8	68777	54	4	T5	2024.08.26	16.0696	5.75489	1273.65	0.000785146	PCM2:G - NA	PCM2	NA
C9	80698	42	5	T4	2024.08.26	16.3002	5.39232	1921.38	0.000520459	PCM2:G - NA	PCM2	NA
C10	75440	45	5	T4	2024.08.26	16.203	5.49185	1676.44	0.000596501	PCM2:G - NA	PCM2	NA
C11	74480	42	5	T4	2024.08.26	16.1846	5.39232	1773.33	0.00056391	PCM2:G - NA	PCM2	NA
C12	55192	47	5	T4	2024.08.26	15.7522	5.55459	1174.3	0.000851573	PCM2:G - NA	PCM2	NA
D1	73671	44	5	T5	2024.08.26	16.1688	5.45943	1674.34	0.00059725	PCM2:G - NA	PCM2	NA
D2	67942	48	5	T5	2024.08.26	16.052	5.58496	1415.46	0.000706485	PCM2:G - NA	PCM2	NA
D3	84967	44	5	T5	2024.08.26	16.3746	5.45943	1931.07	0.000517848	PCM2:G - NA	PCM2	NA
D4	69093	41	5	T5	2024.08.26	16.0763	5.35755	1685.2	0.000593403	PCM2:G - NA	PCM2	NA
D5	64479	38	6	T4	2024.08.26	15.9765	5.24793	1696.82	0.000589339	PCM2:G - NA	PCM2	NA
D6	59101	42	6	T4	2024.08.26	15.8509	5.39232	1407.17	0.000710648	PCM2:G - NA	PCM2	NA
D7	59379	38	6	T4	2024.08.26	15.8577	5.24793	1562.61	0.000639957	PCM2:G - NA	PCM2	NA
D8	55274	43	6	T4	2024.08.26	15.7543	5.42626	1285.44	0.000777943	PCM2:G - NA	PCM2	NA
D9	63515	41	6	T5	2024.08.26	15.9548	5.35755	1549.15	0.000645517	PCM2:G - NA	PCM2	NA
D10	68123	40	6	T5	2024.08.26	16.0559	5.32193	1703.08	0.000587173	PCM2:G - NA	PCM2	NA
D11	74738	38	6	T5	2024.08.26	16.1896	5.24793	1966.79	0.000508443	PCM2:G - NA	PCM2	NA
D12	85249	50	6	T5	2024.08.26	16.3794	5.64386	1704.98	0.000586517	PCM2:G - NA	PCM2	NA
E1	56645	270	1	T4	2024.08.26	15.7897	8.07682	209.796	0.00476653	PCM2:G - PCL2:R	PCM2	PCL2
E2	59406	382	1	T4	2024.08.26	15.8583	8.57743	155.513	0.00643033	PCM2:G - PCL2:R	PCM2	PCL2
E3	51280	337	1	T4	2024.08.26	15.6461	8.3966	152.166	0.00657176	PCM2:G - PCL2:R	PCM2	PCL2
E4	62937	320	1	T4	2024.08.26	15.9416	8.32193	196.678	0.00508445	PCM2:G - PCL2:R	PCM2	PCL2
E5	65215	261	1	T5	2024.08.26	15.9929	8.02791	249.866	0.00400215	PCM2:G - PCL2:R	PCM2	PCL2
E6	55206	269	1	T5	2024.08.26	15.7525	8.07146	205.227	0.00487266	PCM2:G - PCL2:R	PCM2	PCL2
E7	49039	244	1	T5	2024.08.26	15.5816	7.93074	200.98	0.00497563	PCM2:G - PCL2:R	PCM2	PCL2
E8	21086	124	1	T5	2024.08.26	14.364	6.9542	170.048	0.00588068	PCM2:G - PCL2:R	PCM2	PCL2
E9	58091	291	2	T4	2024.08.26	15.826	8.18488	199.625	0.00500938	PCM2:G - PCL2:R	PCM2	PCL2
E10	52233	261	2	T4	2024.08.26	15.6727	8.02791	200.126	0.00499684	PCM2:G - PCL2:R	PCM2	PCL2
E11	51448	282	2	T4	2024.08.26	15.6508	8.13955	182.44	0.00548126	PCM2:G - PCL2:R	PCM2	PCL2
E12	51296	267	2	T4	2024.08.26	15.6466	8.0607	192.12	0.00520508	PCM2:G - PCL2:R	PCM2	PCL2
F1	35246	196	2	T5	2024.08.26	15.1052	7.61471	179.827	0.00556091	PCM2:G - PCL2:R	PCM2	PCL2
F2	45326	235	2	T5	2024.08.26	15.4681	7.87652	192.877	0.00518466	PCM2:G - PCL2:R	PCM2	PCL2
F3	32012	186	2	T5	2024.08.26	14.9663	7.53916	172.108	0.00581032	PCM2:G - PCL2:R	PCM2	PCL2
F4	47220	262	2	T5	2024.08.26	15.5271	8.03342	180.229	0.0055485	PCM2:G - PCL2:R	PCM2	PCL2
F5	60124	315	3	T4	2024.08.26	15.8757	8.29921	190.87	0.00523917	PCM2:G - PCL2:R	PCM2	PCL2
F6	74346	341	3	T4	2024.08.26	16.182	8.41363	218.023	0.00458666	PCM2:G - PCL2:R	PCM2	PCL2
F7	68452	276	3	T4	2024.08.26	16.0628	8.10852	248.014	0.00403202	PCM2:G - PCL2:R	PCM2	PCL2
F8	63531	315	3	T4	2024.08.26	15.9552	8.29921	201.686	0.00495821	PCM2:G - PCL2:R	PCM2	PCL2
F9	45294	263	3	T5	2024.08.26	15.467	8.03892	172.221	0.00580651	PCM2:G - PCL2:R	PCM2	PCL2
F10	61629	320	3	T5	2024.08.26	15.9113	8.32193	192.591	0.00519236	PCM2:G - PCL2:R	PCM2	PCL2
F11	45883	232	3	T5	2024.08.26	15.4857	7.85798	197.772	0.00505634	PCM2:G - PCL2:R	PCM2	PCL2
F12	54783	292	3	T5	2024.08.26	15.7414	8.18982	187.613	0.00533012	PCM2:G - PCL2:R	PCM2	PCL2
G1	40959	212	4	T4	2024.08.26	15.3219	7.72792	193.203	0.00517591	PCM2:G - PCL2:R	PCM2	PCL2
G2	63779	266	4	T4	2024.08.26	15.9608	8.05528	239.771	0.00417065	PCM2:G - PCL2:R	PCM2	PCL2
G3	52200	253	4	T4	2024.08.26	15.6718	7.98299	206.324	0.00484674	PCM2:G - PCL2:R	PCM2	PCL2
G4	49285	284	4	T4	2024.08.26	15.5889	8.14975	173.539	0.0057624	PCM2:G - PCL2:R	PCM2	PCL2
G5	41167	236	4	T5	2024.08.26	15.3292	7.88264	174.436	0.00573275	PCM2:G - PCL2:R	PCM2	PCL2
G6	44994	232	4	T5	2024.08.26	15.4574	7.85798	193.94	0.00515624	PCM2:G - PCL2:R	PCM2	PCL2
G7	47778	223	4	T5	2024.08.26	15.5441	7.8009	214.251	0.00466742	PCM2:G - PCL2:R	PCM2	PCL2
G8	52690	307	4	T5	2024.08.26	15.6852	8.26209	171.629	0.00582653	PCM2:G - PCL2:R	PCM2	PCL2
G9	49468	221	5	T4	2024.08.26	15.5942	7.7879	223.837	0.00446753	PCM2:G - PCL2:R	PCM2	PCL2
G10	41726	240	5	T4	2024.08.26	15.3487	7.90689	173.858	0.00575181	PCM2:G - PCL2:R	PCM2	PCL2
G11	55727	305	5	T4	2024.08.26	15.7661	8.25267	182.711	0.00547311	PCM2:G - PCL2:R	PCM2	PCL2
G12	44972	231	5	T4	2024.08.26	15.4567	7.85175	194.684	0.00513653	PCM2:G - PCL2:R	PCM2	PCL2
H1	44551	229	5	T5	2024.08.26	15.4432	7.8392	194.546	0.00514018	PCM2:G - PCL2:R	PCM2	PCL2
H2	57303	313	5	T5	2024.08.26	15.8063	8.29002	183.077	0.00546219	PCM2:G - PCL2:R	PCM2	PCL2
H3	65143	321	5	T5	2024.08.26	15.9913	8.32643	202.938	0.00492762	PCM2:G - PCL2:R	PCM2	PCL2
H4	44947	232	5	T5	2024.08.26	15.4559	7.85798	193.737	0.00516163	PCM2:G - PCL2:R	PCM2	PCL2
H5	51703	228	6	T4	2024.08.26	15.658	7.83289	226.768	0.0044098	PCM2:G - PCL2:R	PCM2	PCL2
H6	45764	215	6	T4	2024.08.26	15.4819	7.74819	212.856	0.00469802	PCM2:G - PCL2:R	PCM2	PCL2
H7	48581	223	6	T4	2024.08.26	15.5681	7.8009	217.852	0.00459027	PCM2:G - PCL2:R	PCM2	PCL2
H8	46084	232	6	T4	2024.08.26	15.492	7.85798	198.638	0.00503429	PCM2:G - PCL2:R	PCM2	PCL2
H9	51617	249	6	T5	2024.08.26	15.6556	7.96	207.297	0.00482399	PCM2:G - PCL2:R	PCM2	PCL2
H10	47932	276	6	T5	2024.08.26	15.5487	8.10852	173.667	0.00575816	PCM2:G - PCL2:R	PCM2	PCL2
H11	41727	226	6	T5	2024.08.26	15.3487	7.82018	184.633	0.00541616	PCM2:G - PCL2:R	PCM2	PCL2
H12	46796	255	6	T5	2024.08.26	15.5141	7.99435	183.514	0.00544918	PCM2:G - PCL2:R	PCM2	PCL2
A1	45215	2811	1	T4	2024.08.26	15.4645	11.4569	16.085	0.0621696	PCM2:G - PCM2:R	PCM2	PCM2
A2	51307	3622	1	T4	2024.08.26	15.6469	11.8226	14.1654	0.0705947	PCM2:G - PCM2:R	PCM2	PCM2
A3	42970	2926	1	T4	2024.08.26	15.391	11.5147	14.6856	0.068094	PCM2:G - PCM2:R	PCM2	PCM2
A4	48306	3420	1	T4	2024.08.26	15.5599	11.7398	14.1246	0.0707987	PCM2:G - PCM2:R	PCM2	PCM2
A5	44954	2743	1	T5	2024.08.26	15.4562	11.4215	16.3886	0.0610179	PCM2:G - PCM2:R	PCM2	PCM2
A6	48070	2870	1	T5	2024.08.26	15.5528	11.4868	16.7491	0.0597046	PCM2:G - PCM2:R	PCM2	PCM2
A7	42157	2640	1	T5	2024.08.26	15.3635	11.3663	15.9686	0.0626231	PCM2:G - PCM2:R	PCM2	PCM2
A8	61716	3724	1	T5	2024.08.26	15.9134	11.8626	16.5725	0.0603409	PCM2:G - PCM2:R	PCM2	PCM2
A9	67932	3871	2	T4	2024.08.26	16.0518	11.9185	17.549	0.0569835	PCM2:G - PCM2:R	PCM2	PCM2
A10	44728	2676	2	T4	2024.08.26	15.4489	11.3859	16.7145	0.0598283	PCM2:G - PCM2:R	PCM2	PCM2
A11	52198	3125	2	T4	2024.08.26	15.6717	11.6096	16.7034	0.0598682	PCM2:G - PCM2:R	PCM2	PCM2
A12	51910	3027	2	T4	2024.08.26	15.6637	11.5637	17.149	0.0583125	PCM2:G - PCM2:R	PCM2	PCM2
B1	44574	2486	2	T5	2024.08.26	15.4439	11.2796	17.93	0.0557724	PCM2:G - PCM2:R	PCM2	PCM2
B2	40399	2226	2	T5	2024.08.26	15.302	11.1202	18.1487	0.0551004	PCM2:G - PCM2:R	PCM2	PCM2
B3	40319	2320	2	T5	2024.08.26	15.2992	11.1799	17.3789	0.0575411	PCM2:G - PCM2:R	PCM2	PCM2
B4	52606	2798	2	T5	2024.08.26	15.6829	11.4502	18.8013	0.0531878	PCM2:G - PCM2:R	PCM2	PCM2
B5	42593	2588	3	T4	2024.08.26	15.3783	11.3376	16.4579	0.0607612	PCM2:G - PCM2:R	PCM2	PCM2
B6	49002	2779	3	T4	2024.08.26	15.5806	11.4404	17.633	0.056712	PCM2:G - PCM2:R	PCM2	PCM2
B7	45473	2749	3	T4	2024.08.26	15.4727	11.4247	16.5417	0.0604535	PCM2:G - PCM2:R	PCM2	PCM2
B8	48736	2848	3	T4	2024.08.26	15.5727	11.4757	17.1124	0.0584373	PCM2:G - PCM2:R	PCM2	PCM2
B9	40027	2334	3	T5	2024.08.26	15.2887	11.1886	17.1495	0.0583106	PCM2:G - PCM2:R	PCM2	PCM2
B10	43052	2538	3	T5	2024.08.26	15.3938	11.3095	16.963	0.058952	PCM2:G - PCM2:R	PCM2	PCM2
B11	36019	2197	3	T5	2024.08.26	15.1365	11.1013	16.3946	0.0609956	PCM2:G - PCM2:R	PCM2	PCM2
B12	35297	2082	3	T5	2024.08.26	15.1073	11.0238	16.9534	0.0589852	PCM2:G - PCM2:R	PCM2	PCM2
C1	44181	2962	4	T4	2024.08.26	15.4311	11.5324	14.9159	0.0670424	PCM2:G - PCM2:R	PCM2	PCM2
C2	49673	3111	4	T4	2024.08.26	15.6002	11.6032	15.9669	0.0626296	PCM2:G - PCM2:R	PCM2	PCM2
C3	43531	2743	4	T4	2024.08.26	15.4098	11.4215	15.8699	0.0630126	PCM2:G - PCM2:R	PCM2	PCM2
C4	38084	2439	4	T4	2024.08.26	15.2169	11.2521	15.6146	0.0640426	PCM2:G - PCM2:R	PCM2	PCM2
C5	47668	2777	4	T5	2024.08.26	15.5407	11.4393	17.1653	0.0582571	PCM2:G - PCM2:R	PCM2	PCM2
C6	45847	2679	4	T5	2024.08.26	15.4845	11.3875	17.1135	0.0584335	PCM2:G - PCM2:R	PCM2	PCM2
C7	55518	3311	4	T5	2024.08.26	15.7607	11.6931	16.7677	0.0596383	PCM2:G - PCM2:R	PCM2	PCM2
C8	42358	2389	4	T5	2024.08.26	15.3703	11.2222	17.7304	0.0564002	PCM2:G - PCM2:R	PCM2	PCM2
C9	40962	2294	5	T4	2024.08.26	15.322	11.1636	17.8561	0.0560031	PCM2:G - PCM2:R	PCM2	PCM2
C10	39011	2154	5	T4	2024.08.26	15.2516	11.0728	18.111	0.0552152	PCM2:G - PCM2:R	PCM2	PCM2
C11	44951	2369	5	T4	2024.08.26	15.4561	11.2101	18.9747	0.0527018	PCM2:G - PCM2:R	PCM2	PCM2
C12	56254	2991	5	T4	2024.08.26	15.7797	11.5464	18.8078	0.0531696	PCM2:G - PCM2:R	PCM2	PCM2
D1	41495	2158	5	T5	2024.08.26	15.3406	11.0755	19.2285	0.0520063	PCM2:G - PCM2:R	PCM2	PCM2
D2	41486	2228	5	T5	2024.08.26	15.3403	11.1215	18.6203	0.0537049	PCM2:G - PCM2:R	PCM2	PCM2
D3	36700	1957	5	T5	2024.08.26	15.1635	10.9344	18.7532	0.0533243	PCM2:G - PCM2:R	PCM2	PCM2
D4	42442	2369	5	T5	2024.08.26	15.3732	11.2101	17.9156	0.0558174	PCM2:G - PCM2:R	PCM2	PCM2
D5	27680	1773	6	T4	2024.08.26	14.7566	10.792	15.612	0.0640535	PCM2:G - PCM2:R	PCM2	PCM2
D6	31787	2195	6	T4	2024.08.26	14.9561	11.1	14.4815	0.0690534	PCM2:G - PCM2:R	PCM2	PCM2
D7	35895	2398	6	T4	2024.08.26	15.1315	11.2276	14.9687	0.066806	PCM2:G - PCM2:R	PCM2	PCM2
D8	28908	2028	6	T4	2024.08.26	14.8192	10.9858	14.2544	0.0701536	PCM2:G - PCM2:R	PCM2	PCM2
D9	34664	1960	6	T5	2024.08.26	15.0812	10.9366	17.6857	0.0565428	PCM2:G - PCM2:R	PCM2	PCM2
D10	52785	3274	6	T5	2024.08.26	15.6878	11.6768	16.1225	0.0620252	PCM2:G - PCM2:R	PCM2	PCM2
D11	38917	2185	6	T5	2024.08.26	15.2481	11.0934	17.811	0.0561451	PCM2:G - PCM2:R	PCM2	PCM2
D12	43759	2288	6	T5	2024.08.26	15.4173	11.1599	19.1254	0.0522864	PCM2:G - PCM2:R	PCM2	PCM2
E1	26840	4776	1	T4	2024.08.26	14.7121	12.2216	5.61977	0.177943	PCM2:G - PCH5:R	PCM2	PCH5
E2	27128	4618	1	T4	2024.08.26	14.7275	12.1731	5.8744	0.17023	PCM2:G - PCH5:R	PCM2	PCH5
E3	33220	5590	1	T4	2024.08.26	15.0198	12.4486	5.94275	0.168272	PCM2:G - PCH5:R	PCM2	PCH5
E4	35210	5284	1	T4	2024.08.26	15.1037	12.3674	6.66351	0.150071	PCM2:G - PCH5:R	PCM2	PCH5
E5	33754	4893	1	T5	2024.08.26	15.0428	12.2565	6.89843	0.144961	PCM2:G - PCH5:R	PCM2	PCH5
E6	32123	5096	1	T5	2024.08.26	14.9713	12.3151	6.30357	0.15864	PCM2:G - PCH5:R	PCM2	PCH5
E7	35327	4578	1	T5	2024.08.26	15.1085	12.1605	7.71669	0.129589	PCM2:G - PCH5:R	PCM2	PCH5
E8	31968	4139	1	T5	2024.08.26	14.9643	12.0151	7.7236	0.129473	PCM2:G - PCH5:R	PCM2	PCH5
E9	36397	5593	2	T4	2024.08.26	15.1515	12.4494	6.5076	0.153667	PCM2:G - PCH5:R	PCM2	PCH5
E10	34340	4588	2	T4	2024.08.26	15.0676	12.1636	7.48474	0.133605	PCM2:G - PCH5:R	PCM2	PCH5
E11	35859	4867	2	T4	2024.08.26	15.13	12.2488	7.36778	0.135726	PCM2:G - PCH5:R	PCM2	PCH5
E12	32839	4473	2	T4	2024.08.26	15.0031	12.127	7.34161	0.13621	PCM2:G - PCH5:R	PCM2	PCH5
F1	33512	3419	2	T5	2024.08.26	15.0324	11.7394	9.8017	0.102023	PCM2:G - PCH5:R	PCM2	PCH5
F2	40972	4404	2	T5	2024.08.26	15.3224	12.1046	9.30336	0.107488	PCM2:G - PCH5:R	PCM2	PCH5
F3	36152	3515	2	T5	2024.08.26	15.1418	11.7793	10.2851	0.0972284	PCM2:G - PCH5:R	PCM2	PCH5
F4	36016	4134	2	T5	2024.08.26	15.1364	12.0133	8.71214	0.114782	PCM2:G - PCH5:R	PCM2	PCH5
F5	42666	5500	3	T4	2024.08.26	15.3808	12.4252	7.75745	0.128908	PCM2:G - PCH5:R	PCM2	PCH5
F6	40068	5556	3	T4	2024.08.26	15.2902	12.4398	7.21166	0.138664	PCM2:G - PCH5:R	PCM2	PCH5
F7	33198	3991	3	T4	2024.08.26	15.0188	11.9625	8.31822	0.120218	PCM2:G - PCH5:R	PCM2	PCH5
F8	39916	5477	3	T4	2024.08.26	15.2847	12.4192	7.28793	0.137213	PCM2:G - PCH5:R	PCM2	PCH5
F9	32727	3334	3	T5	2024.08.26	14.9982	11.703	9.81614	0.101873	PCM2:G - PCH5:R	PCM2	PCH5
F10	33369	5138	3	T5	2024.08.26	15.0262	12.327	6.49455	0.153975	PCM2:G - PCH5:R	PCM2	PCH5
F11	31625	4310	3	T5	2024.08.26	14.9488	12.0735	7.33759	0.136285	PCM2:G - PCH5:R	PCM2	PCH5
F12	28197	3936	3	T5	2024.08.26	14.7833	11.9425	7.16387	0.139589	PCM2:G - PCH5:R	PCM2	PCH5
G1	35443	5376	4	T4	2024.08.26	15.1132	12.3923	6.59282	0.15168	PCM2:G - PCH5:R	PCM2	PCH5
G2	26867	4582	4	T4	2024.08.26	14.7135	12.1618	5.8636	0.170544	PCM2:G - PCH5:R	PCM2	PCH5
G3	26028	3643	4	T4	2024.08.26	14.6678	11.8309	7.14466	0.139965	PCM2:G - PCH5:R	PCM2	PCH5
G4	31839	4755	4	T4	2024.08.26	14.9585	12.2152	6.6959	0.149345	PCM2:G - PCH5:R	PCM2	PCH5
G5	34924	6747	4	T5	2024.08.26	15.0919	12.72	5.17623	0.193191	PCM2:G - PCH5:R	PCM2	PCH5
G6	35343	5864	4	T5	2024.08.26	15.1091	12.5177	6.02711	0.165917	PCM2:G - PCH5:R	PCM2	PCH5
G7	30809	4546	4	T5	2024.08.26	14.9111	12.1504	6.77717	0.147554	PCM2:G - PCH5:R	PCM2	PCH5
G8	28376	4314	4	T5	2024.08.26	14.7924	12.0748	6.57765	0.15203	PCM2:G - PCH5:R	PCM2	PCH5
G9	39530	5741	5	T4	2024.08.26	15.2707	12.4871	6.88556	0.145231	PCM2:G - PCH5:R	PCM2	PCH5
G10	33502	5147	5	T4	2024.08.26	15.032	12.3295	6.50903	0.153633	PCM2:G - PCH5:R	PCM2	PCH5
G11	36474	4878	5	T4	2024.08.26	15.1546	12.2521	7.47724	0.133739	PCM2:G - PCH5:R	PCM2	PCH5
G12	41000	5916	5	T4	2024.08.26	15.3233	12.5304	6.93036	0.144293	PCM2:G - PCH5:R	PCM2	PCH5
H1	39978	4457	5	T5	2024.08.26	15.2869	12.1219	8.96971	0.111486	PCM2:G - PCH5:R	PCM2	PCH5
H2	37640	4431	5	T5	2024.08.26	15.2	12.1134	8.4947	0.117721	PCM2:G - PCH5:R	PCM2	PCH5
H3	41625	4298	5	T5	2024.08.26	15.3452	12.0694	9.68474	0.103255	PCM2:G - PCH5:R	PCM2	PCH5
H4	39060	4761	5	T5	2024.08.26	15.2534	12.217	8.20416	0.121889	PCM2:G - PCH5:R	PCM2	PCH5
H5	43441	4377	6	T4	2024.08.26	15.4068	12.0957	9.92483	0.100757	PCM2:G - PCH5:R	PCM2	PCH5
H6	39243	4583	6	T4	2024.08.26	15.2601	12.1621	8.56273	0.116785	PCM2:G - PCH5:R	PCM2	PCH5
H7	40949	4834	6	T4	2024.08.26	15.3215	12.239	8.47104	0.118049	PCM2:G - PCH5:R	PCM2	PCH5
H8	45026	5888	6	T4	2024.08.26	15.4585	12.5236	7.64708	0.130769	PCM2:G - PCH5:R	PCM2	PCH5
H9	34597	3518	6	T5	2024.08.26	15.0784	11.7805	9.83428	0.101685	PCM2:G - PCH5:R	PCM2	PCH5
H10	35228	3969	6	T5	2024.08.26	15.1044	11.9546	8.87579	0.112666	PCM2:G - PCH5:R	PCM2	PCH5
H11	37550	3335	6	T5	2024.08.26	15.1965	11.7035	11.2594	0.0888149	PCM2:G - PCH5:R	PCM2	PCH5
H12	36604	3283	6	T5	2024.08.26	15.1597	11.6808	11.1496	0.0896897	PCM2:G - PCH5:R	PCM2	PCH5
A2	18246	46	1	T4	2024.08.26	14.1553	5.52356	396.652	0.0025211	PCL2:G - NA	PCL2	NA
A3	1779	50	1	T4	2024.08.26	10.7969	5.64386	35.58	0.0281057	PCL2:G - NA	PCL2	NA
A4	18745	57	1	T4	2024.08.26	14.1942	5.83289	328.86	0.00304081	PCL2:G - NA	PCL2	NA
A5	10999	44	1	T5	2024.08.26	13.4251	5.45943	249.977	0.00400036	PCL2:G - NA	PCL2	NA
A7	9822	45	1	T5	2024.08.26	13.2618	5.49185	218.267	0.00458155	PCL2:G - NA	PCL2	NA
A8	11729	59	1	T5	2024.08.26	13.5178	5.88264	198.797	0.00503027	PCL2:G - NA	PCL2	NA
A9	13712	40	2	T4	2024.08.26	13.7432	5.32193	342.8	0.00291715	PCL2:G - NA	PCL2	NA
A10	9601	45	2	T4	2024.08.26	13.229	5.49185	213.356	0.00468701	PCL2:G - NA	PCL2	NA
A11	11821	52	2	T4	2024.08.26	13.5291	5.70044	227.327	0.00439895	PCL2:G - NA	PCL2	NA
A12	10453	47	2	T4	2024.08.26	13.3516	5.55459	222.404	0.00449632	PCL2:G - NA	PCL2	NA
B1	10816	39	2	T5	2024.08.26	13.4009	5.2854	277.333	0.00360577	PCL2:G - NA	PCL2	NA
B2	9680	42	2	T5	2024.08.26	13.2408	5.39232	230.476	0.00433884	PCL2:G - NA	PCL2	NA
B3	9879	39	2	T5	2024.08.26	13.2701	5.2854	253.308	0.00394777	PCL2:G - NA	PCL2	NA
B4	11705	46	2	T5	2024.08.26	13.5148	5.52356	254.457	0.00392994	PCL2:G - NA	PCL2	NA
B5	10391	49	3	T4	2024.08.26	13.343	5.61471	212.061	0.00471562	PCL2:G - NA	PCL2	NA
B6	10443	48	3	T4	2024.08.26	13.3502	5.58496	217.562	0.00459638	PCL2:G - NA	PCL2	NA
B7	10281	45	3	T4	2024.08.26	13.3277	5.49185	228.467	0.00437701	PCL2:G - NA	PCL2	NA
B8	9841	53	3	T4	2024.08.26	13.2646	5.72792	185.679	0.00538563	PCL2:G - NA	PCL2	NA
B9	10922	51	3	T5	2024.08.26	13.4149	5.67243	214.157	0.00466947	PCL2:G - NA	PCL2	NA
B10	9277	51	3	T5	2024.08.26	13.1794	5.67243	181.902	0.00549747	PCL2:G - NA	PCL2	NA
B11	10659	43	3	T5	2024.08.26	13.3798	5.42626	247.884	0.00403415	PCL2:G - NA	PCL2	NA
B12	7811	44	3	T5	2024.08.26	12.9313	5.45943	177.523	0.00563308	PCL2:G - NA	PCL2	NA
C1	13739	37	4	T4	2024.08.26	13.746	5.20945	371.324	0.00269306	PCL2:G - NA	PCL2	NA
C2	12770	38	4	T4	2024.08.26	13.6405	5.24793	336.053	0.00297572	PCL2:G - NA	PCL2	NA
C3	12650	39	4	T4	2024.08.26	13.6268	5.2854	324.359	0.003083	PCL2:G - NA	PCL2	NA
C4	11463	42	4	T4	2024.08.26	13.4847	5.39232	272.929	0.00366396	PCL2:G - NA	PCL2	NA
C5	11651	42	4	T5	2024.08.26	13.5082	5.39232	277.405	0.00360484	PCL2:G - NA	PCL2	NA
C6	13068	40	4	T5	2024.08.26	13.6738	5.32193	326.7	0.00306091	PCL2:G - NA	PCL2	NA
C7	13375	48	4	T5	2024.08.26	13.7073	5.58496	278.646	0.00358879	PCL2:G - NA	PCL2	NA
C8	11369	57	4	T5	2024.08.26	13.4728	5.83289	199.456	0.00501363	PCL2:G - NA	PCL2	NA
C9	10189	47	5	T4	2024.08.26	13.3147	5.55459	216.787	0.00461282	PCL2:G - NA	PCL2	NA
C10	10704	47	5	T4	2024.08.26	13.3859	5.55459	227.745	0.00439088	PCL2:G - NA	PCL2	NA
C11	6992	36	5	T4	2024.08.26	12.7715	5.16993	194.222	0.00514874	PCL2:G - NA	PCL2	NA
C12	8690	42	5	T4	2024.08.26	13.0851	5.39232	206.905	0.00483314	PCL2:G - NA	PCL2	NA
D1	11277	42	5	T5	2024.08.26	13.4611	5.39232	268.5	0.00372439	PCL2:G - NA	PCL2	NA
D2	13790	37	5	T5	2024.08.26	13.7513	5.20945	372.703	0.0026831	PCL2:G - NA	PCL2	NA
D3	15272	41	5	T5	2024.08.26	13.8986	5.35755	372.488	0.00268465	PCL2:G - NA	PCL2	NA
D4	12514	41	5	T5	2024.08.26	13.6113	5.35755	305.22	0.00327633	PCL2:G - NA	PCL2	NA
D5	10913	48	6	T4	2024.08.26	13.4138	5.58496	227.354	0.00439842	PCL2:G - NA	PCL2	NA
D6	9972	51	6	T4	2024.08.26	13.2837	5.67243	195.529	0.00511432	PCL2:G - NA	PCL2	NA
D7	11726	46	6	T4	2024.08.26	13.5174	5.52356	254.913	0.00392291	PCL2:G - NA	PCL2	NA
D8	13007	44	6	T4	2024.08.26	13.667	5.45943	295.614	0.00338279	PCL2:G - NA	PCL2	NA
D9	11927	46	6	T5	2024.08.26	13.5419	5.52356	259.283	0.0038568	PCL2:G - NA	PCL2	NA
D10	10404	32	6	T5	2024.08.26	13.3449	5	325.125	0.00307574	PCL2:G - NA	PCL2	NA
D11	11029	40	6	T5	2024.08.26	13.429	5.32193	275.725	0.0036268	PCL2:G - NA	PCL2	NA
D12	13716	51	6	T5	2024.08.26	13.7436	5.67243	268.941	0.00371829	PCL2:G - NA	PCL2	NA
E1	10077	449	1	T4	2024.08.26	13.2988	8.81057	22.4432	0.0445569	PCL2:G - PCL2:R	PCL2	PCL2
E2	9429	408	1	T4	2024.08.26	13.2029	8.67243	23.1103	0.0432708	PCL2:G - PCL2:R	PCL2	PCL2
E3	7938	361	1	T4	2024.08.26	12.9546	8.49586	21.9889	0.0454775	PCL2:G - PCL2:R	PCL2	PCL2
E4	8094	358	1	T4	2024.08.26	12.9826	8.48382	22.6089	0.0442303	PCL2:G - PCL2:R	PCL2	PCL2
E5	9796	388	1	T5	2024.08.26	13.258	8.59991	25.2474	0.039608	PCL2:G - PCL2:R	PCL2	PCL2
E6	8425	382	1	T5	2024.08.26	13.0405	8.57743	22.055	0.0453412	PCL2:G - PCL2:R	PCL2	PCL2
E7	10990	456	1	T5	2024.08.26	13.4239	8.83289	24.1009	0.0414923	PCL2:G - PCL2:R	PCL2	PCL2
E8	10379	423	1	T5	2024.08.26	13.3414	8.72451	24.5366	0.0407554	PCL2:G - PCL2:R	PCL2	PCL2
E9	10219	479	2	T4	2024.08.26	13.319	8.90388	21.334	0.0468735	PCL2:G - PCL2:R	PCL2	PCL2
E10	9456	423	2	T4	2024.08.26	13.207	8.72451	22.3546	0.0447335	PCL2:G - PCL2:R	PCL2	PCL2
E11	11906	520	2	T4	2024.08.26	13.5394	9.02237	22.8962	0.0436755	PCL2:G - PCL2:R	PCL2	PCL2
E12	8325	385	2	T4	2024.08.26	13.0232	8.58871	21.6234	0.0462462	PCL2:G - PCL2:R	PCL2	PCL2
F1	9930	464	2	T5	2024.08.26	13.2776	8.85798	21.4009	0.0467271	PCL2:G - PCL2:R	PCL2	PCL2
F2	9206	408	2	T5	2024.08.26	13.1684	8.67243	22.5637	0.0443189	PCL2:G - PCL2:R	PCL2	PCL2
F3	10042	398	2	T5	2024.08.26	13.2938	8.63662	25.2312	0.0396335	PCL2:G - PCL2:R	PCL2	PCL2
F4	7338	328	2	T5	2024.08.26	12.8412	8.35755	22.372	0.0446988	PCL2:G - PCL2:R	PCL2	PCL2
F5	10544	464	3	T4	2024.08.26	13.3641	8.85798	22.7241	0.0440061	PCL2:G - PCL2:R	PCL2	PCL2
F6	10455	448	3	T4	2024.08.26	13.3519	8.80735	23.3371	0.0428503	PCL2:G - PCL2:R	PCL2	PCL2
F7	10926	474	3	T4	2024.08.26	13.4155	8.88874	23.0506	0.0433828	PCL2:G - PCL2:R	PCL2	PCL2
F8	9641	420	3	T4	2024.08.26	13.235	8.71425	22.9548	0.0435639	PCL2:G - PCL2:R	PCL2	PCL2
F9	8308	361	3	T5	2024.08.26	13.0203	8.49586	23.0139	0.0434521	PCL2:G - PCL2:R	PCL2	PCL2
F10	7118	255	3	T5	2024.08.26	12.7973	7.99435	27.9137	0.0358247	PCL2:G - PCL2:R	PCL2	PCL2
F11	8795	342	3	T5	2024.08.26	13.1025	8.41785	25.7164	0.0388857	PCL2:G - PCL2:R	PCL2	PCL2
F12	9268	360	3	T5	2024.08.26	13.178	8.49185	25.7444	0.0388433	PCL2:G - PCL2:R	PCL2	PCL2
G1	8444	350	4	T4	2024.08.26	13.0437	8.45121	24.1257	0.0414495	PCL2:G - PCL2:R	PCL2	PCL2
G2	9107	410	4	T4	2024.08.26	13.1528	8.67948	22.2122	0.0450203	PCL2:G - PCL2:R	PCL2	PCL2
G3	9565	438	4	T4	2024.08.26	13.2235	8.77479	21.8379	0.0457919	PCL2:G - PCL2:R	PCL2	PCL2
G4	7894	380	4	T4	2024.08.26	12.9465	8.56986	20.7737	0.0481378	PCL2:G - PCL2:R	PCL2	PCL2
G5	9311	408	4	T5	2024.08.26	13.1847	8.67243	22.8211	0.0438191	PCL2:G - PCL2:R	PCL2	PCL2
G6	7950	334	4	T5	2024.08.26	12.9567	8.3837	23.8024	0.0420126	PCL2:G - PCL2:R	PCL2	PCL2
G7	10568	444	4	T5	2024.08.26	13.3674	8.79442	23.8018	0.0420136	PCL2:G - PCL2:R	PCL2	PCL2
G8	8383	367	4	T5	2024.08.26	13.0333	8.51964	22.842	0.0437791	PCL2:G - PCL2:R	PCL2	PCL2
G9	7677	332	5	T4	2024.08.26	12.9063	8.37504	23.1235	0.0432461	PCL2:G - PCL2:R	PCL2	PCL2
G10	8503	363	5	T4	2024.08.26	13.0538	8.50383	23.4242	0.0426908	PCL2:G - PCL2:R	PCL2	PCL2
G11	6680	277	5	T4	2024.08.26	12.7056	8.11374	24.1155	0.0414671	PCL2:G - PCL2:R	PCL2	PCL2
G12	8713	351	5	T4	2024.08.26	13.089	8.45533	24.8234	0.0402846	PCL2:G - PCL2:R	PCL2	PCL2
H1	7591	301	5	T5	2024.08.26	12.8901	8.23362	25.2193	0.0396522	PCL2:G - PCL2:R	PCL2	PCL2
H2	9088	362	5	T5	2024.08.26	13.1497	8.49985	25.105	0.0398327	PCL2:G - PCL2:R	PCL2	PCL2
H3	9562	397	5	T5	2024.08.26	13.2231	8.633	24.0856	0.0415185	PCL2:G - PCL2:R	PCL2	PCL2
H4	9944	423	5	T5	2024.08.26	13.2796	8.72451	23.5083	0.0425382	PCL2:G - PCL2:R	PCL2	PCL2
H5	5765	302	6	T4	2024.08.26	12.4931	8.2384	19.0894	0.0523851	PCL2:G - PCL2:R	PCL2	PCL2
H6	6774	325	6	T4	2024.08.26	12.7258	8.3443	20.8431	0.0479776	PCL2:G - PCL2:R	PCL2	PCL2
H7	6846	329	6	T4	2024.08.26	12.741	8.36194	20.8085	0.0480573	PCL2:G - PCL2:R	PCL2	PCL2
H8	9798	476	6	T4	2024.08.26	13.2583	8.89482	20.584	0.0485813	PCL2:G - PCL2:R	PCL2	PCL2
H9	10328	390	6	T5	2024.08.26	13.3343	8.60733	26.4821	0.0377614	PCL2:G - PCL2:R	PCL2	PCL2
H10	11245	419	6	T5	2024.08.26	13.457	8.71081	26.8377	0.037261	PCL2:G - PCL2:R	PCL2	PCL2
H11	12621	493	6	T5	2024.08.26	13.6235	8.94544	25.6004	0.0390619	PCL2:G - PCL2:R	PCL2	PCL2
H12	10323	429	6	T5	2024.08.26	13.3336	8.74483	24.0629	0.0415577	PCL2:G - PCL2:R	PCL2	PCL2
A1	3474	1492	1	T4	2024.08.26	11.7624	10.543	2.32842	0.429476	PCL2:G - PCM2:R	PCL2	PCM2
A2	3241	1713	1	T4	2024.08.26	11.6622	10.7423	1.892	0.528541	PCL2:G - PCM2:R	PCL2	PCM2
A3	3257	1475	1	T4	2024.08.26	11.6693	10.5265	2.20814	0.452871	PCL2:G - PCM2:R	PCL2	PCM2
A4	3365	1726	1	T4	2024.08.26	11.7164	10.7532	1.94959	0.512927	PCL2:G - PCM2:R	PCL2	PCM2
A5	4552	1329	1	T5	2024.08.26	12.1523	10.3761	3.42513	0.29196	PCL2:G - PCM2:R	PCL2	PCM2
A6	3696	1088	1	T5	2024.08.26	11.8517	10.0875	3.39706	0.294372	PCL2:G - PCM2:R	PCL2	PCM2
A7	4274	1395	1	T5	2024.08.26	12.0614	10.446	3.0638	0.326392	PCL2:G - PCM2:R	PCL2	PCM2
A8	3621	1755	1	T5	2024.08.26	11.8222	10.7773	2.06325	0.484673	PCL2:G - PCM2:R	PCL2	PCM2
A9	4767	1792	2	T4	2024.08.26	12.2189	10.8074	2.66016	0.375918	PCL2:G - PCM2:R	PCL2	PCM2
A10	3911	1719	2	T4	2024.08.26	11.9333	10.7474	2.27516	0.43953	PCL2:G - PCM2:R	PCL2	PCM2
A11	3816	1493	2	T4	2024.08.26	11.8978	10.544	2.55593	0.391247	PCL2:G - PCM2:R	PCL2	PCM2
A12	4001	1799	2	T4	2024.08.26	11.9661	10.813	2.22401	0.449638	PCL2:G - PCM2:R	PCL2	PCM2
B1	3918	1191	2	T5	2024.08.26	11.9359	10.218	3.28967	0.303982	PCL2:G - PCM2:R	PCL2	PCM2
B2	3922	1316	2	T5	2024.08.26	11.9374	10.3619	2.98024	0.335543	PCL2:G - PCM2:R	PCL2	PCM2
B3	4767	1203	2	T5	2024.08.26	12.2189	10.2324	3.96259	0.25236	PCL2:G - PCM2:R	PCL2	PCM2
B4	4172	1149	2	T5	2024.08.26	12.0265	10.1662	3.63098	0.275407	PCL2:G - PCM2:R	PCL2	PCM2
B5	3121	1348	3	T4	2024.08.26	11.6078	10.3966	2.31528	0.431913	PCL2:G - PCM2:R	PCL2	PCM2
B6	3357	1468	3	T4	2024.08.26	11.713	10.5196	2.28678	0.437295	PCL2:G - PCM2:R	PCL2	PCM2
B7	3252	1536	3	T4	2024.08.26	11.6671	10.585	2.11719	0.472325	PCL2:G - PCM2:R	PCL2	PCM2
B8	2882	1308	3	T4	2024.08.26	11.4929	10.3531	2.20336	0.453851	PCL2:G - PCM2:R	PCL2	PCM2
B9	3523	1295	3	T5	2024.08.26	11.7826	10.3387	2.72046	0.367584	PCL2:G - PCM2:R	PCL2	PCM2
B10	3556	1378	3	T5	2024.08.26	11.796	10.4284	2.58055	0.387514	PCL2:G - PCM2:R	PCL2	PCM2
B11	3942	1507	3	T5	2024.08.26	11.9447	10.5575	2.61579	0.382293	PCL2:G - PCM2:R	PCL2	PCM2
B12	3909	1594	3	T5	2024.08.26	11.9326	10.6384	2.45232	0.407777	PCL2:G - PCM2:R	PCL2	PCM2
C1	3227	1646	4	T4	2024.08.26	11.656	10.6847	1.96051	0.510071	PCL2:G - PCM2:R	PCL2	PCM2
C2	3106	1710	4	T4	2024.08.26	11.6008	10.7398	1.81637	0.550547	PCL2:G - PCM2:R	PCL2	PCM2
C3	2673	1248	4	T4	2024.08.26	11.3842	10.2854	2.14183	0.466891	PCL2:G - PCM2:R	PCL2	PCM2
C4	3001	1471	4	T4	2024.08.26	11.5512	10.5226	2.04011	0.49017	PCL2:G - PCM2:R	PCL2	PCM2
C5	3224	1345	4	T5	2024.08.26	11.6546	10.3934	2.39703	0.417184	PCL2:G - PCM2:R	PCL2	PCM2
C6	3037	1337	4	T5	2024.08.26	11.5684	10.3848	2.2715	0.440237	PCL2:G - PCM2:R	PCL2	PCM2
C7	3277	1110	4	T5	2024.08.26	11.6782	10.1163	2.95225	0.338724	PCL2:G - PCM2:R	PCL2	PCM2
C8	3172	1383	4	T5	2024.08.26	11.6312	10.4336	2.29356	0.436003	PCL2:G - PCM2:R	PCL2	PCM2
C9	2932	1641	5	T4	2024.08.26	11.5177	10.6804	1.78672	0.559686	PCL2:G - PCM2:R	PCL2	PCM2
C10	2602	1394	5	T4	2024.08.26	11.3454	10.445	1.86657	0.535742	PCL2:G - PCM2:R	PCL2	PCM2
C11	2955	1632	5	T4	2024.08.26	11.5289	10.6724	1.81066	0.552284	PCL2:G - PCM2:R	PCL2	PCM2
C12	2931	1548	5	T4	2024.08.26	11.5172	10.5962	1.89341	0.528147	PCL2:G - PCM2:R	PCL2	PCM2
D1	3237	1308	5	T5	2024.08.26	11.6604	10.3531	2.47477	0.404078	PCL2:G - PCM2:R	PCL2	PCM2
D2	3406	1368	5	T5	2024.08.26	11.7339	10.4179	2.48977	0.401644	PCL2:G - PCM2:R	PCL2	PCM2
D3	3006	1207	5	T5	2024.08.26	11.5536	10.2372	2.49047	0.40153	PCL2:G - PCM2:R	PCL2	PCM2
D4	2093	678	5	T5	2024.08.26	11.0314	9.40514	3.08702	0.323937	PCL2:G - PCM2:R	PCL2	PCM2
D5	3704	1751	6	T4	2024.08.26	11.8549	10.774	2.11536	0.472732	PCL2:G - PCM2:R	PCL2	PCM2
D6	3377	1945	6	T4	2024.08.26	11.7215	10.9256	1.73625	0.575955	PCL2:G - PCM2:R	PCL2	PCM2
D7	2861	1478	6	T4	2024.08.26	11.4823	10.5294	1.93572	0.516603	PCL2:G - PCM2:R	PCL2	PCM2
D8	3177	1741	6	T4	2024.08.26	11.6334	10.7657	1.82481	0.548001	PCL2:G - PCM2:R	PCL2	PCM2
D9	3502	1457	6	T5	2024.08.26	11.774	10.5088	2.40357	0.416048	PCL2:G - PCM2:R	PCL2	PCM2
D10	3474	1420	6	T5	2024.08.26	11.7624	10.4717	2.44648	0.408751	PCL2:G - PCM2:R	PCL2	PCM2
D11	3210	1350	6	T5	2024.08.26	11.6484	10.3987	2.37778	0.420561	PCL2:G - PCM2:R	PCL2	PCM2
D12	2859	1280	6	T5	2024.08.26	11.4813	10.3219	2.23359	0.447709	PCL2:G - PCM2:R	PCL2	PCM2
E1	3041	3219	1	T4	2024.08.26	11.5703	11.6524	0.944703	1.05853	PCL2:G - PCH5:R	PCL2	PCH5
E2	3311	2761	1	T4	2024.08.26	11.6931	11.431	1.1992	0.833887	PCL2:G - PCH5:R	PCL2	PCH5
E3	2702	3062	1	T4	2024.08.26	11.3998	11.5803	0.88243	1.13323	PCL2:G - PCH5:R	PCL2	PCH5
E4	2587	3154	1	T4	2024.08.26	11.3371	11.623	0.820228	1.21917	PCL2:G - PCH5:R	PCL2	PCH5
E5	3114	2420	1	T5	2024.08.26	11.6046	11.2408	1.28678	0.777136	PCL2:G - PCH5:R	PCL2	PCH5
E6	3189	2241	1	T5	2024.08.26	11.6389	11.1299	1.42303	0.702728	PCL2:G - PCH5:R	PCL2	PCH5
E7	3328	2680	1	T5	2024.08.26	11.7004	11.388	1.24179	0.805288	PCL2:G - PCH5:R	PCL2	PCH5
E8	3447	2570	1	T5	2024.08.26	11.7511	11.3276	1.34125	0.745576	PCL2:G - PCH5:R	PCL2	PCH5
E9	3336	3214	2	T4	2024.08.26	11.7039	11.6502	1.03796	0.963429	PCL2:G - PCH5:R	PCL2	PCH5
E10	2763	2984	2	T4	2024.08.26	11.432	11.543	0.925938	1.07999	PCL2:G - PCH5:R	PCL2	PCH5
E11	3240	2569	2	T4	2024.08.26	11.6618	11.327	1.26119	0.792901	PCL2:G - PCH5:R	PCL2	PCH5
E12	3342	2820	2	T4	2024.08.26	11.7065	11.4615	1.18511	0.843806	PCL2:G - PCH5:R	PCL2	PCH5
F1	2953	2183	2	T5	2024.08.26	11.528	11.0921	1.35273	0.739248	PCL2:G - PCH5:R	PCL2	PCH5
F2	3032	2201	2	T5	2024.08.26	11.5661	11.1039	1.37756	0.725923	PCL2:G - PCH5:R	PCL2	PCH5
F3	2888	2062	2	T5	2024.08.26	11.4959	11.0098	1.40058	0.713989	PCL2:G - PCH5:R	PCL2	PCH5
F4	3198	2450	2	T5	2024.08.26	11.643	11.2586	1.30531	0.766104	PCL2:G - PCH5:R	PCL2	PCH5
F5	2503	2433	3	T4	2024.08.26	11.2894	11.2485	1.02877	0.972034	PCL2:G - PCH5:R	PCL2	PCH5
F6	2380	2501	3	T4	2024.08.26	11.2167	11.2883	0.951619	1.05084	PCL2:G - PCH5:R	PCL2	PCH5
F7	2776	2663	3	T4	2024.08.26	11.4388	11.3788	1.04243	0.959294	PCL2:G - PCH5:R	PCL2	PCH5
F8	2173	2169	3	T4	2024.08.26	11.0855	11.0828	1.00184	0.998159	PCL2:G - PCH5:R	PCL2	PCH5
F9	2769	3020	3	T5	2024.08.26	11.4351	11.5603	0.916887	1.09065	PCL2:G - PCH5:R	PCL2	PCH5
F10	3422	2349	3	T5	2024.08.26	11.7406	11.1978	1.45679	0.686441	PCL2:G - PCH5:R	PCL2	PCH5
F11	3350	2223	3	T5	2024.08.26	11.7099	11.1183	1.50697	0.663582	PCL2:G - PCH5:R	PCL2	PCH5
F12	3259	2394	3	T5	2024.08.26	11.6702	11.2252	1.36132	0.734581	PCL2:G - PCH5:R	PCL2	PCH5
G1	2052	2391	4	T4	2024.08.26	11.0028	11.2234	0.858218	1.1652	PCL2:G - PCH5:R	PCL2	PCH5
G2	1976	2522	4	T4	2024.08.26	10.9484	11.3004	0.783505	1.27632	PCL2:G - PCH5:R	PCL2	PCH5
G3	2440	2782	4	T4	2024.08.26	11.2527	11.4419	0.877067	1.14016	PCL2:G - PCH5:R	PCL2	PCH5
G4	2033	2477	4	T4	2024.08.26	10.9894	11.2744	0.820751	1.2184	PCL2:G - PCH5:R	PCL2	PCH5
G5	2693	3232	4	T5	2024.08.26	11.395	11.6582	0.83323	1.20015	PCL2:G - PCH5:R	PCL2	PCH5
G6	3338	2696	4	T5	2024.08.26	11.7048	11.3966	1.23813	0.807669	PCL2:G - PCH5:R	PCL2	PCH5
G7	2938	2621	4	T5	2024.08.26	11.5206	11.3559	1.12095	0.892103	PCL2:G - PCH5:R	PCL2	PCH5
G8	2784	2732	4	T5	2024.08.26	11.4429	11.4157	1.01903	0.981322	PCL2:G - PCH5:R	PCL2	PCH5
G9	2693	3753	5	T4	2024.08.26	11.395	11.8738	0.717559	1.39361	PCL2:G - PCH5:R	PCL2	PCH5
G10	2445	2725	5	T4	2024.08.26	11.2556	11.412	0.897248	1.11452	PCL2:G - PCH5:R	PCL2	PCH5
G11	2732	2628	5	T4	2024.08.26	11.4157	11.3597	1.03957	0.961933	PCL2:G - PCH5:R	PCL2	PCH5
G12	2460	3287	5	T4	2024.08.26	11.2644	11.6826	0.748403	1.33618	PCL2:G - PCH5:R	PCL2	PCH5
H1	3371	2613	5	T5	2024.08.26	11.719	11.3515	1.29009	0.775141	PCL2:G - PCH5:R	PCL2	PCH5
H2	3547	2847	5	T5	2024.08.26	11.7924	11.4752	1.24587	0.80265	PCL2:G - PCH5:R	PCL2	PCH5
H3	2541	2049	5	T5	2024.08.26	11.3112	11.0007	1.24012	0.806375	PCL2:G - PCH5:R	PCL2	PCH5
H4	3087	2697	5	T5	2024.08.26	11.592	11.3971	1.14461	0.873664	PCL2:G - PCH5:R	PCL2	PCH5
H5	2656	3647	6	T4	2024.08.26	11.375	11.8325	0.72827	1.37312	PCL2:G - PCH5:R	PCL2	PCH5
H6	2578	3278	6	T4	2024.08.26	11.332	11.6786	0.786455	1.27153	PCL2:G - PCH5:R	PCL2	PCH5
H7	2526	3212	6	T4	2024.08.26	11.3026	11.6493	0.786426	1.27158	PCL2:G - PCH5:R	PCL2	PCH5
H8	2701	2747	6	T4	2024.08.26	11.3993	11.4236	0.983254	1.01703	PCL2:G - PCH5:R	PCL2	PCH5
H9	3192	2760	6	T5	2024.08.26	11.6402	11.4305	1.15652	0.864662	PCL2:G - PCH5:R	PCL2	PCH5
H10	3111	3077	6	T5	2024.08.26	11.6032	11.5873	1.01105	0.989071	PCL2:G - PCH5:R	PCL2	PCH5
H11	3487	3072	6	T5	2024.08.26	11.7678	11.585	1.13509	0.880987	PCL2:G - PCH5:R	PCL2	PCH5
H12	3465	3369	6	T5	2024.08.26	11.7586	11.7181	1.0285	0.972294	PCL2:G - PCH5:R	PCL2	PCH5
A1	431	391	1	T4	2024.08.26	8.75154	8.61102	1.1023	0.907193	NA - PCL2:R	NA	PCL2
A2	422	333	1	T4	2024.08.26	8.7211	8.37938	1.26727	0.7891	NA - PCL2:R	NA	PCL2
A3	398	345	1	T4	2024.08.26	8.63662	8.43045	1.15362	0.866834	NA - PCL2:R	NA	PCL2
A4	502	349	1	T4	2024.08.26	8.97154	8.44708	1.4384	0.695219	NA - PCL2:R	NA	PCL2
A5	454	389	1	T5	2024.08.26	8.82655	8.60363	1.1671	0.856828	NA - PCL2:R	NA	PCL2
A6	425	333	1	T5	2024.08.26	8.73132	8.37938	1.27628	0.783529	NA - PCL2:R	NA	PCL2
A7	429	349	1	T5	2024.08.26	8.74483	8.44708	1.22923	0.81352	NA - PCL2:R	NA	PCL2
A8	423	359	1	T5	2024.08.26	8.72451	8.48784	1.17827	0.8487	NA - PCL2:R	NA	PCL2
A9	499	525	2	T4	2024.08.26	8.9629	9.03617	0.950476	1.0521	NA - PCL2:R	NA	PCL2
A10	424	765	2	T4	2024.08.26	8.72792	9.57932	0.554248	1.80425	NA - PCL2:R	NA	PCL2
A11	425	580	2	T4	2024.08.26	8.73132	9.17991	0.732759	1.36471	NA - PCL2:R	NA	PCL2
A12	443	543	2	T4	2024.08.26	8.79116	9.08481	0.815838	1.22573	NA - PCL2:R	NA	PCL2
B1	425	447	2	T5	2024.08.26	8.73132	8.80413	0.950783	1.05176	NA - PCL2:R	NA	PCL2
B2	400	394	2	T5	2024.08.26	8.64386	8.62205	1.01523	0.985	NA - PCL2:R	NA	PCL2
B3	417	388	2	T5	2024.08.26	8.7039	8.59991	1.07474	0.930456	NA - PCL2:R	NA	PCL2
B4	419	370	2	T5	2024.08.26	8.71081	8.53138	1.13243	0.883055	NA - PCL2:R	NA	PCL2
B5	389	466	3	T4	2024.08.26	8.60363	8.86419	0.834764	1.19794	NA - PCL2:R	NA	PCL2
B6	392	454	3	T4	2024.08.26	8.61471	8.82655	0.863436	1.15816	NA - PCL2:R	NA	PCL2
B7	407	377	3	T4	2024.08.26	8.66888	8.55842	1.07958	0.92629	NA - PCL2:R	NA	PCL2
B8	383	402	3	T4	2024.08.26	8.5812	8.65105	0.952736	1.04961	NA - PCL2:R	NA	PCL2
B9	411	404	3	T5	2024.08.26	8.68299	8.65821	1.01733	0.982968	NA - PCL2:R	NA	PCL2
B10	407	405	3	T5	2024.08.26	8.66888	8.66178	1.00494	0.995086	NA - PCL2:R	NA	PCL2
B11	390	320	3	T5	2024.08.26	8.60733	8.32193	1.21875	0.820513	NA - PCL2:R	NA	PCL2
B12	419	430	3	T5	2024.08.26	8.71081	8.74819	0.974419	1.02625	NA - PCL2:R	NA	PCL2
C1	411	492	4	T4	2024.08.26	8.68299	8.94251	0.835366	1.19708	NA - PCL2:R	NA	PCL2
C2	421	566	4	T4	2024.08.26	8.71768	9.14466	0.743816	1.34442	NA - PCL2:R	NA	PCL2
C3	389	452	4	T4	2024.08.26	8.60363	8.82018	0.860619	1.16195	NA - PCL2:R	NA	PCL2
C4	400	423	4	T4	2024.08.26	8.64386	8.72451	0.945626	1.0575	NA - PCL2:R	NA	PCL2
C5	354	438	4	T5	2024.08.26	8.46761	8.77479	0.808219	1.23729	NA - PCL2:R	NA	PCL2
C6	387	266	4	T5	2024.08.26	8.59619	8.05528	1.45489	0.687339	NA - PCL2:R	NA	PCL2
C7	399	453	4	T5	2024.08.26	8.64024	8.82337	0.880795	1.13534	NA - PCL2:R	NA	PCL2
C8	363	398	4	T5	2024.08.26	8.50383	8.63662	0.91206	1.09642	NA - PCL2:R	NA	PCL2
C9	385	517	5	T4	2024.08.26	8.58871	9.01402	0.744681	1.34286	NA - PCL2:R	NA	PCL2
C10	413	443	5	T4	2024.08.26	8.69	8.79116	0.93228	1.07264	NA - PCL2:R	NA	PCL2
C11	418	482	5	T4	2024.08.26	8.70736	8.91289	0.86722	1.15311	NA - PCL2:R	NA	PCL2
C12	403	409	5	T4	2024.08.26	8.65464	8.67596	0.98533	1.01489	NA - PCL2:R	NA	PCL2
D1	385	483	5	T5	2024.08.26	8.58871	8.91588	0.797101	1.25455	NA - PCL2:R	NA	PCL2
D2	401	483	5	T5	2024.08.26	8.64746	8.91588	0.830228	1.20449	NA - PCL2:R	NA	PCL2
D3	389	463	5	T5	2024.08.26	8.60363	8.85487	0.840173	1.19023	NA - PCL2:R	NA	PCL2
D4	443	510	5	T5	2024.08.26	8.79116	8.99435	0.868627	1.15124	NA - PCL2:R	NA	PCL2
D5	428	395	6	T4	2024.08.26	8.74147	8.62571	1.08354	0.922897	NA - PCL2:R	NA	PCL2
D6	402	487	6	T4	2024.08.26	8.65105	8.92778	0.825462	1.21144	NA - PCL2:R	NA	PCL2
D7	429	447	6	T4	2024.08.26	8.74483	8.80413	0.959732	1.04196	NA - PCL2:R	NA	PCL2
D8	396	445	6	T4	2024.08.26	8.62936	8.79766	0.889888	1.12374	NA - PCL2:R	NA	PCL2
D9	448	538	6	T5	2024.08.26	8.80735	9.07146	0.832714	1.20089	NA - PCL2:R	NA	PCL2
D10	435	539	6	T5	2024.08.26	8.76487	9.07414	0.80705	1.23908	NA - PCL2:R	NA	PCL2
D11	407	584	6	T5	2024.08.26	8.66888	9.18982	0.696918	1.43489	NA - PCL2:R	NA	PCL2
D12	392	480	6	T5	2024.08.26	8.61471	8.90689	0.816667	1.22449	NA - PCL2:R	NA	PCL2
E1	416	3004	1	T4	2024.08.26	8.70044	11.5527	0.138482	7.22115	NA - PCM2:R	NA	PCM2
E2	402	3070	1	T4	2024.08.26	8.65105	11.584	0.130945	7.63682	NA - PCM2:R	NA	PCM2
E3	413	3746	1	T4	2024.08.26	8.69	11.8711	0.110251	9.07022	NA - PCM2:R	NA	PCM2
E4	414	3837	1	T4	2024.08.26	8.69349	11.9058	0.107897	9.26812	NA - PCM2:R	NA	PCM2
E5	369	3055	1	T5	2024.08.26	8.52748	11.577	0.120786	8.27913	NA - PCM2:R	NA	PCM2
E6	395	2205	1	T5	2024.08.26	8.62571	11.1066	0.179138	5.58228	NA - PCM2:R	NA	PCM2
E7	408	3023	1	T5	2024.08.26	8.67243	11.5618	0.134965	7.40931	NA - PCM2:R	NA	PCM2
E8	416	3335	1	T5	2024.08.26	8.70044	11.7035	0.124738	8.01683	NA - PCM2:R	NA	PCM2
E9	408	3132	2	T4	2024.08.26	8.67243	11.6129	0.130268	7.67647	NA - PCM2:R	NA	PCM2
E10	392	2407	2	T4	2024.08.26	8.61471	11.233	0.162858	6.14031	NA - PCM2:R	NA	PCM2
E11	390	2598	2	T4	2024.08.26	8.60733	11.3432	0.150115	6.66154	NA - PCM2:R	NA	PCM2
E12	410	2339	2	T4	2024.08.26	8.67948	11.1917	0.175289	5.70488	NA - PCM2:R	NA	PCM2
F1	411	2856	2	T5	2024.08.26	8.68299	11.4798	0.143908	6.94891	NA - PCM2:R	NA	PCM2
F2	429	2670	2	T5	2024.08.26	8.74483	11.3826	0.160674	6.22378	NA - PCM2:R	NA	PCM2
F3	405	2669	2	T5	2024.08.26	8.66178	11.3821	0.151742	6.59012	NA - PCM2:R	NA	PCM2
F4	406	2866	2	T5	2024.08.26	8.66534	11.4848	0.141661	7.05911	NA - PCM2:R	NA	PCM2
F5	426	2910	3	T4	2024.08.26	8.73471	11.5068	0.146392	6.83099	NA - PCM2:R	NA	PCM2
F6	432	2441	3	T4	2024.08.26	8.75489	11.2533	0.176977	5.65046	NA - PCM2:R	NA	PCM2
F7	442	3198	3	T4	2024.08.26	8.7879	11.643	0.138211	7.23529	NA - PCM2:R	NA	PCM2
F8	433	2484	3	T4	2024.08.26	8.75822	11.2784	0.174316	5.73672	NA - PCM2:R	NA	PCM2
F9	430	2558	3	T5	2024.08.26	8.74819	11.3208	0.1681	5.94884	NA - PCM2:R	NA	PCM2
F10	379	2750	3	T5	2024.08.26	8.56605	11.4252	0.137818	7.25594	NA - PCM2:R	NA	PCM2
F11	375	526	3	T5	2024.08.26	8.55075	9.03892	0.712928	1.40267	NA - PCM2:R	NA	PCM2
F12	421	2641	3	T5	2024.08.26	8.71768	11.3669	0.159409	6.27316	NA - PCM2:R	NA	PCM2
G1	425	2309	4	T4	2024.08.26	8.73132	11.1731	0.184062	5.43294	NA - PCM2:R	NA	PCM2
G2	405	1996	4	T4	2024.08.26	8.66178	10.9629	0.202906	4.9284	NA - PCM2:R	NA	PCM2
G3	382	2893	4	T4	2024.08.26	8.57743	11.4984	0.132043	7.5733	NA - PCM2:R	NA	PCM2
G4	427	2199	4	T4	2024.08.26	8.73809	11.1026	0.194179	5.14988	NA - PCM2:R	NA	PCM2
G5	426	2339	4	T5	2024.08.26	8.73471	11.1917	0.182129	5.49061	NA - PCM2:R	NA	PCM2
G6	441	2447	4	T5	2024.08.26	8.78463	11.2568	0.180221	5.54875	NA - PCM2:R	NA	PCM2
G7	412	2289	4	T5	2024.08.26	8.6865	11.1605	0.179991	5.55583	NA - PCM2:R	NA	PCM2
G8	428	2367	4	T5	2024.08.26	8.74147	11.2088	0.18082	5.53037	NA - PCM2:R	NA	PCM2
G9	419	2644	5	T4	2024.08.26	8.71081	11.3685	0.158472	6.31026	NA - PCM2:R	NA	PCM2
G10	462	2470	5	T4	2024.08.26	8.85175	11.2703	0.187045	5.34632	NA - PCM2:R	NA	PCM2
G11	442	2264	5	T4	2024.08.26	8.7879	11.1447	0.19523	5.12217	NA - PCM2:R	NA	PCM2
G12	434	2361	5	T4	2024.08.26	8.76155	11.2052	0.18382	5.44009	NA - PCM2:R	NA	PCM2
H1	453	2828	5	T5	2024.08.26	8.82337	11.4656	0.160184	6.24283	NA - PCM2:R	NA	PCM2
H2	446	3072	5	T5	2024.08.26	8.8009	11.585	0.145182	6.88789	NA - PCM2:R	NA	PCM2
H3	430	2090	5	T5	2024.08.26	8.74819	11.0293	0.205742	4.86047	NA - PCM2:R	NA	PCM2
H4	463	2114	5	T5	2024.08.26	8.85487	11.0458	0.219016	4.56587	NA - PCM2:R	NA	PCM2
H5	486	3730	6	T4	2024.08.26	8.92481	11.865	0.130295	7.6749	NA - PCM2:R	NA	PCM2
H6	428	2921	6	T4	2024.08.26	8.74147	11.5122	0.146525	6.82477	NA - PCM2:R	NA	PCM2
H7	446	3800	6	T4	2024.08.26	8.8009	11.8918	0.117368	8.52018	NA - PCM2:R	NA	PCM2
H8	451	2917	6	T4	2024.08.26	8.81698	11.5103	0.154611	6.46785	NA - PCM2:R	NA	PCM2
H9	412	2752	6	T5	2024.08.26	8.6865	11.4263	0.149709	6.67961	NA - PCM2:R	NA	PCM2
H11	533	3386	6	T5	2024.08.26	9.05799	11.7254	0.157413	6.35272	NA - PCM2:R	NA	PCM2
H12	553	4295	6	T5	2024.08.26	9.11114	12.0684	0.128754	7.76673	NA - PCM2:R	NA	PCM2
A1	632	9705	1	T4	2024.08.26	9.30378	13.2445	0.0651211	15.356	NA - PCH5:R	NA	PCH5
A2	635	8634	1	T4	2024.08.26	9.31061	13.0758	0.0735464	13.5969	NA - PCH5:R	NA	PCH5
A3	652	8921	1	T4	2024.08.26	9.34873	13.123	0.073086	13.6825	NA - PCH5:R	NA	PCH5
A4	655	7284	1	T4	2024.08.26	9.35535	12.8305	0.0899231	11.1206	NA - PCH5:R	NA	PCH5
A5	613	8024	1	T5	2024.08.26	9.25974	12.9701	0.0763958	13.0897	NA - PCH5:R	NA	PCH5
A6	610	6280	1	T5	2024.08.26	9.25267	12.6165	0.0971338	10.2951	NA - PCH5:R	NA	PCH5
A7	695	9430	1	T5	2024.08.26	9.44087	13.203	0.073701	13.5683	NA - PCH5:R	NA	PCH5
A8	641	6667	1	T5	2024.08.26	9.32418	12.7028	0.0961452	10.4009	NA - PCH5:R	NA	PCH5
A9	631	7978	2	T4	2024.08.26	9.3015	12.9618	0.0790925	12.6434	NA - PCH5:R	NA	PCH5
A10	612	8822	2	T4	2024.08.26	9.25739	13.1069	0.069372	14.415	NA - PCH5:R	NA	PCH5
A11	711	10263	2	T4	2024.08.26	9.47371	13.3252	0.069278	14.4346	NA - PCH5:R	NA	PCH5
A12	719	9647	2	T4	2024.08.26	9.48985	13.2359	0.0745309	13.4172	NA - PCH5:R	NA	PCH5
B1	620	5424	2	T5	2024.08.26	9.27612	12.4051	0.114307	8.74839	NA - PCH5:R	NA	PCH5
B2	573	5134	2	T5	2024.08.26	9.16239	12.3259	0.111609	8.95986	NA - PCH5:R	NA	PCH5
B3	617	6163	2	T5	2024.08.26	9.26913	12.5894	0.100114	9.98865	NA - PCH5:R	NA	PCH5
B4	589	6502	2	T5	2024.08.26	9.20212	12.6667	0.0905875	11.039	NA - PCH5:R	NA	PCH5
B5	580	7159	3	T4	2024.08.26	9.17991	12.8055	0.0810169	12.3431	NA - PCH5:R	NA	PCH5
B6	591	8685	3	T4	2024.08.26	9.20701	13.0843	0.0680484	14.6954	NA - PCH5:R	NA	PCH5
B7	584	7857	3	T4	2024.08.26	9.18982	12.9398	0.0743286	13.4538	NA - PCH5:R	NA	PCH5
B8	617	8728	3	T4	2024.08.26	9.26913	13.0914	0.070692	14.1459	NA - PCH5:R	NA	PCH5
B9	569	6940	3	T5	2024.08.26	9.15228	12.7607	0.0819885	12.1968	NA - PCH5:R	NA	PCH5
B10	561	6170	3	T5	2024.08.26	9.13186	12.5911	0.0909238	10.9982	NA - PCH5:R	NA	PCH5
B11	566	5577	3	T5	2024.08.26	9.14466	12.4453	0.101488	9.85336	NA - PCH5:R	NA	PCH5
B12	591	5971	3	T5	2024.08.26	9.20701	12.5438	0.0989784	10.1032	NA - PCH5:R	NA	PCH5
C1	574	6809	4	T4	2024.08.26	9.16491	12.7332	0.0843002	11.8624	NA - PCH5:R	NA	PCH5
C2	606	8971	4	T4	2024.08.26	9.24317	13.1311	0.067551	14.8036	NA - PCH5:R	NA	PCH5
C3	540	8414	4	T4	2024.08.26	9.07682	13.0386	0.0641787	15.5815	NA - PCH5:R	NA	PCH5
C4	519	7517	4	T4	2024.08.26	9.01959	12.8759	0.0690435	14.4836	NA - PCH5:R	NA	PCH5
C5	631	6124	4	T5	2024.08.26	9.3015	12.5803	0.103037	9.70523	NA - PCH5:R	NA	PCH5
C6	578	7358	4	T5	2024.08.26	9.17493	12.8451	0.078554	12.7301	NA - PCH5:R	NA	PCH5
C7	590	5972	4	T5	2024.08.26	9.20457	12.544	0.0987944	10.122	NA - PCH5:R	NA	PCH5
C8	557	5737	4	T5	2024.08.26	9.12153	12.4861	0.0970891	10.2998	NA - PCH5:R	NA	PCH5
C9	538	5663	5	T4	2024.08.26	9.07146	12.4674	0.0950026	10.526	NA - PCH5:R	NA	PCH5
C10	542	9409	5	T4	2024.08.26	9.08215	13.1998	0.0576044	17.3598	NA - PCH5:R	NA	PCH5
C11	531	9562	5	T4	2024.08.26	9.05257	13.2231	0.0555323	18.0075	NA - PCH5:R	NA	PCH5
C12	548	8898	5	T4	2024.08.26	9.09803	13.1193	0.0615869	16.2372	NA - PCH5:R	NA	PCH5
D1	537	4272	5	T5	2024.08.26	9.06878	12.0607	0.125702	7.95531	NA - PCH5:R	NA	PCH5
D3	593	6245	5	T5	2024.08.26	9.21189	12.6085	0.094956	10.5312	NA - PCH5:R	NA	PCH5
D4	554	7089	5	T5	2024.08.26	9.11374	12.7914	0.0781492	12.796	NA - PCH5:R	NA	PCH5
D5	585	7511	6	T4	2024.08.26	9.19229	12.8748	0.0778858	12.8393	NA - PCH5:R	NA	PCH5
D6	604	8026	6	T4	2024.08.26	9.2384	12.9705	0.0752554	13.2881	NA - PCH5:R	NA	PCH5
D7	602	7124	6	T4	2024.08.26	9.23362	12.7985	0.0845031	11.8339	NA - PCH5:R	NA	PCH5
D8	584	6651	6	T4	2024.08.26	9.18982	12.6994	0.0878063	11.3887	NA - PCH5:R	NA	PCH5
D9	552	7423	6	T5	2024.08.26	9.10852	12.8578	0.0743635	13.4475	NA - PCH5:R	NA	PCH5
D10	555	7463	6	T5	2024.08.26	9.11634	12.8655	0.0743669	13.4468	NA - PCH5:R	NA	PCH5
D11	555	7688	6	T5	2024.08.26	9.11634	12.9084	0.0721904	13.8523	NA - PCH5:R	NA	PCH5
D12	600	8991	6	T5	2024.08.26	9.22882	13.1343	0.0667334	14.985	NA - PCH5:R	NA	PCH5

[truncated: 32 more sheets: Fig. 4E-F, Fig. 4G-H, Fig. 5A, Fig. 5B, Fig. 5C, Fig. 6A, Fig. 6B, Fig. 6C-D, SFig. 2A, SFig. 2B, SFig. 6C-D, SFig. 3A-B, SFig. 3C-D, SFig. 4A-B, SFig. 4C-D, SFig. 5A-B, SFig. 5C-D, SFig. 6A-B, SFig. 7A-B, SFig. 7C-D …]
